# Supplementary material for: Sphingomonas sediminicola Is an Endosymbiotic Bacterium Able to Induce the Formation of Root Nodules in Pea (Pisum sativum L.) and to Enhance Plant Biomass Production
Source: Microorganisms. 2023 Jan 12;11(1):199. doi: 10.3390/microorganisms11010199 (PMC9861922; doi:10.3390/microorganisms11010199)
Supplement: Supplementary file 1 [file microorganisms-11-00199-s001.zip › Table S1.xlsx]

## Sheet: Feuil1
Table S1. Primers used to target specific gene sequences.
Organisms	Forward primer	Reverse primer	References
Sphingomonas sp.	Sph694F 5′-GAGATCGTCCGCTTCCGC-3'	Sph983R 5′-CCGACCGATTTGGAGAAG-3'	Huang et al., 2022
Rhizobium sp.	rz23_F 5′-CAACCCACCTTAAATGCTTGGAAAA -3'	rz23_R 5′-CTGCGTTCGCTTCTTACACCCTA-3'	Barrett & Parker, 2006
Universal 16S	16S_F 5′-AGAGTTTGATCCTGGCTCAG-3'	16S_R 5′-TGCTGCCTCCCGTAGGAG-3'	Huang et al., 2022
