# Supplementary material for: Sphingomonas sediminicola Is an Endosymbiotic Bacterium Able to Induce the Formation of Root Nodules in Pea (Pisum sativum L.) and to Enhance Plant Biomass Production
Source: Microorganisms. 2023 Jan 12;11(1):199. doi: 10.3390/microorganisms11010199 (PMC9861922; doi:10.3390/microorganisms11010199)
Supplement: Supplementary file 1 [file microorganisms-11-00199-s001.zip › Table S2.xlsx]

## Sheet: Table S2
Table S2. Genes in the genome of S. sediminicola.
CDS	CDS start	CDS end	Strand	size	Feature function	Symbol
CDS 1	274	783	+	509	16 kDa heat shock protein A	ibpA
CDS 2	1131	889	-	242	Protein of unknown function
CDS 3	2155	1322	-	833	Methyltransferase type 11
CDS 4	2775	2212	-	563	Protein of unknown function
CDS 5	3708	2803	-	905	Protein of unknown function
CDS 6	4032	6737	+	2705	Adenylate cyclase (EC 4.6.1.1)	rutD_1
CDS 7	7400	6741	-	659	GcrA cell cycle regulator
CDS 8	7524	8300	+	776	Efflux ABC transporter, permease protein	yadH_1
CDS 9	8840	8304	-	536	Protein of unknown function
CDS 10	9033	9512	+	479	Protein of unknown function
CDS 11	9646	10836	+	1190	N-acetylornithine aminotransferase (EC 2.6.1.11)	argD
CDS 12	10876	11778	+	902	33 kDa chaperonin HslO	hslO
CDS 13	11830	12219	+	389	Protein of unknown function
CDS 14	12453	13094	+	641	7-cyano-7-deazaguanine synthase (EC 6.3.4.20)	queC
CDS 15	13094	13726	+	632	7-carboxy-7-deazaguanine synthase (EC 4.3.99.3)	queE
CDS 16	14048	13728	-	320	Protein of unknown function
CDS 17	14403	14146	-	257	Protein of unknown function
CDS 18	15219	14491	-	728	Octanoate-[acyl-carrier-protein]-protein-N-octanoyltransferase (EC 2.3.1.181)	lipB
CDS 19	15248	16072	+	824	Adenylate cyclase (EC 4.6.1.1)
CDS 20	16650	16069	-	581	Histone acetyltransferase HPA2 and related acetyltransferases
CDS 21	17510	16647	-	863	Coproporphyrinogen III oxidase, aerobic (EC 1.3.3.3)	hemF
CDS 22	17687	18259	+	572	Ubiquinol-cytochrome C reductase iron-sulfur subunit (EC 1.10.2.2)	petA
CDS 23	18277	19587	+	1310	Ubiquinol-cytochrome C reductase, cytochrome B subunit (EC 1.10.2.2)	petB
CDS 24	19602	20525	+	923	Ubiquinol-cytochrome C reductase, cytochrome C1 subunit
CDS 25	20667	21293	+	626	Protein of unknown function
CDS 26	21787	21335	-	452	Acyl dehydratase
CDS 27	21850	23439	+	1589	TPR domain protein	bepA_1
CDS 28	23551	26160	+	2609	TonB-dependent receptor	btuB_1
CDS 29	26203	26820	+	617	putative membrane-associated phospholipid phosphatase, PAP2 superfamily
CDS 30	26817	27011	+	194	Protein of unknown function
CDS 31	28101	27001	-	1100	GTP-binding and nucleic acid-binding protein YchF	ychF
CDS 32	28257	28955	+	698	Glutathione S-transferase (EC 2.5.1.18)	yghU
CDS 33	29092	29778	+	686	Protein of unknown function
CDS 34	30378	29779	-	599	Protein of unknown function
CDS 35	30956	30375	-	581	Peptidyl-tRNA hydrolase (EC 3.1.1.29)	ppth
CDS 36	31723	31043	-	680	LSU ribosomal protein L25p	rplY
CDS 37	32646	31834	-	812	Protein of unknown function
CDS 38	33790	32891	-	899	Protein of unknown function
CDS 39	33923	34783	+	860	Glycyl-tRNA synthetase alpha chain (EC 6.1.1.14)	glyQ
CDS 40	34780	36861	+	2081	Glycyl-tRNA synthetase beta chain (EC 6.1.1.14)	glyS
CDS 41	37167	36898	-	269	Protein of unknown function
CDS 42	38275	37286	-	989	Type II/IV secretion system protein TadC, associated with Flp pilus assembly
CDS 43	39263	38292	-	971	Flp pilus assembly protein TadB
CDS 44	40601	39318	-	1283	Type II/IV secretion system ATPase TadZ/CpaE, associated with Flp pilus assembly	cpaE
CDS 45	41239	40601	-	638	Flp pilus assembly protein CpaD	cpaD
CDS 46	42696	41269	-	1427	Type II/IV secretion system secretin RcpA/CpaC, associated with Flp pilus assembly	cpaC
CDS 47	43725	42697	-	1028	Flp pilus assembly protein RcpC/CpaB	cpaB
CDS 48	44244	43771	-	473	Type IV prepilin peptidase TadV/CpaA	cpaA
CDS 49	44295	45389	+	1094	Glycine oxidase	dauA_1
CDS 50	45547	46590	+	1043	Rod shape-determining protein MreB	mreB_1
CDS 51	47057	46587	-	470	Ribonuclease HI (EC 3.1.26.4)	rnhA
CDS 52	48013	47057	-	956	4-hydroxy-3-methylbut-2-enyl diphosphate reductase (EC 1.17.7.4)	ispH_1
CDS 53	48106	48738	+	632	Protein of unknown function
CDS 54	49076	50200	+	1124	Aminomethyltransferase (glycine cleavage system T protein) (EC 2.1.2.10)	gcvT
CDS 55	50197	50568	+	371	Glycine cleavage system H protein	gcvH
CDS 56	50550	51314	+	764	Protein of unknown function
CDS 57	51315	52673	+	1358	Glycine dehydrogenase [decarboxylating] (glycine cleavage system P1 protein) (EC 1.4.4.2)	gcvPA
CDS 58	52670	54235	+	1565	Glycine dehydrogenase [decarboxylating] (glycine cleavage system P2 protein) (EC 1.4.4.2)	gcvPB
CDS 59	54236	54886	+	650	SAM-dependent methyltransferases
CDS 60	54922	55332	+	410	Protein of unknown function
CDS 61	56000	55335	-	665	Protein of unknown function
CDS 62	58628	56070	-	2558	TonB-dependent receptor
CDS 63	58986	62051	+	3065	TonB-dependent receptor
CDS 64	62163	63725	+	1562	tryptophan halogenase, putative	rebH_1
CDS 65	63722	64438	+	716	Protein of unknown function
CDS 66	64431	65462	+	1031	Pass1-related protein
CDS 67	65459	66961	+	1502	Tryptophan halogenase	rebH_2
CDS 68	67057	68058	+	1001	Transcriptional regulator, LacI family	cytR_1
CDS 69	68072	69241	+	1169	Protein of unknown function
CDS 70	69903	69250	-	653	Transcriptional regulator
CDS 71	70026	72044	+	2018	Beta-lactamase class C-like and penicillin binding proteins (PBPs) superfamily	dap_1
CDS 72	72044	73054	+	1010	L-alanine-DL-glutamate epimerase (EC 5.1.1.n1)	ycjG
CDS 73	73051	74376	+	1325	Di-tripeptide/cation symporter	dtpT_1
CDS 74	74476	76686	+	2210	TonB-dependent receptor	fyuA_1
CDS 75	76698	77765	+	1067	Protein often near L-alanine-DL-glutamate epimerase (cell wall recycling)
CDS 76	77762	78895	+	1133	Protein of unknown function
CDS 77	78912	80504	+	1592	Beta-lactamase class C-like and penicillin binding proteins (PBPs) superfamily / DUF3471 domain	dap_2
CDS 78	80619	81788	+	1169	NnrS protein involved in response to NO	nnrS
CDS 79	82531	81785	-	746	probable sufite oxidase (EC 1.8.3.1)	yedY1
CDS 80	83271	82528	-	743	Thiosulfate reductase cytochrome B subunit (membrane anchoring protein)	yedZ1
CDS 81	83762	83337	-	425	Protein of unknown function
CDS 82	83921	84607	+	686	Nitrogen fixation regulation protein FixK	fixK
CDS 83	84763	87549	+	2786	TonB-dependent receptor	btuB_2
CDS 84	88193	87702	-	491	2-amino-4-hydroxy-6-hydroxymethyldihydropteridine pyrophosphokinase (EC 2.7.6.3)	folkE
CDS 85	88217	88885	+	668	Uracil-DNA glycosylase, family 5 (EC 3.2.2.27)	udgb
CDS 86	89357	88875	-	482	Protein of unknown function
CDS 87	90271	89420	-	851	N-carbamoylputrescine amidase (EC 3.5.1.53)
CDS 88	91245	90268	-	977	Agmatine deiminase (EC 3.5.3.12)	aguA
CDS 89	91367	93157	+	1790	Aminopeptidase N family protein, contains PDZ domain
CDS 90	93829	93215	-	614	SSU ribosomal protein S4p (S9e)	rpsD
CDS 91	94694	93963	-	731	tRNA (cytidine(32)/uridine(32)-2'-O)-methyltransferase (EC 2.1.1.200)	trmJ
CDS 92	95170	94691	-	479	Ribonucleotide reductase transcriptional regulator NrdR	nrdR
CDS 93	96474	95170	-	1304	Serine hydroxymethyltransferase (EC 2.1.2.1)	glyA2
CDS 94	96923	96474	-	449	Ribose-5-phosphate isomerase B (EC 5.3.1.6)	rpiB
CDS 95	97581	97093	-	488	Protein of unknown function
CDS 96	98114	97782	-	332	Protein of unknown function
CDS 97	99382	98168	-	1214	5-aminolevulinate synthase (EC 2.3.1.37)	hemA
CDS 98	100290	99502	-	788	Glutamate racemase (EC 5.1.1.3)	murI
CDS 99	100344	100955	+	611	Acyl-phosphate:glycerol-3-phosphate O-acyltransferase PlsY (EC 2.3.1.n3)	plsY
CDS 100	101427	101669	+	242	Protein of unknown function
CDS 101	101666	104140	+	2474	DNA topoisomerase I (EC 5.99.1.2)	topA
CDS 102	104895	104137	-	758	Molybdopterin-synthase adenylyltransferase (EC 2.7.7.80)	ttuC
CDS 103	105329	104892	-	437	Deoxyuridine 5'-triphosphate nucleotidohydrolase (EC 3.6.1.23)	ddut
CDS 104	105961	105326	-	635	Phosphopantothenoylcysteine decarboxylase (EC 4.1.1.36) / Phosphopantothenoylcysteine synthetase (EC 6.3.2.5)	undec1A
CDS 105	106503	105958	-	545	Phosphopantothenoylcysteine decarboxylase (EC 4.1.1.36) / Phosphopantothenoylcysteine synthetase (EC 6.3.2.5)	coaBC
CDS 106	108215	106548	-	1667	Protein of unknown function
CDS 107	109286	108333	-	953	Protein of unknown function
CDS 108	110990	109458	-	1532	Ubiquinone biosynthesis regulatory protein kinase UbiB	ubiB
CDS 109	111727	110987	-	740	2-methoxy-6-polyprenyl-1,4-benzoquinol methylase (EC 2.1.1.201)	ubiE
CDS 110	111776	112582	+	806	Formamidopyrimidine-DNA glycosylase (EC 3.2.2.23)	mutM
CDS 111	112690	112953	+	263	SSU ribosomal protein S20p	rpsT
CDS 112	113325	114725	+	1400	Chromosomal replication initiator protein DnaA	dnaA
CDS 113	115526	114804	-	722	Protein of unknown function
CDS 114	116622	115609	-	1013	Tryptophanyl-tRNA synthetase (EC 6.1.1.2)	trpS
CDS 115	118171	116612	-	1559	Peptidoglycan lipid II flippase MurJ	murJ
CDS 116	118749	118201	-	548	Protein-export protein SecB (maintains pre-export unfolded state)	secB
CDS 117	118934	119587	+	653	Tim44-like domain protein
CDS 118	119584	120768	+	1184	Membrane-bound lytic murein transglycosylase A	mltA
CDS 119	120746	121285	+	539	Protein of unknown function
CDS 120	121372	123051	+	1679	diguanylate cyclase/phosphodiesterase (GGDEF & EAL domains) with PAS/PAC sensor(s)
CDS 121	123072	123314	+	242	Protein of unknown function
CDS 122	124899	123322	-	1577	N-succinyl-L,L-diaminopimelate desuccinylase (EC 3.5.1.18)	dapE_1
CDS 123	125585	124917	-	668	Glutathione S-transferase (EC 2.5.1.18)
CDS 124	126237	125596	-	641	GTP-binding protein EngB	engB
CDS 125	127936	126239	-	1697	Inner membrane protein translocase and chaperone YidC, long form	yidC
CDS 126	128162	127950	-	212	Membrane protein insertion efficiency factor YidD	yidD
CDS 127	128264	128485	+	221	Protein of unknown function
CDS 128	128616	128482	-	134	LSU ribosomal protein L34p	rpmH
CDS 129	129061	128705	-	356	Protein of unknown function
CDS 130	129183	129338	+	155	AAA+ ATPase superfamily protein YifB/ComM, associated with DNA recombination
CDS 131	129368	129865	+	497	Inner membrane protein YhaI	yhaI_1
CDS 132	130047	130493	+	446	Inner membrane protein YhaI	yhaI_2
CDS 133	130685	131884	+	1199	UPF0118 membrane protein SMc00793
CDS 134	133107	132016	-	1091	Cell wall hydrolyses involved in spore germination
CDS 135	133370	133143	-	227	Protein of unknown function
CDS 136	134107	133370	-	737	5-formyltetrahydrofolate cyclo-ligase (EC 6.3.3.2)
CDS 137	134423	134109	-	314	Protein of unknown function
CDS 138	134847	136742	+	1895	Transketolase (EC 2.2.1.1)	tktA
CDS 139	136739	137746	+	1007	NAD-dependent glyceraldehyde-3-phosphate dehydrogenase (EC 1.2.1.12)	gapA
CDS 140	137748	138191	+	443	Protein of unknown function
CDS 141	138188	139387	+	1199	Phosphoglycerate kinase (EC 2.7.2.3)	ppgK
CDS 142	139396	140004	+	608	Protein of unknown function
CDS 143	140027	140926	+	899	Fructose-bisphosphate aldolase class I (EC 4.1.2.13)	ffdA
CDS 144	140929	141603	+	674	Thiamin-phosphate pyrophosphorylase (EC 2.5.1.3)	thiE_1
CDS 145	141767	142771	+	1004	Protein of unknown function
CDS 146	142889	143956	+	1067	L,D-transpeptidase
CDS 147	143965	144609	+	644	Protein of unknown function
CDS 148	144674	145237	+	563	Translation elongation factor P	eefP
CDS 149	145279	146061	+	782	Inositol-1-monophosphatase (EC 3.1.3.25)	suhB
CDS 150	146154	146531	+	377	NADH ubiquinone oxidoreductase chain A (EC 1.6.5.3)	nuoA
CDS 151	146522	147103	+	581	NADH-ubiquinone oxidoreductase chain B (EC 1.6.5.3)	nuoB
CDS 152	147103	147990	+	887	NADH-ubiquinone oxidoreductase chain C (EC 1.6.5.3)	nuoC
CDS 153	147987	149216	+	1229	NADH-ubiquinone oxidoreductase chain D (EC 1.6.5.3)	nuoD
CDS 154	149216	149911	+	695	NADH-ubiquinone oxidoreductase chain E (EC 1.6.5.3)	nuoE
CDS 155	149908	150063	+	155	Protein of unknown function
CDS 156	150056	151366	+	1310	NADH-ubiquinone oxidoreductase chain F (EC 1.6.5.3)	nuoF
CDS 157	151363	151503	+	140	Protein of unknown function
CDS 158	151496	153505	+	2009	NADH-ubiquinone oxidoreductase chain G (EC 1.6.5.3)	nuoG
CDS 159	153502	154575	+	1073	NADH-ubiquinone oxidoreductase chain H (EC 1.6.5.3)	nuoH
CDS 160	154572	155054	+	482	NADH-ubiquinone oxidoreductase chain I (EC 1.6.5.3)	nuoI
CDS 161	155079	155687	+	608	NADH-ubiquinone oxidoreductase chain J (EC 1.6.5.3)	nuoJ
CDS 162	155684	155989	+	305	NADH-ubiquinone oxidoreductase chain K (EC 1.6.5.3)	nuoK
CDS 163	155989	158025	+	2036	NADH-ubiquinone oxidoreductase chain L (EC 1.6.5.3)	nuoL
CDS 164	158022	159554	+	1532	NADH-ubiquinone oxidoreductase chain M (EC 1.6.5.3)	nuoM
CDS 165	159554	160990	+	1436	NADH-ubiquinone oxidoreductase chain N (EC 1.6.5.3)	nuoN
CDS 166	161080	161673	+	593	Biotin--protein ligase (EC 6.3.4.9)(EC 6.3.4.10)(EC 6.3.4.11)(EC 6.3.4.15)	birA
CDS 167	162136	162669	+	533	Protein of unknown function
CDS 168	162743	163696	+	953	putative oxidoreductase, nitronate monooxygenase family
CDS 169	164120	163689	-	431	Protein of unknown function
CDS 170	165262	164117	-	1145	Alcohol dehydrogenase	adh1
CDS 171	165793	165284	-	509	Protein of unknown function
CDS 172	166093	165866	-	227	Protein of unknown function
CDS 173	166216	166386	+	170	Protein of unknown function
CDS 174	166875	166411	-	464	DksA family protein PA5536 (no Zn-finger)	dksA_1
CDS 175	167129	167022	-	107	Protein of unknown function
CDS 176	167165	167941	+	776	5'-nucleotidase SurE (EC 3.1.3.5)	surE
CDS 177	168414	167929	-	485	Transcription elongation factor GreB	greB
CDS 178	170394	168424	-	1970	Soluble lytic murein transglycosylase (EC 4.2.2.n1)
CDS 179	170475	171350	+	875	4-hydroxy-tetrahydrodipicolinate synthase (EC 4.3.3.7)	dapA
CDS 180	171363	171845	+	482	tmRNA-binding protein SmpB	smpB
CDS 181	171838	172422	+	584	Protein of unknown function
CDS 182	172433	174499	+	2066	Metallopeptidase	pepO_1
CDS 183	174499	176871	+	2372	Sensory box histidine kinase/response regulator	rcsC_1
CDS 184	176916	177269	+	353	Protein of unknown function
CDS 185	177429	178511	+	1082	RecA protein	recA
CDS 186	179795	178521	-	1274	MFS family multidrug efflux protein, similarity to bicyclomycin resistance protein Bcr	bbcr
CDS 187	179859	181118	+	1259	Proline dipeptidase	pepQ
CDS 188	182439	181123	-	1316	Na+/H+-dicarboxylate symporters	gltT
CDS 189	182537	183523	+	986	D-arabinose-5-phosphate isomerase (EC 5.3.1.13)	kpsF
CDS 190	183520	184317	+	797	3-deoxy-manno-octulosonate cytidylyltransferase (EC 2.7.7.38)	kdsB
CDS 191	184314	185117	+	803	Protein of unknown function
CDS 192	185128	185979	+	851	2-Keto-3-deoxy-D-manno-octulosonate-8-phosphate synthase (EC 2.5.1.55)	kdsA
CDS 193	185976	186851	+	875	Protein of unknown function
CDS 194	187823	186831	-	992	DUF1022 domain-containing protein
CDS 195	189127	187823	-	1304	Inner membrane protein YghQ	yghQ
CDS 196	191206	189182	-	2024	Elongation factor G-like protein RSP_2247	fusA_1
CDS 197	191793	191431	-	362	Protein of unknown function
CDS 198	193276	191834	-	1442	Protein of unknown function
CDS 199	194250	193588	-	662	Protein of unknown function
CDS 200	195159	194257	-	902	RNA polymerase sigma factor RpoH	rpoH
CDS 201	196170	195217	-	953	LSU rRNA pseudouridine(1911/1915/1917) synthase (EC 5.4.99.23)	rluD
CDS 202	197441	196215	-	1226	Beta-lactamase class C-like and penicillin binding proteins (PBPs) superfamily
CDS 203	197595	198236	+	641	Choline phosphotransferase 1	chpT
CDS 204	198311	200644	+	2333	Signal transduction histidine kinase CheA	cheA
CDS 205	200644	201081	+	437	Positive regulator of CheA protein activity (CheW)	cheW
CDS 206	201145	201510	+	365	Chemotaxis regulator - transmits chemoreceptor signals to flagellar motor components CheY	cheY
CDS 207	201596	202633	+	1037	Chemotaxis response regulator protein-glutamate methylesterase CheB (EC 3.1.1.61)	cheB
CDS 208	202624	203496	+	872	Chemotaxis protein methyltransferase CheR (EC 2.1.1.80)	cheR1
CDS 209	203541	204227	+	686	N-acetylmuramoyl-L-alanine amidase (EC 3.5.1.28)	amiD
CDS 210	204666	205205	+	539	DnaJ-class molecular chaperone	dnaJ_1
CDS 211	205639	205202	-	437	Protein of unknown function
CDS 212	206052	205636	-	416	Sulfur acceptor protein => iron-sulfur cluster assembly SufE	sufE
CDS 213	206327	206085	-	242	Protein of unknown function
CDS 214	206608	206324	-	284	Protein of unknown function
CDS 215	206943	206608	-	335	Protein of unknown function
CDS 216	207216	206956	-	260	Protein of unknown function
CDS 217	207473	207219	-	254	Protein of unknown function
CDS 218	207887	207498	-	389	Phage shock protein C	pspC
CDS 219	208198	207890	-	308	Phage shock protein B	pspB
CDS 220	208870	208202	-	668	Phage shock protein A	pspA_1
CDS 221	209035	210078	+	1043	Psp operon transcriptional activator	pspF
CDS 222	210157	210708	+	551	Protein of unknown function
CDS 223	211302	210724	-	578	Membrane protein
CDS 224	211447	212103	+	656	Superoxide dismutase [Fe] (EC 1.15.1.1)	sodB
CDS 225	212171	213745	+	1574	Putative oxidoreductase
CDS 226	214819	213749	-	1070	Protein of unknown function
CDS 227	215247	214816	-	431	Protein of unknown function
CDS 228	216050	215289	-	761	Efflux ABC transporter, permease protein	yadH_2
CDS 229	216985	216047	-	938	Efflux ABC transporter, ATP-binding protein	yadG_1
CDS 230	217596	216982	-	614	Intracellular septation protein IspA	yciB
CDS 231	218510	217593	-	917	Signal recognition particle receptor FtsY	ftsY
CDS 232	219688	218507	-	1181	tRNA t(6)A37-methylthiotransferase (EC 2.8.4.5)	mtaB
CDS 233	220485	219685	-	800	Diaminopimelate epimerase (EC 5.1.1.7)	dapF
CDS 234	220547	221002	+	455	Protein of unknown function
CDS 235	222906	220999	-	1907	Protein of unknown function
CDS 236	223134	223634	+	500	Protein of unknown function
CDS 237	223854	225332	+	1478	Signal recognition particle protein Ffh	fffh
CDS 238	225360	226070	+	710	SSU ribosomal protein S16p
CDS 239	226080	226565	+	485	16S rRNA processing protein RimM	rimM
CDS 240	227471	226557	-	914	Thioredoxin reductase (EC 1.8.1.9)	trxB_1
CDS 241	227521	228258	+	737	tRNA (guanine(37)-N(1))-methyltransferase (EC 2.1.1.228)	trmD
CDS 242	228255	228656	+	401	LSU ribosomal protein L19p	rplS
CDS 243	229475	228660	-	815	Protein of unknown function
CDS 244	229644	230672	+	1028	Aspartate-semialdehyde dehydrogenase (EC 1.2.1.11)	asd2
CDS 245	230708	231178	+	470	Protein of unknown function
CDS 246	231844	231182	-	662	Iron-uptake factor PiuB	piuB
CDS 247	232849	231845	-	1004	Protein of unknown function
CDS 248	232896	233342	+	446	Gfa-like protein
CDS 249	233339	234103	+	764	Hydrolase	menH_1
CDS 250	234193	236073	+	1880	Peptidyl-dipeptidase A precursor (EC 3.4.15.1)
CDS 251	236532	236128	-	404	Protein of unknown function
CDS 252	237113	236634	-	479	Peroxiredoxin	pGdx
CDS 253	237213	237785	+	572	UPF0301 protein YqgE
CDS 254	237899	239311	+	1412	Adenosylhomocysteinase (EC 3.3.1.1)	ahcY
CDS 255	239421	241316	+	1895	Protein of unknown function
CDS 256	241390	242511	+	1121	Protein of unknown function
CDS 257	242698	245793	+	3095	TonB-dependent receptor	btuB_3
CDS 258	245944	248301	+	2357	Sensor histidine kinase RcsC	rcsC_2
CDS 259	248298	248732	+	434	tRNA threonylcarbamoyladenosine biosynthesis protein TsaE
CDS 260	248729	249715	+	986	Phosphotransferase involved in threonylcarbamoyladenosine t(6)A37 formation in tRNA	amgK
CDS 261	249712	250473	+	761	N-acetylmuramate alpha-1-phosphate uridylyltransferase	murU
CDS 262	250466	253372	+	2906	ATP-dependent nuclease subunit B
CDS 263	253521	253375	-	146	Protein of unknown function
CDS 264	253593	257006	+	3413	ATP-dependent nuclease subunit A	addA
CDS 265	257070	257390	+	320	Thioredoxin	trxA
CDS 266	257603	260338	+	2735	Protein translocase subunit SecA	secA
CDS 267	260344	263469	+	3125	Proline dehydrogenase (EC 1.5.5.2) / Delta-1-pyrroline-5-carboxylate dehydrogenase (EC 1.2.1.88)	putA
CDS 268	264588	263767	-	821	NAD kinase (EC 2.7.1.23)	nadK
CDS 269	264709	265539	+	830	diguanylate cyclase/phosphodiesterase (GGDEF & EAL domains) with PAS/PAC sensor(s)
CDS 270	269033	265536	-	3497	Transcription-repair coupling factor	mmfd
CDS 271	269296	269030	-	266	Protein of unknown function
CDS 272	269986	269351	-	635	Parvulin-like peptidyl-prolyl isomerase
CDS 273	270090	270983	+	893	Protein of unknown function
CDS 274	270983	273043	+	2060	ATP-dependent DNA helicase RecG (EC 3.6.4.12)	recG
CDS 275	274263	273040	-	1223	Tyrosyl-tRNA synthetase (EC 6.1.1.1)	tyrS
CDS 276	274310	274846	+	536	Protein of unknown function
CDS 277	274856	276052	+	1196	Protein YzbB
CDS 278	276111	277526	+	1415	Protein of unknown function
CDS 279	278265	277594	-	671	Protein of unknown function
CDS 280	278695	278369	-	326	Protein of unknown function
CDS 281	278960	279412	+	452	Protein of unknown function
CDS 282	279636	280151	+	515	L-methionine sulfoximine/L-methionine sulfone acetyltransferase	yncA
CDS 283	280750	280337	-	413	Protein of unknown function
CDS 284	281523	280873	-	650	Protein of unknown function
CDS 285	281918	283405	+	1487	KaiC	kaiC
CDS 286	283492	285069	+	1577	Two-component hybrid sensor and regulator	rcsC_3
CDS 287	287124	285073	-	2051	RNA polymerase sigma factor RpoD	rpoD
CDS 288	288993	287137	-	1856	DNA primase DnaG	dnaG
CDS 289	289226	289603	+	377	Uncharacterized MFS-type transporter
CDS 290	290108	289656	-	452	Transamidase GatB domain protein	yqeY
CDS 291	290254	291423	+	1169	Carbamoyl-phosphate synthase small chain (EC 6.3.5.5)	carA
CDS 292	291426	291686	+	260	Protein of unknown function
CDS 293	291686	295030	+	3344	Carbamoyl-phosphate synthase large chain (EC 6.3.5.5)	carB
CDS 294	295114	295593	+	479	Transcription elongation factor GreA	greA
CDS 295	295608	296234	+	626	Protein of unknown function
CDS 296	296467	296231	-	236	Protein of unknown function
CDS 297	296944	296519	-	425	Protein of unknown function
CDS 298	297309	296941	-	368	Protein of unknown function
CDS 299	297659	297306	-	353	Protein of unknown function
CDS 300	298197	297673	-	524	Protein of unknown function
CDS 301	298337	299626	+	1289	Enolase (EC 4.2.1.11)	eeno
CDS 302	299726	300007	+	281	Protein of unknown function
CDS 303	300091	301146	+	1055	Pyruvate dehydrogenase E1 component alpha subunit (EC 1.2.4.1)	acoA
CDS 304	301146	302555	+	1409	Pyruvate dehydrogenase E1 component beta subunit (EC 1.2.4.1)	dxs_1
CDS 305	302596	303201	+	605	Protein of unknown function
CDS 306	303384	303704	+	320	Protein of unknown function
CDS 307	303882	304184	+	302	Protein of unknown function
CDS 308	305512	304181	-	1331	Methylenetetrahydrofolate--tRNA-(uracil-5-)-methyltransferase TrmFO (EC 2.1.1.74)	trmFO
CDS 309	305554	305985	+	431	Protein of unknown function
CDS 310	306264	306001	-	263	Protein of unknown function
CDS 311	306874	306419	-	455	Protein of unknown function
CDS 312	309775	306965	-	2810	DNA gyrase subunit A (EC 5.99.1.3)	gyrA
CDS 313	310001	310210	+	209	Protein of unknown function
CDS 314	310207	311526	+	1319	Protein of unknown function
CDS 315	311698	313356	+	1658	Arabinogalactan endo-1,4-beta-galactanase (EC 3.2.1.89)
CDS 316	314263	313487	-	776	Ubiquinone biosynthesis O-methyltransferase, mitochondrial	cOQ3_1
CDS 317	314892	314341	-	551	FMN-dependent NADH-azoreductase (EC 1.7.1.6)	azoR1
CDS 318	315022	315396	+	374	Transcriptional regulator, HxlR family	yybR
CDS 319	315471	316457	+	986	Glucokinase (EC 2.7.1.2)	gglk
CDS 320	316450	318036	+	1586	Niacin transporter NiaP	naiP
CDS 321	318093	318965	+	872	Gluconolactonase (EC 3.1.1.17)
CDS 322	319083	320408	+	1325	Homolog of fucose/glucose/galactose permeases	fucP_1
CDS 323	320876	320616	-	260	Protein of unknown function
CDS 324	322268	320898	-	1370	Aminopeptidase CC_2544	ywaD
CDS 325	323409	322339	-	1070	Radical SAM domain protein
CDS 326	325309	323459	-	1850	Soluble lytic murein transglycosylase precursor (EC 3.2.1.-)
CDS 327	326022	325306	-	716	Uracil-DNA glycosylase, family 4
CDS 328	326113	327762	+	1649	Electron transfer flavoprotein-ubiquinone oxidoreductase (EC 1.5.5.1)
CDS 329	327851	329407	+	1556	Beta-barrel assembly-enhancing protease	bepA_2
CDS 330	329407	330210	+	803	4-diphosphocytidyl-2-C-methyl-D-erythritol kinase (EC 2.7.1.148)	ispE
CDS 331	330221	331579	+	1358	NAD(P)H-hydrate epimerase (EC 5.1.99.6) / ADP-dependent (S)-NAD(P)H-hydrate dehydratase (EC 4.2.1.136)	nnnr
CDS 332	331572	332744	+	1172	23S rRNA (uracil(1939)-C(5))-methyltransferase (EC 2.1.1.190)	rlmD
CDS 333	333205	332759	-	446	Uncharacterized protein conserved in bacteria
CDS 334	334349	333267	-	1082	Deoxyhypusine synthase (EC 2.5.1.46)
CDS 335	335693	334470	-	1223	Pyridoxal 5-phosphate (PLP)-dependent ornithine decarboxylase (EC 4.1.1.17)	lldc
CDS 336	335885	336832	+	947	Threonine dehydratase, catabolic (EC 4.3.1.19)	thadh
CDS 337	337080	336829	-	251	Protein of unknown function
CDS 338	337159	337302	+	143	Protein of unknown function
CDS 339	337977	337306	-	671	Hydrolase SMc00528, alpha/beta fold family
CDS 340	338020	339165	+	1145	Cysteine desulfurase (EC 2.8.1.7)	nifS1
CDS 341	339162	340277	+	1115	Cysteine desulfurase (EC 2.8.1.7)	nifS2
CDS 342	340274	340609	+	335	Ferredoxin, 2Fe-2S	thcC
CDS 343	341368	340652	-	716	Protein of unknown function
CDS 344	341621	343249	+	1628	DNA polymerase III subunits gamma and tau (EC 2.7.7.7)
CDS 345	343253	343582	+	329	Nucleoid-associated protein YaaK
CDS 346	343670	345289	+	1619	3-methylmercaptopropionyl-CoA ligase (EC 6.2.1.44) of DmdB2 type	dmdB
CDS 347	345362	347041	+	1679	Energy-dependent translational throttle protein EttA	ettA
CDS 348	347046	347960	+	914	Pseudopaline exporter CntI	cntI_1
CDS 349	347957	348244	+	287	Protein of unknown function
CDS 350	348801	348241	-	560	Chemotaxis protein methyltransferase CheR (EC 2.1.1.80)
CDS 351	349658	348930	-	728	Protein of unknown function
CDS 352	349769	350110	+	341	Protein of unknown function
CDS 353	350755	350120	-	635	Carbonic anhydrase, beta class (EC 4.2.1.1)	cynT
CDS 354	350785	351738	+	953	Lipoyl synthase (EC 2.8.1.8)	lipA
CDS 355	351738	352199	+	461	Ribosome association toxin RatA	ratA
CDS 356	352663	352160	-	503	Nicotinamide-nucleotide amidase (EC 3.5.1.42)	pncC
CDS 357	353801	352656	-	1145	2-C-methyl-D-erythritol 4-phosphate cytidylyltransferase (EC 2.7.7.60) / 2-C-methyl-D-erythritol 2,4-cyclodiphosphate synthase (EC 4.6.1.12)	ispDF
CDS 358	353868	354866	+	998	tRNA-dihydrouridine synthase DusB	dusB
CDS 359	354930	357230	+	2300	Nitrogen regulation protein NtrY (EC 2.7.3.-)	ntrY
CDS 360	357220	358599	+	1379	Nitrogen regulation protein NtrX	ntrX
CDS 361	358616	359104	+	488	RNA-binding protein Hfq	hhfq
CDS 362	359101	360402	+	1301	Ribosome LSU-associated GTP-binding protein HflX	hflX
CDS 363	361157	360381	-	776	Nucleoside triphosphate pyrophosphohydrolase MazG (EC 3.6.1.8)	mazG
CDS 364	361794	361207	-	587	Protein of unknown function
CDS 365	362375	361794	-	581	Protein of unknown function
CDS 366	363139	362375	-	764	Metal-dependent hydrolases of the beta-lactamase superfamily I, PhnP protein	rbn_1
CDS 367	363915	363136	-	779	Uncharacterized metal-dependent hydrolase YcfH	ycfH
CDS 368	365420	363912	-	1508	Methionyl-tRNA synthetase (EC 6.1.1.10)	metG
CDS 369	366425	365454	-	971	DNA polymerase III delta prime subunit (EC 2.7.7.7)
CDS 370	367048	366422	-	626	Thymidylate kinase (EC 2.7.4.9)	ttmk
CDS 371	368220	367045	-	1175	D-alanyl-D-alanine carboxypeptidase (EC 3.4.16.4)	dacA
CDS 372	369424	368294	-	1130	Membrane-bound lytic murein transglycosylase B
CDS 373	370294	369653	-	641	Protein of unknown function
CDS 374	370516	372690	+	2174	Protein of unknown function
CDS 375	372735	373955	+	1220	Glutaryl-CoA dehydrogenase (EC 1.3.8.6)	mmgC
CDS 376	374011	374583	+	572	LemA protein	lemA_1
CDS 377	374583	376487	+	1904	membrane-like protein
CDS 378	376976	376491	-	485	Protein of unknown function
CDS 379	377288	377058	-	230	LSU ribosomal protein L31p	rpmE
CDS 380	377605	379446	+	1841	Vitamin B12 transporter BtuB	btuB_4
CDS 381	379415	380158	+	743	Protein of unknown function
CDS 382	380155	381123	+	968	Siderophore transport system permease protein YfiZ	yfiZ
CDS 383	381120	381833	+	713	Hemin import ATP-binding protein HmuV	hmuV
CDS 384	382297	381830	-	467	3-hydroxyacyl-[acyl-carrier-protein] dehydratase, FabZ form (EC 4.2.1.59)	fabZ
CDS 385	382889	382302	-	587	Protein of unknown function
CDS 386	386821	385691	-	1130	Intramembrane protease RasP/YluC, implicated in cell division based on FtsL cleavage	mmpA
CDS 387	387978	386821	-	1157	1-deoxy-D-xylulose 5-phosphate reductoisomerase (EC 1.1.1.267)	ddxr
CDS 388	388610	387975	-	635	Phosphatidate cytidylyltransferase (EC 2.7.7.41)
CDS 389	389356	388607	-	749	Undecaprenyl diphosphate synthase (EC 2.5.1.31)	ispU
CDS 390	389913	389353	-	560	Ribosome recycling factor	ffrr
CDS 391	390635	389916	-	719	Uridylate kinase (EC 2.7.4.22)	pyrH
CDS 392	391665	390721	-	944	Translation elongation factor Ts	ttsf
CDS 393	392515	391760	-	755	SSU ribosomal protein S2p (SAe)	rpsB
CDS 394	392779	393006	+	227	Protein of unknown function
CDS 395	393742	392924	-	818	CDP-diacylglycerol--serine O-phosphatidyltransferase (EC 2.7.8.8)
CDS 396	394485	393742	-	743	Phosphatidylserine decarboxylase (EC 4.1.1.65)	ppsd
CDS 397	394588	395841	+	1253	Isocitrate dehydrogenase [NADP] (EC 1.1.1.42)	iicd
CDS 398	396955	395789	-	1166	2-polyprenyl-6-methoxyphenol hydroxylase and related FAD-dependent oxidoreductases	oxyE
CDS 399	397095	398849	+	1754	Inner membrane protein, KefB/KefC family	kefC_1
CDS 400	399292	398846	-	446	Gfa-like protein
CDS 401	401958	399289	-	2669	Alanyl-tRNA synthetase (EC 6.1.1.7)	alaS
CDS 402	402045	403607	+	1562	Protein of unknown function
CDS 403	403617	404612	+	995	Monofunctional biosynthetic peptidoglycan transglycosylase	mtgA_1
CDS 404	404709	405380	+	671	Protein of unknown function
CDS 405	408821	405384	-	3437	DNA polymerase III alpha subunit (EC 2.7.7.7)	dnaE1
CDS 406	409412	408882	-	530	Protein of unknown function
CDS 407	410407	409481	-	926	Protein of unknown function
CDS 408	411081	410407	-	674	Lipoprotein-releasing system ATP-binding protein LolD	lolD
CDS 409	412324	411074	-	1250	Lipoprotein releasing system transmembrane protein LolC/LolE	lolE
CDS 410	413643	412321	-	1322	Prolyl-tRNA synthetase (EC 6.1.1.15), bacterial type	proS
CDS 411	414045	414278	+	233	Protein of unknown function
CDS 412	414303	414599	+	296	Protein of unknown function
CDS 413	414823	415248	+	425	Protein of unknown function
CDS 414	415748	415245	-	503	Protein of unknown function
CDS 415	416287	415733	-	554	Protein of unknown function
CDS 416	418184	416319	-	1865	Kup system potassium uptake protein	kup_1
CDS 417	418451	419557	+	1106	Alanine dehydrogenase (EC 1.4.1.1)	aald
CDS 418	420168	419536	-	632	Protein of unknown function
CDS 419	420572	420165	-	407	Cytochrome c heme lyase subunit CcmL	ccmH
CDS 420	421123	420569	-	554	Cytochrome c-type biogenesis protein CcmG/DsbE, thiol:disulfide oxidoreductase	dsbE
CDS 421	423006	421093	-	1913	Cytochrome c heme lyase subunit CcmF	ccmF
CDS 422	423452	423003	-	449	Cytochrome c-type biogenesis protein CcmE, heme chaperone	ccmE
CDS 423	423580	423449	-	131	Protein of unknown function
CDS 424	424293	423577	-	716	Cytochrome c-type biogenesis protein CcmC, putative heme lyase for CcmE	ccmC
CDS 425	425351	424302	-	1049	Branched-chain amino acid dehydrogenase [deaminating] (EC 1.4.1.9)(EC 1.4.1.23)	lldh
CDS 426	425660	426379	+	719	cAMP-binding proteins - catabolite gene activator and regulatory subunit of cAMP-dependent protein kinases
CDS 427	426806	426534	-	272	DNA-binding protein HU-beta	hhup
CDS 428	426952	426803	-	149	Protein of unknown function
CDS 429	429290	426891	-	2399	ATP-dependent protease La (EC 3.4.21.53) Type I	lon_1
CDS 430	429394	429603	+	209	Protein of unknown function
CDS 431	430125	429604	-	521	Protein of unknown function
CDS 432	431387	430122	-	1265	ATP-dependent Clp protease ATP-binding subunit ClpX	clpX
CDS 433	432614	431601	-	1013	Probable low-affinity inorganic phosphate transporter
CDS 434	433277	432633	-	644	Phosphate transport regulator (distant homolog of PhoU)
CDS 435	434626	433352	-	1274	Xaa-Pro dipeptidase, putative	hutI_1
CDS 436	435302	434649	-	653	ATP-dependent Clp protease proteolytic subunit ClpP (EC 3.4.21.92)	clpP
CDS 437	438303	435439	-	2864	TonB-dependent receptor	btuB_5
CDS 438	439378	438434	-	944	RfbJ protein
CDS 439	440359	439433	-	926	Glutamate synthase [NADPH] large chain (EC 1.4.1.13)
CDS 440	441939	440356	-	1583	Cell division trigger factor (EC 5.2.1.8)	ttig
CDS 441	443005	442379	-	626	Protein of unknown function
CDS 442	444240	443017	-	1223	Putative beta-barrel assembly-enhancing protease	bepA_3
CDS 443	445013	444240	-	773	Protein of unknown function
CDS 444	446753	445122	-	1631	Alkaline phosphatase (EC 3.1.3.1)	phoK
CDS 445	448254	446776	-	1478	Aspartyl-tRNA(Asn) amidotransferase subunit B (EC 6.3.5.6)	gatB
CDS 446	449735	448254	-	1481	Aspartyl-tRNA(Asn) amidotransferase subunit A (EC 6.3.5.6)	gatA
CDS 447	450019	449732	-	287	Aspartyl-tRNA(Asn) amidotransferase subunit C (EC 6.3.5.6)	gatC
CDS 448	450197	450979	+	782	Protein of unknown function
CDS 449	451633	451427	-	206	Protein of unknown function
CDS 450	453121	452234	-	887	Two-component system sensor histidine kinase
CDS 451	453889	454992	+	1103	Protein of unknown function
CDS 452	454980	455459	+	479	Putative pre-16S rRNA nuclease YqgF	yrrK
CDS 453	455471	456361	+	890	Aspartate carbamoyltransferase (EC 2.1.3.2)	pyrB
CDS 454	457648	456362	-	1286	Protein of unknown function
CDS 455	458341	457688	-	653	Protein of unknown function
CDS 456	459068	458355	-	713	ParA-like protein
CDS 457	459209	460108	+	899	TPR repeat, SEL1 subfamily
CDS 458	460990	460112	-	878	Phosphoserine phosphatase (EC 3.1.3.3)
CDS 459	461085	461918	+	833	tRNA dimethylallyltransferase (EC 2.5.1.75)	miaA
CDS 460	461929	462906	+	977	Ketol-acid reductoisomerase (NADP(+)) (EC 1.1.1.86)	ilvC
CDS 461	463091	462903	-	188	Protein of unknown function
CDS 462	464931	463162	-	1769	DNA mismatch repair protein MutL	mutL
CDS 463	465085	466128	+	1043	Rod shape-determining protein MreB	mreB_2
CDS 464	466142	467026	+	884	Rod shape-determining protein MreC
CDS 465	467026	467547	+	521	Protein of unknown function
CDS 466	467544	469472	+	1928	Peptidoglycan D,D-transpeptidase MrdA (EC 3.4.16.4)	mrdA
CDS 467	469469	470581	+	1112	Rod shape-determining protein RodA	mrdB
CDS 468	470857	471480	+	623	Protein of unknown function
CDS 469	474027	471499	-	2528	tolB protein precursor, periplasmic protein involved in the tonb-independent uptake of group A colicins	tolB_1
CDS 470	474738	474037	-	701	Succinyl-CoA:3-ketoacid-coenzyme A transferase subunit A (EC 2.8.3.5)	scoA_1
CDS 471	476306	474735	-	1571	Aldehyde dehydrogenase (EC 1.2.1.3)	rocA
CDS 472	477502	476303	-	1199	D-aminopeptidase (EC 3.4.11.19)
CDS 473	479580	477499	-	2081	Histamine dehydrogenase	ttmd
CDS 474	480908	479577	-	1331	Aminotransferase, class III	bioA
CDS 475	480952	483363	+	2411	Protein of unknown function
CDS 476	483536	483369	-	167	Protein of unknown function
CDS 477	485730	483649	-	2081	two-component regulator	rcsC_4
CDS 478	490830	485734	-	5096	probable sensory histidine kinase	rcsC_5
CDS 479	491116	491406	+	290	Protein of unknown function
CDS 480	491409	491690	+	281	Protein of unknown function
CDS 481	491694	491963	+	269	Protein of unknown function
CDS 482	493745	491970	-	1775	Aspartyl-tRNA synthetase (EC 6.1.1.12)	aspS
CDS 483	493845	495029	+	1184	Ribonuclease D (EC 3.1.26.3)	rnd_1
CDS 484	495022	495303	+	281	Protein of unknown function
CDS 485	495923	495300	-	623	Hemolysin	hhda
CDS 486	497197	495920	-	1277	Protein of unknown function
CDS 487	497261	498334	+	1073	Phosphoribosylformylglycinamidine cyclo-ligase (EC 6.3.3.1)	purM
CDS 488	498327	498887	+	560	Phosphoribosylglycinamide formyltransferase (EC 2.1.2.2)	purN
CDS 489	498884	499246	+	362	Protein of unknown function
CDS 490	499243	499764	+	521	Protein of unknown function
CDS 491	500183	499761	-	422	Nucleoside diphosphate kinase (EC 2.7.4.6)	nndk
CDS 492	500699	500259	-	440	DNA polymerase III chi subunit (EC 2.7.7.7)
CDS 493	502182	500707	-	1475	Cytosol aminopeptidase PepA (EC 3.4.11.1)	pepA_1
CDS 494	502355	504598	+	2243	LPS-assembly protein LptD	lptD
CDS 495	504644	506029	+	1385	Periplasmic chaperone and peptidyl-prolyl cis-trans isomerase of outer membrane proteins SurA (EC 5.2.1.8)	surA_1
CDS 496	506055	507059	+	1004	4-hydroxythreonine-4-phosphate dehydrogenase (EC 1.1.1.262)	pdxA2
CDS 497	507056	507883	+	827	SSU rRNA (adenine(1518)-N(6)/adenine(1519)-N(6))-dimethyltransferase (EC 2.1.1.182)	rsmA
CDS 498	508381	507887	-	494	Protein of unknown function
CDS 499	509582	508407	-	1175	Sun protein	rsmB_1
CDS 500	511064	509586	-	1478	Inosine-5'-monophosphate dehydrogenase (EC 1.1.1.205) / CBS domain	guaB
CDS 501	511565	511107	-	458	Protein of unknown function
CDS 502	512376	511570	-	806	Malyl-CoA lyase (EC 4.1.3.24)	mcl2_1
CDS 503	512444	513451	+	1007	Protein QmcA (possibly involved in integral membrane quality control)	qmcA
CDS 504	513451	513906	+	455	Protein of unknown function
CDS 505	513918	515762	+	1844	Protein of unknown function
CDS 506	516828	515830	-	998	Integral membrane protein TerC	aalx
CDS 507	517213	516959	-	254	Protein of unknown function
CDS 508	517388	517215	-	173	Protein of unknown function
CDS 509	518127	517681	-	446	Protein of unknown function
CDS 510	519779	518175	-	1604	Phosphoenolpyruvate carboxykinase [ATP] (EC 4.1.1.49)	pckA
CDS 511	520029	520739	+	710	DNA-binding response regulator ChvI	baeR
CDS 512	520732	522270	+	1538	Sensor histidine kinase ChvG (EC 2.7.3.-)	sasA_2
CDS 513	522267	522704	+	437	HPr kinase/phosphorylase (EC 2.7.1.-) (EC 2.7.4.-)	hprK
CDS 514	522760	523665	+	905	RNase adapter protein RapZ
CDS 515	523662	524069	+	407	PTS system permease (IIAMan), nitrogen regulatory IIA protein	manX
CDS 516	524066	524338	+	272	Phosphocarrier protein, nitrogen regulation associated	ccrh
CDS 517	524338	525141	+	803	RNA methyltransferase Atu0341	aviRb
CDS 518	525177	525854	+	677	Protein of unknown function
CDS 519	527192	525861	-	1331	DNA recombination protein RmuC
CDS 520	527286	527687	+	401	Uncharacterized cysteine-rich DUF326 protein bsYhjQ/STM1261
CDS 521	528211	527684	-	527	Peptide deformylase (EC 3.5.1.88)	ddef
CDS 522	528878	528243	-	635	Recombination protein RecR	recR
CDS 523	528890	529807	+	917	Methionyl-tRNA formyltransferase (EC 2.1.2.9)	ffmt
CDS 524	529804	530544	+	740	tRNA pseudouridine(38-40) synthase (EC 5.4.99.12)	truA
CDS 525	531761	530535	-	1226	Diaminopimelate decarboxylase (EC 4.1.1.20)	btrK
CDS 526	533254	531758	-	1496	Long-chain-fatty-acid--CoA ligase (EC 6.2.1.3)	lcfB
CDS 527	533331	533618	+	287	Protein of unknown function
CDS 528	534584	533619	-	965	Thioredoxin reductase (EC 1.8.1.9)	trxB_2
CDS 529	536248	534614	-	1634	CTP synthase (EC 6.3.4.2)	pyrG
CDS 530	536681	536322	-	359	Protein translocase membrane subunit SecG	secG
CDS 531	537247	536750	-	497	Protein of unknown function
CDS 532	538074	537310	-	764	Triosephosphate isomerase (EC 5.3.1.1)	tpiA
CDS 533	538199	540130	+	1931	Foldase protein PrsA	prsA
CDS 534	540208	540855	+	647	SOS-response repressor and protease LexA (EC 3.4.21.88)	lexA
CDS 535	540858	541208	+	350	Glyoxalase family protein
CDS 536	541488	541216	-	272	Protein of unknown function
CDS 537	541764	541489	-	275	Protein of unknown function
CDS 538	541938	543338	+	1400	Glutamyl-tRNA synthetase (EC 6.1.1.17)	gltX_1
CDS 539	543335	544621	+	1286	Citrate synthase (si) (EC 2.3.3.1)	gltA
CDS 540	545960	544626	-	1334	Adaptive-response sensory-kinase SasA	sasA_3
CDS 541	546846	545941	-	905	Protein of unknown function
CDS 542	548217	547021	-	1196	Protein of unknown function
CDS 543	548319	550616	+	2297	Bifunctional NAD(P)H-hydrate repair enzyme	smc_1
CDS 544	550886	550626	-	260	Protein of unknown function
CDS 545	552523	550886	-	1637	Ribonuclease J (endonuclease and 5' exonuclease)	rnjA
CDS 546	553303	552524	-	779	Pantothenate kinase type III, CoaX-like (EC 2.7.1.33)	coaX
CDS 547	553356	553730	+	374	Protein of unknown function
CDS 548	553749	554105	+	356	Protein of unknown function
CDS 549	555020	554109	-	911	Site-specific tyrosine recombinase XerC	xerC_1
CDS 550	555592	555017	-	575	Protein of unknown function
CDS 551	557274	555640	-	1634	TPR repeat
CDS 552	557981	557328	-	653	Transaldolase (EC 2.2.1.2)	ttal
CDS 553	558075	558839	+	764	Enoyl-CoA hydratase (EC 4.2.1.17)	paaG_1
CDS 554	559236	558832	-	404	Protein of unknown function
CDS 555	559691	559233	-	458	Protein of unknown function
CDS 556	560971	559688	-	1283	Protein of unknown function
CDS 557	561201	562406	+	1205	Protein of unknown function
CDS 558	562403	563128	+	725	Protein of unknown function
CDS 559	563199	565121	+	1922	Protein of unknown function
CDS 560	565181	565702	+	521	Protein of unknown function
CDS 561	565704	566408	+	704	Protein of unknown function
CDS 562	566432	567121	+	689	Protein of unknown function
CDS 563	568322	567123	-	1199	L-carnitine dehydratase/bile acid-inducible protein F	yfdE
CDS 564	569905	568319	-	1586	Beta-carotene ketolase
CDS 565	570066	571397	+	1331	Protein of unknown function
CDS 566	572738	571398	-	1340	Glutathione reductase (EC 1.8.1.7)	garB
CDS 567	574358	572823	-	1535	Glucose-6-phosphate isomerase (EC 5.3.1.9)	ppgi
CDS 568	574465	575250	+	785	Signal peptidase I (EC 3.4.21.89)	lepB_1
CDS 569	575247	575909	+	662	Ribonuclease III (EC 3.1.26.3)	rrnc
CDS 570	575906	576808	+	902	GTP-binding protein Era	eera
CDS 571	577512	576805	-	707	NAD-dependent protein deacetylase of SIR2 family	cobB
CDS 572	577749	578657	+	908	Protein of unknown function
CDS 573	578687	579445	+	758	Protein of unknown function
CDS 574	579579	580019	+	440	Protein of unknown function
CDS 575	580114	580548	+	434	Protein of unknown function
CDS 576	580609	581319	+	710	4-hydroxy-tetrahydrodipicolinate reductase (EC 1.17.1.8)	dapB
CDS 577	581316	582038	+	722	Endonuclease III (EC 4.2.99.18)	nnth
CDS 578	582984	581956	-	1028	Alanine racemase (EC 5.1.1.1)	aalr
CDS 579	583380	582994	-	386	Gfa-like protein
CDS 580	583817	583470	-	347	Protein of unknown function
CDS 581	583969	584883	+	914	Transcriptional regulator, LysR family	yofA
CDS 582	585609	584884	-	725	Aspartate racemase (EC 5.1.1.13)	ygeA_1
CDS 583	586133	585606	-	527	Protein of unknown function
CDS 584	587959	586136	-	1823	Glutamine--fructose-6-phosphate aminotransferase [isomerizing] (EC 2.6.1.16)	nodM
CDS 585	589423	588065	-	1358	N-acetylglucosamine-1-phosphate uridyltransferase (EC 2.7.7.23) / Glucosamine-1-phosphate N-acetyltransferase (EC 2.3.1.157)	glmU
CDS 586	590587	589445	-	1142	Type II restriction adenine-specific methylase (EC 2.1.1.72)
CDS 587	591409	590738	-	671	Ribonuclease HII (EC 3.1.26.4)	rnhB
CDS 588	592693	591473	-	1220	Hydroxymethylpyrimidine phosphate kinase ThiD (EC 2.7.4.7)	pdxK
CDS 589	594077	592737	-	1340	Phosphoglucosamine mutase (EC 5.4.2.10)	glmM
CDS 590	594777	594118	-	659	putative NnrU protein
CDS 591	596156	594774	-	1382	Imidazolonepropionase	hutI_2
CDS 592	597550	596153	-	1397	Imidazolonepropionase	hutI_3
CDS 593	599351	597540	-	1811	Di-tripeptide/cation symporter	dtpA
CDS 594	599450	600049	+	599	Putative NAD(P)H nitroreductase YdjA	ydjA
CDS 595	600081	600437	+	356	Transcriptional regulator, GntR family
CDS 596	602125	600434	-	1691	3-methylmercaptopropionyl-CoA dehydrogenase (DmdC)	dmdC_1
CDS 597	602173	603096	+	923	Threonylcarbamoyl-AMP synthase (EC 2.7.7.87) / SUA5 domain with internal deletion	ywlC
CDS 598	603632	604669	+	1037	UDP-N-acetylglucosaminuronic acid 4-epimerase (EC 5.1.3.7)	wbgU
CDS 599	605221	604673	-	548	Peptide-methionine (S)-S-oxide reductase MsrA (EC 1.8.4.11)	msrA_1
CDS 600	605963	605262	-	701	Protein of unknown function
CDS 601	606099	606485	+	386	Protein of unknown function
CDS 602	606482	607333	+	851	diguanylate cyclase/phosphodiesterase (GGDEF & EAL domains) with PAS/PAC sensor(s)	cph2
CDS 603	608758	607292	-	1466	Aldehyde dehydrogenase B (EC 1.2.1.22)	gabD
CDS 604	609909	608755	-	1154	Aspartate aminotransferase (EC 2.6.1.1)	dapC
CDS 605	610994	609906	-	1088	Alpha-methylacyl-CoA racemase (EC 5.1.99.4)	smtB_1
CDS 606	611928	611164	-	764	Protein of unknown function
CDS 607	612361	613494	+	1133	Mannose-1-phosphate guanylyltransferase (EC 2.7.7.13) / Mannose-6-phosphate isomerase (EC 5.3.1.8)	algA
CDS 608	613589	614692	+	1103	Capsular polysaccharide export system inner membrane protein KpsE	kpsE
CDS 609	614704	615357	+	653	Capsular polysaccharide ABC transporter, ATP-binding protein KpsT	kpsT
CDS 610	615354	616616	+	1262	Protein of unknown function
CDS 611	616613	617191	+	578	Protein of unknown function
CDS 612	617307	619271	+	1964	Protein of unknown function
CDS 613	619319	620695	+	1376	Protein of unknown function
CDS 614	620710	621345	+	635	Protein of unknown function
CDS 615	621433	622224	+	791	Capsular polysaccharide ABC transporter, permease protein KpsM	kpsM
CDS 616	622307	623407	+	1100	GDP-perosamine synthase (EC 2.6.1.102)	rfbE
CDS 617	623441	624646	+	1205	Protein of unknown function
CDS 618	624591	625934	+	1343	Protein of unknown function
CDS 619	625934	627235	+	1301	Protein of unknown function
CDS 620	627250	627912	+	662	4-amino-6-deoxy-N-Acetyl-D-hexosaminyl-(Lipid carrier) acetyltrasferase	epsM
CDS 621	628079	629113	+	1034	GDP-mannose 4,6-dehydratase (EC 4.2.1.47)	ggmd
CDS 622	629165	630064	+	899	UDP-glucose 4-epimerase (EC 5.1.3.2)	ttld
CDS 623	630234	631181	+	947	glycosyl transferase, group 1 family protein, putative	mshA_1
CDS 624	631129	632394	+	1265	Capsular polysaccharide biosynthesis/export periplasmic protein WcbC
CDS 625	632758	634374	+	1616	Capsular polysaccharide biosynthesis/export periplasmic protein WcbA, Capsular polysaccharide export system protein KpsC
CDS 626	634371	635708	+	1337	Capsular polysaccharide export system protein KpsS	kpsS
CDS 627	636559	635669	-	890	Capsular polysaccharide glycosyltransferase biosynthesis protein WcbB
CDS 628	639542	636939	-	2603	Protein of unknown function
CDS 629	640032	639649	-	383	Protein of unknown function
CDS 630	640279	641082	+	803	Mannose-6-phosphate isomerase (EC 5.3.1.8)
CDS 631	641482	641333	-	149	Protein of unknown function
CDS 632	641635	642663	+	1028	Inositol 2-dehydrogenase 1	iolG_1
CDS 633	642656	643507	+	851	Protein of unknown function
CDS 634	643504	644697	+	1193	D-inositol 3-phosphate glycosyltransferase 2	mshA_2
CDS 635	644697	645899	+	1202	Protein of unknown function
CDS 636	645862	646620	+	758	Protein of unknown function
CDS 637	646620	647516	+	896	Protein of unknown function
CDS 638	647517	648431	+	914	Protein of unknown function
CDS 639	648428	649435	+	1007	2-methoxy-6-polyprenyl-1,4-benzoquinol methylase, mitochondrial	cOQ5_1
CDS 640	649444	650484	+	1040	Inositol 2-dehydrogenase 2	iolG_2
CDS 641	651323	650481	-	842	Protein of unknown function
CDS 642	652348	651320	-	1028	Inositol 2-dehydrogenase 3	iolG_3
CDS 643	653411	652374	-	1037	Protein of unknown function
CDS 644	654971	653415	-	1556	Gll1135 protein
CDS 645	655157	656176	+	1019	Ubiquinone biosynthesis O-methyltransferase, mitochondrial	cOQ3_2
CDS 646	657076	656195	-	881	2-methoxy-6-polyprenyl-1,4-benzoquinol methylase, mitochondrial	cOQ5_2
CDS 647	658323	657166	-	1157	Copper resistance protein B
CDS 648	660116	658320	-	1796	Multicopper oxidase	copA
CDS 649	660475	660200	-	275	Protein of unknown function
CDS 650	660880	660524	-	356	Protein of unknown function
CDS 651	661272	660877	-	395	Protein formerly called heavy metal resistance transcriptional regulator HmrR	hmrR
CDS 652	663617	661269	-	2348	Lead, cadmium, zinc and mercury transporting ATPase (EC 3.6.3.3) (EC 3.6.3.5), Copper-translocating P-type ATPase (EC 3.6.3.4)	silP
CDS 653	663803	664228	+	425	Aromatic ring-cleaving dioxygenase
CDS 654	665342	664233	-	1109	Branched-chain amino acid aminotransferase (EC 2.6.1.42)	ilvE_1
CDS 655	666152	665370	-	782	Pyrroline-5-carboxylate reductase (EC 1.5.1.2)	proC
CDS 656	666720	666205	-	515	Protein of unknown function
CDS 657	667016	666717	-	299	Ubiquinone biosynthesis accessory factor UbiK	ubiK
CDS 658	668162	667146	-	1016	Protein of unknown function
CDS 659	668753	668247	-	506	Protein of unknown function
CDS 660	669453	668746	-	707	RNA binding methyltransferase FtsJ like	tlyA
CDS 661	671405	669480	-	1925	1-deoxy-D-xylulose 5-phosphate synthase (EC 2.2.1.7)	dxs_2
CDS 662	671949	671479	-	470	Zinc uptake regulation protein Zur
CDS 663	672336	672007	-	329	Protein of unknown function
CDS 664	672497	673558	+	1061	Heme A synthase, cytochrome oxidase biogenesis protein Cox15-CtaA	ctaA
CDS 665	673555	673884	+	329	Periplasmic divalent cation tolerance protein CutA	cutA
CDS 666	675179	673881	-	1298	Predicted mannose transporter, GGP family	fucP_2
CDS 667	676156	675257	-	899	Fructokinase (EC 2.7.1.4)	gmuE
CDS 668	676223	676828	+	605	Sensor histidine kinase
CDS 669	676958	677158	+	200	Uncharacterized membrane protein YuzA
CDS 670	677641	677162	-	479	Protein of unknown function
CDS 671	677896	678375	+	479	LSU ribosomal protein L13p (L13Ae)	rplM
CDS 672	678375	678926	+	551	SSU ribosomal protein S9p (S16e)	rpsI
CDS 673	679052	679843	+	791	Oxidoreductase, short-chain dehydrogenase/reductase family	llvr
CDS 674	679871	680644	+	773	NG,NG-dimethylarginine dimethylaminohydrolase 1 (EC 3.5.3.18)
CDS 675	681426	680914	-	512	Protein of unknown function
CDS 676	682946	681729	-	1217	L-carnitine dehydratase/bile acid-inducible protein F	smtB_2
CDS 677	684817	682943	-	1874	N-methylhydantoinase B (EC 3.5.2.14)	apc4
CDS 678	686859	684817	-	2042	N-methylhydantoinase A (EC 3.5.2.14)	apc3
CDS 679	687797	686856	-	941	Pyruvate:Oxaloacetate transcarboxylase domain protein	cccl
CDS 680	687862	688506	+	644	N-carbamoylsarcosine amidase (EC 3.5.1.59)	nicF
CDS 681	689141	688485	-	656	Transcriptional regulator, GntR family
CDS 682	689324	691885	+	2561	TonB-dependent receptor	btuB_6
CDS 683	692520	691882	-	638	3-isopropylmalate dehydratase small subunit (EC 4.2.1.33)	leuD
CDS 684	693935	692517	-	1418	3-isopropylmalate dehydratase large subunit (EC 4.2.1.33)	leuC
CDS 685	694533	695210	+	677	Protein of unknown function
CDS 686	695294	696106	+	812	Histidinol-phosphatase [alternative form] (EC 3.1.3.15)	cysQ_1
CDS 687	696706	696074	-	632	Phosphoribosyl-AMP cyclohydrolase (EC 3.5.4.19) / Phosphoribosyl-ATP pyrophosphatase (EC 3.6.1.31)	hisI
CDS 688	697446	696682	-	764	Imidazole glycerol phosphate synthase cyclase subunit	hisF
CDS 689	698152	697433	-	719	Phosphoribosylformimino-5-aminoimidazole carboxamide ribotide isomerase (EC 5.3.1.16)	hisA
CDS 690	698744	698166	-	578	Imidazole glycerol phosphate synthase amidotransferase subunit HisH	hisH
CDS 691	700399	698741	-	1658	Histidinol-phosphate aminotransferase (EC 2.6.1.9)	hisC
CDS 692	701667	700396	-	1271	Histidinol dehydrogenase (EC 1.1.1.23)	hisD
CDS 693	702578	701688	-	890	ATP phosphoribosyltransferase (EC 2.4.2.17) => HisGl	hisG
CDS 694	702933	702568	-	365	His repressor
CDS 695	703128	703763	+	635	Protein of unknown function
CDS 696	703744	704463	+	719	Putative transmembrane protein
CDS 697	704585	705286	+	701	Intracellular protease	hchA
CDS 698	705491	705955	+	464	Kef-type K+ transport systems, predicted NAD-binding component
CDS 699	706029	706667	+	638	Two-component system sensor histidine kinase
CDS 700	707565	706651	-	914	(2E,6E)-farnesyl diphosphate synthase (EC 2.5.1.10)	ispA
CDS 701	708440	707562	-	878	4-hydroxy-3-methylbut-2-enyl diphosphate reductase (EC 1.17.7.4)	ispH_2
CDS 702	709052	708627	-	425	Protein of unknown function
CDS 703	709103	710242	+	1139	Lycopene cyclase	crtY
CDS 704	710239	711717	+	1478	Phytoene desaturase (lycopene-forming) (EC 1.3.99.31)	crtI
CDS 705	711714	712589	+	875	Phytoene synthase (EC 2.5.1.32)	crtB
CDS 706	713298	712552	-	746	Fatty acid hydroxylase family (carotene hydroxylase/sterol desaturase)
CDS 707	713796	713302	-	494	Beta-carotene hydroxylase
CDS 708	715629	714010	-	1619	Heat shock protein 60 kDa family chaperone GroEL	groL5_1
CDS 709	715993	715679	-	314	Heat shock protein 10 kDa family chaperone GroES	groS5
CDS 710	716451	716720	+	269	Usg protein
CDS 711	717192	717497	+	305	Protein of unknown function
CDS 712	717630	717905	+	275	Protein of unknown function
CDS 713	717931	719289	+	1358	Protein of unknown function
CDS 714	720413	719385	-	1028	Uncharacterized protein Clim_1224
CDS 715	721822	720401	-	1421	Glutamate--cysteine ligase	gshA
CDS 716	721937	722542	+	605	Outer membrane lipoprotein Blc	bblc
CDS 717	722707	723456	+	749	Cytochrome c551/c552
CDS 718	723453	724709	+	1256	Amidohydrolase
CDS 719	724981	724706	-	275	Protein of unknown function
CDS 720	725026	726213	+	1187	Cystathionine beta-lyase (EC 4.4.1.8)	metC
CDS 721	726708	726277	-	431	Biopolymer transport protein ExbD/TolR	exbD_1
CDS 722	727217	726726	-	491	Biopolymer transport protein ExbD/TolR	exbD_2
CDS 723	728116	727295	-	821	MotA/TolQ/ExbB proton channel family protein	tolQ
CDS 724	728826	728167	-	659	Ferric siderophore transport system, periplasmic binding protein TonB
CDS 725	729429	729004	-	425	Dihydroneopterin aldolase (EC 4.1.2.25)
CDS 726	730160	729429	-	731	FolM Alternative dihydrofolate reductase 1	budC
CDS 727	730206	730778	+	572	Proteophosphoglycan precursor
CDS 728	730775	731356	+	581	Nudix hydrolase NudL	nudL
CDS 729	731347	732540	+	1193	CCA tRNA nucleotidyltransferase (EC 2.7.7.72)	ccca
CDS 730	732656	733504	+	848	Protein of unknown function
CDS 731	735050	733701	-	1349	Protein of unknown function
CDS 732	736933	735191	-	1742	diguanylate cyclase/phosphodiesterase (GGDEF & EAL domains) with PAS/PAC sensor(s)
CDS 733	739241	737016	-	2225	DNA topoisomerase IV subunit A (EC 5.99.1.3)	parC
CDS 734	740522	739584	-	938	Transcriptional regulator, LysR family	gcvA_1
CDS 735	740677	740871	+	194	Protein of unknown function
CDS 736	740901	741080	+	179	Protein of unknown function
CDS 737	741213	743237	+	2024	Dipeptidyl anminopeptidase	dapb3_1
CDS 738	743324	744103	+	779	Phosphoribosylaminoimidazole-succinocarboxamide synthase (EC 6.3.2.6)	purC
CDS 739	744409	744107	-	302	Protein of unknown function
CDS 740	744467	746629	+	2162	Helicase PriA essential for oriC/DnaA-independent DNA replication	priA
CDS 741	746682	748208	+	1526	Protein of unknown function
CDS 742	749254	748214	-	1040	Methylated-DNA--protein-cysteine methyltransferase (EC 2.1.1.63)	aada
CDS 743	749326	750171	+	845	Protein of unknown function
CDS 744	750630	750154	-	476	Protein of unknown function
CDS 745	750833	751387	+	554	ATP synthase delta chain (EC 3.6.3.14)	atpH
CDS 746	751390	752919	+	1529	ATP synthase alpha chain (EC 3.6.3.14)	atpA
CDS 747	752921	753808	+	887	ATP synthase gamma chain (EC 3.6.3.14)	atpG
CDS 748	753836	755365	+	1529	ATP synthase beta chain (EC 3.6.3.14)	atpD
CDS 749	755402	755557	+	155	Protein of unknown function
CDS 750	755557	755817	+	260	ATP synthase epsilon chain (EC 3.6.3.14)	atpC
CDS 751	755928	757454	+	1526	Type II/IV secretion system ATP hydrolase TadA/VirB11/CpaF, TadA subfamily
CDS 752	757517	758281	+	764	Protein of unknown function
CDS 753	758750	758274	-	476	Protein of unknown function
CDS 754	759052	759774	+	722	Protein of unknown function
CDS 755	760172	759795	-	377	Response regulator	cpdR_1
CDS 756	760269	761102	+	833	N-formylglutamate deformylase (EC 3.5.1.68)
CDS 757	762058	761267	-	791	Peptide transport system permease protein sapC (TC 3.A.1.5.5)
CDS 758	762263	762685	+	422	Protein of unknown function
CDS 759	762781	764118	+	1337	ATP-dependent RNA helicase Atu1833	cshA
CDS 760	765242	764115	-	1127	Queuine tRNA-ribosyltransferase (EC 2.4.2.29)	ttgt
CDS 761	765290	766045	+	755	Transmembrane protein YfcA	yfcA
CDS 762	767067	766030	-	1037	S-adenosylmethionine:tRNA ribosyltransferase-isomerase (EC 2.4.99.17)	queA
CDS 763	767646	767077	-	569	Peptidyl-prolyl cis-trans isomerase (EC 5.2.1.8)	ppiA_1
CDS 764	768146	767643	-	503	Phosphopantetheine adenylyltransferase (EC 2.7.7.3)	coaD
CDS 765	769079	768165	-	914	(2E,6E)-farnesyl diphosphate synthase (EC 2.5.1.10)	ispA
CDS 766	769314	769069	-	245	Exodeoxyribonuclease VII small subunit (EC 3.1.11.6)	xseB
CDS 767	770044	769346	-	698	Protein of unknown function
CDS 768	771129	770149	-	980	Quinone oxidoreductase (EC 1.6.5.5)
CDS 769	771201	771398	+	197	Protein of unknown function
CDS 770	771548	773893	+	2345	ATP-dependent Clp protease ATP-binding subunit ClpA	clpA
CDS 771	774494	773961	-	533	Ligand-binding SRPBCC domain protein family
CDS 772	774856	774491	-	365	Transcriptional regulator, ArsR family
CDS 773	776126	774906	-	1220	NAD-dependent formate dehydrogenase (EC 1.2.1.2)
CDS 774	776314	778422	+	2108	Acylamino-acid-releasing enzyme (EC 3.4.19.1)	dpp5_1
CDS 775	778509	780185	+	1676	Aminopeptidase
CDS 776	780311	780943	+	632	Glutathione S-transferase (EC 2.5.1.18)	gstB_1
CDS 777	780947	781807	+	860	Dienelactone hydrolase family protein
CDS 778	781835	782350	+	515	Spermidine N(1)-acetyltransferase	speG
CDS 779	783152	782406	-	746	Inner membrane protein YbhL	ybhL
CDS 780	783274	783807	+	533	2'-5' RNA ligase	thpR
CDS 781	783905	784867	+	962	Protein of unknown function
CDS 782	784867	785859	+	992	Protein of unknown function
CDS 783	785869	787182	+	1313	Protein of unknown function
CDS 784	787479	787189	-	290	Protein of unknown function
CDS 785	787579	788637	+	1058	Protein of unknown function
CDS 786	790775	788715	-	2060	Metallopeptidase	pepO_2
CDS 787	790972	793956	+	2984	Excinuclease ABC subunit A	uvrA
CDS 788	794184	794735	+	551	Protein of unknown function
CDS 789	794996	794790	-	206	Protein of unknown function
CDS 790	795351	795557	+	206	Protein of unknown function
CDS 791	795754	796404	+	650	Protein of unknown function
CDS 792	796609	796785	+	176	Protein of unknown function
CDS 793	796944	797282	+	338	Protein of unknown function
CDS 794	797968	797333	-	635	Maleylacetoacetate isomerase (EC 5.2.1.2)
CDS 795	798297	798019	-	278	Protein of unknown function
CDS 796	798861	798367	-	494	Superoxide dismutase [Cu-Zn] precursor (EC 1.15.1.1)	yojM
CDS 797	798947	800527	+	1580	Sialic acid transporter NanT 1	nanT_1
CDS 798	801059	801247	+	188	Protein of unknown function
CDS 799	801559	801260	-	299	Protein of unknown function
CDS 800	803958	801727	-	2231	Adenylate cyclase (EC 4.6.1.1)
CDS 801	804056	804544	+	488	Protein of unknown function
CDS 802	804681	806135	+	1454	Protein of unknown function
CDS 803	806696	806193	-	503	Protein of unknown function
CDS 804	807333	806782	-	551	Protein of unknown function
CDS 805	808247	807411	-	836	Protein of unknown function
CDS 806	809011	808388	-	623	GTP cyclohydrolase I (EC 3.5.4.16) type 1	folE
CDS 807	810330	809008	-	1322	Hydroxyacylglutathione hydrolase (EC 3.1.2.6)
CDS 808	810589	810320	-	269	Protein of unknown function
CDS 809	811142	810726	-	416	Protein of unknown function
CDS 810	811966	811139	-	827	Nitrate reductase	nit1
CDS 811	812223	811966	-	257	Glutaredoxin 3 (Grx3)	grxC
CDS 812	812993	812238	-	755	Competence protein F homolog, phosphoribosyltransferase domain, protein YhgH required for utilization of DNA as sole source of carbon and energy
CDS 813	813015	813764	+	749	Protein of unknown function
CDS 814	813850	814029	+	179	Flp pilus assembly protein, pilin Flp
CDS 815	815523	814057	-	1466	Putative Zn-dependent protease	bepA_4
CDS 816	816553	815612	-	941	Acetyl-coenzyme A carboxyl transferase alpha chain (EC 6.4.1.2)	accA
CDS 817	817471	816587	-	884	Site-specific tyrosine recombinase XerD	xerD
CDS 818	819224	817479	-	1745	Protein of unknown function
CDS 819	819351	819214	-	137	Protein of unknown function
CDS 820	819426	819977	+	551	Shikimate kinase I (EC 2.7.1.71)	aroK
CDS 821	821761	819974	-	1787	Inner membrane protein, KefB/KefC family	kefC_2
CDS 822	822183	821758	-	425	Protein of unknown function
CDS 823	823490	822180	-	1310	Cysteinyl-tRNA synthetase (EC 6.1.1.16)	cysS
CDS 824	824014	823487	-	527	Colicin V production protein
CDS 825	825456	824089	-	1367	DNA repair protein RadA	radA
CDS 826	827234	825498	-	1736	Protein of unknown function
CDS 827	827337	828611	+	1274	Enterobactin exporter EntS	entS
CDS 828	828672	829598	+	926	Cysteine synthase (EC 2.5.1.47)	cysK_1
CDS 829	829695	832367	+	2672	diguanylate cyclase/phosphodiesterase (GGDEF & EAL domains) with PAS/PAC sensor(s)
CDS 830	834160	832364	-	1796	3-methylmercaptopropionyl-CoA dehydrogenase (DmdC)	dmdC_2
CDS 831	834552	834163	-	389	Transcriptional regulator, MerR family	zntR
CDS 832	836157	836870	+	713	Oxidoreductase, short-chain dehydrogenase/reductase family	yciK
CDS 833	836921	838270	+	1349	Di-tripeptide/cation symporter	dtpT_2
CDS 834	838376	838642	+	266	Protein of unknown function
CDS 835	838731	839261	+	530	Sensory subunit of low CO2-induced protein complex, putative
CDS 836	840549	839302	-	1247	Cyclopropane-fatty-acyl-phospholipid synthase (EC 2.1.1.79), plant type	ufaA1
CDS 837	841528	840560	-	968	Protein of unknown function
CDS 838	842574	841564	-	1010	2-oxoglutarate/2-oxoacid ferredoxin oxidoreductase, beta subunit (EC 1.2.7.-)	korB
CDS 839	844525	842648	-	1877	2-oxoglutarate/2-oxoacid ferredoxin oxidoreductase, gamma subunit (EC 1.2.7.-) / 2-oxoglutarate/2-oxoacid ferredoxin oxidoreductase, alpha subunit (EC 1.2.7.-)	korA
CDS 840	844624	845097	+	473	Adenosine (5')-pentaphospho-(5'')-adenosine pyrophosphohydrolase	rppH
CDS 841	845379	846233	+	854	Protein of unknown function
CDS 842	847261	846383	-	878	Transcriptional regulator, LysR family	gltC_1
CDS 843	847333	848670	+	1337	NADH dehydrogenase, subunit 5
CDS 844	848686	851208	+	2522	Hypothetical transmembrane protein coupled to NADH-ubiquinone oxidoreductase chain 5 homolog
CDS 845	851205	852107	+	902	Sulfate adenylyltransferase subunit 2 (EC 2.7.7.4)	cysD_1
CDS 846	852759	852115	-	644	Protein of unknown function
CDS 847	852988	853707	+	719	Protein of unknown function
CDS 848	854346	853789	-	557	Protein of unknown function
CDS 849	855031	854744	-	287	Protein of unknown function
CDS 850	857678	855144	-	2534	Protein of unknown function
CDS 851	858352	857675	-	677	Protein of unknown function
CDS 852	858731	859282	+	551	Protein of unknown function
CDS 853	859636	859415	-	221	Protein of unknown function
CDS 854	859638	860450	+	812	Hercynine oxygenase	egtB_1
CDS 855	860659	860513	-	146	Protein of unknown function
CDS 856	861080	860733	-	347	Protein of unknown function
CDS 857	861219	863372	+	2153	Polyphosphate kinase (EC 2.7.4.1)	pppk
CDS 858	863378	864823	+	1445	Exopolyphosphatase (EC 3.6.1.11)	gppA_1
CDS 859	864874	866079	+	1205	Acetylornithine deacetylase/Succinyl-diaminopimelate desuccinylase and related deacylases	cpg2_1
CDS 860	866076	867092	+	1016	Arginine N-succinyltransferase (EC 2.3.1.109)	aruG
CDS 861	867092	868345	+	1253	Succinylarginine dihydrolase (EC 3.5.3.23)	astB
CDS 862	868444	868791	+	347	Protein of unknown function
CDS 863	869014	868718	-	296	Protein of unknown function
CDS 864	869369	869115	-	254	Protein of unknown function
CDS 865	869590	869748	+	158	Protein of unknown function
CDS 866	871133	869778	-	1355	L-sorbosone dehydrogenase
CDS 867	871576	871130	-	446	Protein of unknown function
CDS 868	871828	872337	+	509	Protein of unknown function
CDS 869	872906	872334	-	572	Acetyltransferase
CDS 870	874338	872899	-	1439	Aromatic-L-amino-acid decarboxylase (EC 4.1.1.28)
CDS 871	875276	874338	-	938	Porphobilinogen synthase (EC 4.2.1.24)	hemB
CDS 872	875395	876282	+	887	Diacylglycerol kinase	dagK
CDS 873	877733	876279	-	1454	Na+-driven multidrug efflux pump
CDS 874	880505	877746	-	2759	Valyl-tRNA synthetase (EC 6.1.1.9)	valS
CDS 875	882672	880543	-	2129	Alanyl dipeptidyl peptidase	dpp5_2
CDS 876	883018	882629	-	389	Protein of unknown function
CDS 877	884523	883060	-	1463	Type I secretion outer membrane protein, TolC family	bepC
CDS 878	885146	884544	-	602	Protein-L-isoaspartate O-methyltransferase (EC 2.1.1.77)	pcm_1
CDS 879	886844	885465	-	1379	Efflux transport system, outer membrane factor (OMF) lipoprotein	cusC
CDS 880	890036	886857	-	3179	RND efflux system, inner membrane transporter	oqxB26
CDS 881	891324	890050	-	1274	RND efflux system, membrane fusion protein	ttgD
CDS 882	891710	891321	-	389	Protein of unknown function
CDS 883	892595	892047	-	548	Transcriptional regulator, AcrR family	comR
CDS 884	895455	892798	-	2657	TonB-dependent receptor	btuB_7
CDS 885	896340	895672	-	668	Putative preQ0 transporter YhhQ
CDS 886	896424	897410	+	986	Fructokinase (EC 2.7.1.4)	kdgK
CDS 887	897407	897985	+	578	Lysine decarboxylase family
CDS 888	898020	899267	+	1247	Nucleoside permease	nupX
CDS 889	899366	900313	+	947	Oxidoreductase	vldW
CDS 890	900425	900919	+	494	Protein of unknown function
CDS 891	902989	900923	-	2066	Phosphodiesterase/alkaline phosphatase D
CDS 892	903220	904005	+	785	Protein of unknown function
CDS 893	904002	905840	+	1838	Protein of unknown function
CDS 894	905847	906893	+	1046	Glutathione synthetase (EC 6.3.2.3)	gshB_1
CDS 895	907039	907656	+	617	Protein of unknown function
CDS 896	908074	907766	-	308	Protein of unknown function
CDS 897	908226	909740	+	1514	Protein of unknown function
CDS 898	910503	909793	-	710	Protein of unknown function
CDS 899	910725	912035	+	1310	Lysophospholipid transporter LplT	lplT
CDS 900	912735	912046	-	689	Protein of unknown function
CDS 901	913234	913061	-	173	Protein of unknown function
CDS 902	914945	913338	-	1607	diguanylate cyclase/phosphodiesterase (GGDEF & EAL domains) with PAS/PAC sensor(s)
CDS 903	915484	915188	-	296	Integration host factor beta subunit	ihfB
CDS 904	917337	915592	-	1745	SSU ribosomal protein S1p	rpsA
CDS 905	917701	918879	+	1178	Uncharacterized protein YhiN
CDS 906	918922	920598	+	1676	ATP-dependent RNA helicase Atu4171	deaD
CDS 907	920700	921032	+	332	Protein of unknown function
CDS 908	921148	921330	+	182	Protein of unknown function
CDS 909	922916	921345	-	1571	diguanylate cyclase/phosphodiesterase (GGDEF & EAL domains) with PAS/PAC sensor(s)
CDS 910	923380	923189	-	191	Protein of unknown function
CDS 911	923569	923934	+	365	Protein of unknown function
CDS 912	924393	923974	-	419	Protein of unknown function
CDS 913	925245	924505	-	740	Cytidylate kinase (EC 2.7.4.25)	ccmk
CDS 914	925272	925592	+	320	Protein of unknown function
CDS 915	926988	925867	-	1121	Protein of unknown function
CDS 916	927375	928946	+	1571	ABC transporter ATP-binding protein uup	yheS_1
CDS 917	929975	928995	-	980	Alcohol dehydrogenase (EC 1.1.1.1)	adhA_1
CDS 918	930153	930755	+	602	Protein of unknown function
CDS 919	930977	930819	-	158	Flp pilus assembly protein, pilin Flp
CDS 920	931325	931164	-	161	Flp pilus assembly protein, pilin Flp
CDS 921	933450	931465	-	1985	Multimodular transpeptidase-transglycosylase (EC 2.4.1.129) (EC 3.4.-.-)	mtgA_2
CDS 922	933557	935041	+	1484	Oligopeptide ABC transporter, periplasmic oligopeptide-binding protein OppA (TC 3.A.1.5.1)	oppA
CDS 923	935038	935457	+	419	Bll7046 protein
CDS 924	935507	936022	+	515	Protein of unknown function
CDS 925	936019	936438	+	419	Protein of unknown function
CDS 926	937448	936435	-	1013	Quinolinate synthetase (EC 2.5.1.72)	nadA
CDS 927	938179	937445	-	734	Protein of unknown function
CDS 928	939009	938164	-	845	MBL-fold metallo-hydrolase superfamily	gloB_1
CDS 929	940318	939053	-	1265	GDP-mannose-dependent alpha-(1-6)-phosphatidylinositol dimannoside mannosyltransferase	pimC
CDS 930	940885	940568	-	317	Uncharacterized monothiol glutaredoxin ycf64-like	grxD
CDS 931	941127	940885	-	242	YrbA protein
CDS 932	941462	941130	-	332	Hypothetical protein perhaps implicated in de Novo purine biosynthesis
CDS 933	941603	942148	+	545	RNA polymerase sigma-54 factor RpoN	sigM
CDS 934	942244	943953	+	1709	Putative von Willebrand factor, vWF type A domain protein STM2315
CDS 935	944071	945081	+	1010	Protein of unknown function
CDS 936	946080	945082	-	998	Putative Zn-dependent oxidoreductase PA5234	pikAII
CDS 937	946947	946081	-	866	Protein of unknown function
CDS 938	947817	946969	-	848	Protein of unknown function
CDS 939	948494	947832	-	662	Succinyl-CoA:3-ketoacid-coenzyme A transferase subunit B (EC 2.8.3.5)	scoB
CDS 940	949198	948491	-	707	Succinyl-CoA:3-ketoacid-coenzyme A transferase subunit A (EC 2.8.3.5)	scoA_2
CDS 941	949728	949252	-	476	Protein of unknown function
CDS 942	950378	949737	-	641	Glutathione S-transferase (EC 2.5.1.18)	gstA
CDS 943	950837	950457	-	380	Protein of unknown function
CDS 944	951140	950841	-	299	Protein of unknown function
CDS 945	951302	952729	+	1427	Succinate-semialdehyde dehydrogenase [NAD(P)+] (EC 1.2.1.16)	araE
CDS 946	953042	952740	-	302	Protein of unknown function
CDS 947	953204	954865	+	1661	Thiamine pyrophosphate-requiring enzymes	ilvI
CDS 948	955047	954862	-	185	Protein of unknown function
CDS 949	956456	955134	-	1322	Protein-L-isoaspartate O-methyltransferase (EC 2.1.1.77)
CDS 950	957099	956446	-	653	Protein-L-isoaspartate O-methyltransferase (EC 2.1.1.77)	pcm_2
CDS 951	957146	957958	+	812	SAM-dependent methyltransferase	cOQ5_3
CDS 952	958742	957951	-	791	Thiazole synthase (EC 2.8.1.10)	thiG
CDS 953	958961	958743	-	218	Sulfur carrier protein ThiS / Thiazole synthase (EC 2.8.1.10)
CDS 954	959095	959580	+	485	Biotin carboxyl carrier protein of acetyl-CoA carboxylase	accB
CDS 955	959584	960942	+	1358	Biotin carboxylase of acetyl-CoA carboxylase (EC 6.3.4.14)	accC
CDS 956	961318	960998	-	320	Protein of unknown function
CDS 957	963043	961487	-	1556	Protein of unknown function
CDS 958	963182	963517	+	335	Protein of unknown function
CDS 959	966502	963740	-	2762	Protein of unknown function
CDS 960	966813	967055	+	242	Protein of unknown function
CDS 961	967150	967860	+	710	Protein of unknown function
CDS 962	967866	968885	+	1019	Protein of unknown function
CDS 963	968882	970015	+	1133	Protein of unknown function
CDS 964	970012	971115	+	1103	Protein of unknown function
CDS 965	971252	971515	+	263	Protein of unknown function
CDS 966	971529	972350	+	821	Putative aminoacrylate hydrolase RutD	rutD_2
CDS 967	973179	972490	-	689	Protein of unknown function
CDS 968	973665	973210	-	455	Transcriptional regulator, AraC family
CDS 969	973748	974587	+	839	Protein of unknown function
CDS 970	976664	974796	-	1868	Bis-ABC ATPase YheS	yheS_2
CDS 971	977055	977243	+	188	Protein of unknown function
CDS 972	978246	977668	-	578	Protein of unknown function
CDS 973	978372	979079	+	707	Protein of unknown function
CDS 974	980450	979086	-	1364	Protein of unknown function
CDS 975	981025	980465	-	560	Protein of unknown function
CDS 976	981228	981575	+	347	Arsenate reductase (EC 1.20.4.1) glutaredoxin-coupled, glutaredoxin-like family	arsC_1
CDS 977	981625	982380	+	755	Leucyl/phenylalanyl-tRNA--protein transferase (EC 2.3.2.6)	aaat
CDS 978	983179	982796	-	383	NADH:ubiquinone oxidoreductase 17.2 kD subunit
CDS 979	983678	983229	-	449	Exported protein
CDS 980	984226	983684	-	542	Cold shock protein of CSP family => dimer
CDS 981	984914	984363	-	551	Regulatory protein RecX	recX
CDS 982	984965	986782	+	1817	AMP-binding enzyme, associated with serine palmitoyltransferase
CDS 983	986835	987275	+	440	Protein of unknown function
CDS 984	987499	987696	+	197	Preprotein translocase subunit SecE (TC 3.A.5.1.1)	secE
CDS 985	987723	988262	+	539	Transcription antitermination protein NusG	nusG
CDS 986	988899	988321	-	578	Protein of unknown function
CDS 987	989742	989251	-	491	Protein of unknown function
CDS 988	990080	989883	-	197	Protein of unknown function
CDS 989	990261	990524	+	263	Protein of unknown function
CDS 990	990977	990540	-	437	Protein of unknown function
CDS 991	991121	992041	+	920	AAA ATPase, central region
CDS 992	992168	992599	+	431	LSU ribosomal protein L11p (L12e)	rplK
CDS 993	992603	993301	+	698	LSU ribosomal protein L1p (L10Ae)	rplA
CDS 994	993861	993373	-	488	Type IV prepilin peptidase TadV/CpaA
CDS 995	994676	993858	-	818	Photosystem I assembly protein Ycf3	ycf3
CDS 996	996055	994673	-	1382	Protein of unknown function
CDS 997	997028	996057	-	971	Type II/IV secretion system protein TadC, associated with Flp pilus assembly
CDS 998	998036	997035	-	1001	Flp pilus assembly protein TadB
CDS 999	999418	998033	-	1385	Type II/IV secretion system ATP hydrolase TadA/VirB11/CpaF, TadA subfamily
CDS 1000	1000624	999422	-	1202	Protein of unknown function
CDS 1001	1001245	1000634	-	611	Protein of unknown function
CDS 1002	1001685	1001242	-	443	Protein of unknown function
CDS 1003	1003372	1001738	-	1634	Protein of unknown function
CDS 1004	1003669	1003385	-	284	Protein of unknown function
CDS 1005	1005203	1003659	-	1544	Type II/IV secretion system secretin RcpA/CpaC, associated with Flp pilus assembly	sctC_2
CDS 1006	1006086	1005178	-	908	Flp pilus assembly protein RcpC/CpaB
CDS 1007	1006361	1006179	-	182	Flp pilus assembly protein, pilin Flp
CDS 1008	1006606	1006424	-	182	Flp pilus assembly protein, pilin Flp
CDS 1009	1007805	1007020	-	785	Protein of unknown function
CDS 1010	1007978	1009096	+	1118	Protein of unknown function
CDS 1011	1009093	1010553	+	1460	Protein of unknown function
CDS 1012	1011941	1010514	-	1427	Protein of unknown function
CDS 1013	1012972	1011941	-	1031	Protein of unknown function
CDS 1014	1013164	1013454	+	290	Protein of unknown function
CDS 1015	1014384	1013500	-	884	Protein of unknown function
CDS 1016	1014782	1015294	+	512	LSU ribosomal protein L10p (P0)	rplJ
CDS 1017	1015355	1015729	+	374	LSU ribosomal protein L7p/L12p (P1/P2)	rplL
CDS 1018	1016116	1016712	+	596	Polysaccharide export protein
CDS 1019	1017022	1017210	+	188	Protein of unknown function
CDS 1020	1017663	1018043	+	380	Chemotaxis response regulator	cpdR_2
CDS 1021	1018289	1019404	+	1115	Poly(3-hydroxyalkanoate) depolymerase (EC 3.1.1.-)
CDS 1022	1019489	1019635	+	146	Protein of unknown function
CDS 1023	1020327	1020031	-	296	Protein of unknown function
CDS 1024	1020707	1022086	+	1379	Two-component system sensor histidine kinase
CDS 1025	1022530	1023219	+	689	Protein of unknown function
CDS 1026	1023216	1023800	+	584	Aminomethyltransferase
CDS 1027	1024355	1023852	-	503	Protein export cytoplasm protein SecA ATPase RNA helicase (TC 3.A.5.1.1)
CDS 1028	1024612	1025076	+	464	Putative aminoacrylate peracid reductase RutC	rutC_1
CDS 1029	1025501	1025364	-	137	Protein of unknown function
CDS 1030	1025656	1025498	-	158	Protein of unknown function
CDS 1031	1025923	1025660	-	263	Protein of unknown function
CDS 1032	1027466	1025934	-	1532	Multidrug efflux system EmrAB-OMF, inner-membrane proton/drug antiporter EmrB (MFS type)	farB
CDS 1033	1028641	1027466	-	1175	Multidrug efflux system EmrAB-OMF, membrane fusion component EmrA	farA
CDS 1034	1030100	1028664	-	1436	Outer membrane factor (OMF) lipoprotein associated wth EmrAB-OMF efflux system	ttgI
CDS 1035	1030221	1030853	+	632	Transcriptional regulator, AcrR family
CDS 1036	1030853	1031671	+	818	TesB-like acyl-CoA thioesterase 2
CDS 1037	1031954	1036123	+	4169	DNA-directed RNA polymerase beta subunit (EC 2.7.7.6)	rpoB
CDS 1038	1036209	1040483	+	4274	DNA-directed RNA polymerase beta' subunit (EC 2.7.7.6)	rpoC
CDS 1039	1040701	1040561	-	140	Protein of unknown function
CDS 1040	1041000	1040860	-	140	Protein of unknown function
CDS 1041	1041893	1041099	-	794	Thymidylate synthase (EC 2.1.1.45)	thyA
CDS 1042	1043115	1042414	-	701	Gll3385 protein
CDS 1043	1044232	1043105	-	1127	Peptide chain release factor 2	prfB
CDS 1044	1046875	1044275	-	2600	Multimodular transpeptidase-transglycosylase (EC 2.4.1.129) (EC 3.4.-.-)	mrcA
CDS 1045	1047837	1046923	-	914	N-acetylmuramoyl-L-alanine amidase (EC 3.5.1.28)
CDS 1046	1048230	1050680	+	2450	Ribonuclease E (EC 3.1.26.12)	rrne
CDS 1047	1050738	1052120	+	1382	Bll4295 protein	bepA_5
CDS 1048	1052107	1052817	+	710	Protein of unknown function
CDS 1049	1054117	1052822	-	1295	Manganese transport protein MntH	mntH
CDS 1050	1054754	1054107	-	647	23S rRNA (uridine(2552)-2'-O)-methyltransferase (EC 2.1.1.166)	rlmE
CDS 1051	1055974	1054751	-	1223	Exopolyphosphatase (EC 3.6.1.11)	gppA_2
CDS 1052	1057069	1056059	-	1010	ATPase required for both assembly of type IV secretion complex and secretion of T-DNA complex, VirB11	virB11
CDS 1053	1058148	1057066	-	1082	Inner membrane protein of type IV secretion of T-DNA complex, TonB-like, VirB10	virB10
CDS 1054	1058932	1058150	-	782	Outer membrane and periplasm component of type IV secretion of T-DNA complex, has secretin-like domain, VirB9	ptlF
CDS 1055	1060116	1058929	-	1187	Protein of unknown function
CDS 1056	1062515	1060113	-	2402	ATPase required for both assembly of type IV secretion complex and secretion of T-DNA complex, VirB4	virB4
CDS 1057	1062759	1062526	-	233	Inner membrane protein forms channel for type IV secretion of T-DNA complex, VirB3	virB3
CDS 1058	1063106	1062804	-	302	Major pilus subunit of type IV secretion complex (VirB2)
CDS 1059	1063714	1063109	-	605	Membrane-bound lytic murein transglycosylase D	mltF
CDS 1060	1064865	1063720	-	1145	Protein of unknown function
CDS 1061	1066081	1065143	-	938	Mannose-1-phosphate guanylyltransferase (EC 2.7.7.13) / Mannose-6-phosphate isomerase (EC 5.3.1.8)	rfbM
CDS 1062	1066350	1067048	+	698	Protein of unknown function
CDS 1063	1067053	1067694	+	641	L,D-transpeptidase
CDS 1064	1067790	1068320	+	530	Protein of unknown function
CDS 1065	1068330	1068809	+	479	Protein of unknown function
CDS 1066	1069860	1068763	-	1097	Protein of unknown function
CDS 1067	1071191	1069866	-	1325	Permease of the drug/metabolite transporter (DMT) superfamily
CDS 1068	1071460	1072833	+	1373	Protein of unknown function
CDS 1069	1072943	1073875	+	932	Protein of unknown function
CDS 1070	1073880	1075022	+	1142	D-inositol-3-phosphate glycosyltransferase	mshA_3
CDS 1071	1075019	1077172	+	2153	Inositol 2-dehydrogenase 4	iolG_4
CDS 1072	1077193	1078395	+	1202	Protein of unknown function
CDS 1073	1078410	1079633	+	1223	Glycosyl transferase, group 1 family protein	mshA_4
CDS 1074	1080899	1079736	-	1163	Glycosyl transferase, group 2 family
CDS 1075	1080996	1081904	+	908	Protein of unknown function
CDS 1076	1081901	1082590	+	689	Protein of unknown function
CDS 1077	1082881	1082594	-	287	Protein of unknown function
CDS 1078	1082900	1083757	+	857	Protein of unknown function
CDS 1079	1084574	1083774	-	800	Protein of unknown function
CDS 1080	1086030	1084606	-	1424	Protein of unknown function
CDS 1081	1087274	1086027	-	1247	Protein of unknown function
CDS 1082	1087885	1087274	-	611	Protein of unknown function
CDS 1083	1087986	1089422	+	1436	Beta-barrel assembly-enhancing protease	bepA_6
CDS 1084	1089422	1090912	+	1490	Undecaprenyl-phosphate galactosephosphotransferase (EC 2.7.8.6)
CDS 1085	1090902	1091654	+	752	N-acetylmannosaminyltransferase (EC 2.4.1.187)
CDS 1086	1091651	1092739	+	1088	Cell wall hydrolyses involved in spore germination
CDS 1087	1092852	1094114	+	1262	Protein of unknown function
CDS 1088	1094117	1094401	+	284	Protein of unknown function
CDS 1089	1094509	1095780	+	1271	Protein of unknown function
CDS 1090	1096498	1095863	-	635	Protein of unknown function
CDS 1091	1096703	1097656	+	953	UDP-glucuronate decarboxylase (EC 4.1.1.35)
CDS 1092	1098175	1097672	-	503	Protein of unknown function
CDS 1093	1099175	1098357	-	818	Protein of unknown function
CDS 1094	1099385	1099780	+	395	Protein of unknown function DUF55
CDS 1095	1099780	1099959	+	179	Protein of unknown function
CDS 1096	1100075	1102513	+	2438	putative secreted protein
CDS 1097	1102573	1103601	+	1028	Putative oxidoreductase
CDS 1098	1105415	1103598	-	1817	GTP-binding protein TypA/BipA	typA
CDS 1099	1105540	1105764	+	224	Protein of unknown function
CDS 1100	1106179	1105772	-	407	Protein of unknown function
CDS 1101	1106234	1107418	+	1184	Uncharacterized MFS-type transporter	yfcJ
CDS 1102	1108007	1107378	-	629	Cytochrome b561 homolog 2	yceJ
CDS 1103	1110147	1108060	-	2087	Enoyl-CoA hydratase (EC 4.2.1.17) / Delta(3)-cis-delta(2)-trans-enoyl-CoA isomerase (EC 5.3.3.8) / 3-hydroxyacyl-CoA dehydrogenase (EC 1.1.1.35) / 3-hydroxybutyryl-CoA epimerase (EC 5.1.2.3)	fadJ
CDS 1104	1110922	1110167	-	755	Oxidoreductase, short-chain dehydrogenase/reductase family	bacC
CDS 1105	1112093	1110909	-	1184	Acyl-CoA dehydrogenase	carC
CDS 1106	1112234	1113715	+	1481	Monooxygenase, flavin-binding family	ethA
CDS 1107	1113723	1114262	+	539	Protein of unknown function
CDS 1108	1114434	1115855	+	1421	Probable poly(beta-D-mannuronate) O-acetylase (EC 2.3.1.-)
CDS 1109	1115830	1117017	+	1187	Protein of unknown function
CDS 1110	1117609	1117079	-	530	Protein of unknown function
CDS 1111	1117746	1118909	+	1163	Acyl-CoA dehydrogenase, long-chain specific (EC 1.3.8.8)
CDS 1112	1118913	1120037	+	1124	Acyl-CoA dehydrogenase family protein
CDS 1113	1120417	1120031	-	386	Protein of unknown function
CDS 1114	1120611	1120462	-	149	Protein of unknown function
CDS 1115	1121258	1120815	-	443	Protein of unknown function
CDS 1116	1121696	1121262	-	434	Protein of unknown function
CDS 1117	1121845	1123359	+	1514	Thymidine phosphorylase (EC 2.4.2.4)
CDS 1118	1125751	1123343	-	2408	Phosphoenolpyruvate synthase (EC 2.7.9.2)	ppsA
CDS 1119	1127018	1125813	-	1205	RND efflux system, membrane fusion protein	macA
CDS 1120	1129381	1127018	-	2363	ABC transporter, fused permease protein
CDS 1121	1130127	1129378	-	749	ABC transporter, ATP-binding protein	yknY
CDS 1122	1131528	1130200	-	1328	Protein-L-isoaspartate O-methyltransferase (EC 2.1.1.77)
CDS 1123	1132073	1131603	-	470	Protein of unknown function
CDS 1124	1133449	1132070	-	1379	Metallo-beta-lactamase family protein, RNA-specific
CDS 1125	1134450	1133446	-	1004	L,D-transpeptidase
CDS 1126	1134593	1135180	+	587	Protein of unknown function
CDS 1127	1135242	1135619	+	377	Protein of unknown function
CDS 1128	1135653	1136792	+	1139	Two-component oxygen-sensor histidine kinase FixL	fixL
CDS 1129	1136795	1137412	+	617	Two-component nitrogen fixation transcriptional regulator FixJ	fixJ
CDS 1130	1137573	1137418	-	155	Protein of unknown function
CDS 1131	1140111	1137640	-	2471	FUPA30 P-type ATPase
CDS 1132	1140235	1141125	+	890	Protein of unknown function
CDS 1133	1141939	1141148	-	791	Exodeoxyribonuclease III (EC 3.1.11.2)	xthA_1
CDS 1134	1143591	1142389	-	1202	Threonine-synthase-like protein 2	thrC
CDS 1135	1143692	1145836	+	2144	Zinc-regulated outer membrane receptor
CDS 1136	1146275	1146045	-	230	Protein of unknown function
CDS 1137	1146676	1146275	-	401	Protein of unknown function
CDS 1138	1147473	1146694	-	779	Phage shock protein A	pspA_2
CDS 1139	1147603	1147466	-	137	Protein of unknown function
CDS 1140	1147838	1148059	+	221	Protein of unknown function
CDS 1141	1148316	1148032	-	284	Protein of unknown function
CDS 1142	1148403	1149671	+	1268	Branched-chain alpha-keto acid dehydrogenase, E1 component, alpha subunit (EC 1.2.4.4)	bkdA1
CDS 1143	1149671	1150684	+	1013	Branched-chain alpha-keto acid dehydrogenase, E1 component, beta subunit (EC 1.2.4.4)	bkdA2
CDS 1144	1150684	1151967	+	1283	Dihydrolipoamide acyltransferase component of branched-chain alpha-keto acid dehydrogenase complex (EC 2.3.1.168)	bkdB
CDS 1145	1151986	1152327	+	341	Protein of unknown function
CDS 1146	1152805	1152332	-	473	Protein of unknown function
CDS 1147	1152920	1155235	+	2315	Pyruvate dehydrogenase E1 component like	aceE
CDS 1148	1155316	1155711	+	395	Protein of unknown function
CDS 1149	1155748	1156200	+	452	Methylmalonyl-CoA decarboxylase, alpha subunit	mmch
CDS 1150	1156197	1157027	+	830	Hydroxymethylglutaryl-CoA lyase (EC 4.1.3.4)	mcl2_2
CDS 1151	1157038	1158132	+	1094	Alcohol dehydrogenase (EC 1.1.1.1)	adhA_2
CDS 1152	1158129	1160072	+	1943	Acetyl-CoA synthetase (EC 6.2.1.1)	acsA
CDS 1153	1160126	1161763	+	1637	Sialic acid transporter NanT 2	nanT_2
CDS 1154	1161911	1162045	+	134	Protein of unknown function
CDS 1155	1162092	1162547	+	455	Protein of unknown function
CDS 1156	1163265	1162564	-	701	6-phosphogluconolactonase (EC 3.1.1.31), eukaryotic type
CDS 1157	1164038	1163286	-	752	Protein of unknown function
CDS 1158	1164279	1164151	-	128	Protein of unknown function
CDS 1159	1164903	1164361	-	542	Protein of unknown function
CDS 1160	1165487	1165047	-	440	Protein of unknown function
CDS 1161	1166039	1165824	-	215	Protein of unknown function
CDS 1162	1166527	1166087	-	440	Protein of unknown function
CDS 1163	1167047	1166538	-	509	Protein of unknown function
CDS 1164	1168478	1167267	-	1211	Gene Transfer Agent capsid protein, Phage major capsid protein
CDS 1165	1169215	1168562	-	653	Protein of unknown function
CDS 1166	1169614	1169255	-	359	Protein of unknown function
CDS 1167	1169940	1169692	-	248	Protein of unknown function
CDS 1168	1170341	1169937	-	404	Protein of unknown function
CDS 1169	1170924	1170334	-	590	Protein of unknown function
CDS 1170	1173277	1170911	-	2366	Protein of unknown function
CDS 1171	1173713	1173264	-	449	Protein of unknown function
CDS 1172	1174004	1173783	-	221	Protein of unknown function
CDS 1173	1174219	1174004	-	215	Protein of unknown function
CDS 1174	1174732	1174319	-	413	Protein of unknown function
CDS 1175	1175994	1174729	-	1265	Prophage integrase IntA	intA
CDS 1176	1176441	1176764	+	323	Mlr0512 protein	hspQ
CDS 1177	1176877	1177380	+	503	LSU ribosomal protein L21p
CDS 1178	1177415	1177687	+	272	LSU ribosomal protein L27p	rpmA
CDS 1179	1177861	1178403	+	542	50S ribosomal protein acetyltransferase
CDS 1180	1179104	1178400	-	704	Protein of unknown function
CDS 1181	1180039	1179161	-	878	FF domain protein
CDS 1182	1180133	1180657	+	524	Transcriptional regulator, AcrR family
CDS 1183	1180695	1181738	+	1043	GTP-binding protein Obg	cgtA
CDS 1184	1181735	1182640	+	905	Nucleoside-diphosphate-sugar epimerase
CDS 1185	1182892	1183788	+	896	Integral membrane protein
CDS 1186	1183785	1184846	+	1061	Protein of unknown function
CDS 1187	1185802	1184843	-	959	Threonine dehydratase (EC 4.3.1.19)	tdcB_1
CDS 1188	1187280	1185799	-	1481	Protein of unknown function
CDS 1189	1187768	1188016	+	248	Acyl carrier protein associated with serine palmitoyltransferase	acpP_1
CDS 1190	1188013	1189212	+	1199	Serine palmitoyltransferase (EC 2.3.1.50)	bioF
CDS 1191	1189261	1191243	+	1982	sensory box histidine kinase	rcsC_6
CDS 1192	1192063	1191200	-	863	Predicted nucleotidyltransferases
CDS 1193	1193038	1192067	-	971	Sphingosine kinase and enzymes related to eukaryotic diacylglycerol kinase
CDS 1194	1193132	1194400	+	1268	Lipopolysaccharide export system permease protein LptF	lptF
CDS 1195	1194397	1195494	+	1097	Lipopolysaccharide export system permease protein LptG	lptG
CDS 1196	1195627	1195758	+	131	Protein of unknown function
CDS 1197	1196875	1195766	-	1109	Fatty acid desaturase, type 2
CDS 1198	1196972	1198114	+	1142	N-acetyltransferase domain-containing protein	yghO
CDS 1199	1198248	1201556	+	3308	Alkaline phosphatase (EC 3.1.3.1)
CDS 1200	1202340	1201567	-	773	Exodeoxyribonuclease III (EC 3.1.11.2)	xthA_2
CDS 1201	1202669	1202337	-	332	probable iron binding protein from the HesB_IscA_SufA family	erpA
CDS 1202	1203665	1202709	-	956	Peptidase, M23/M37 family
CDS 1203	1204032	1205198	+	1166	Phosphoserine aminotransferase (EC 2.6.1.52)	serC
CDS 1204	1205195	1206784	+	1589	D-3-phosphoglycerate dehydrogenase (EC 1.1.1.95)	serA
CDS 1205	1207464	1206760	-	704	Protein-L-isoaspartate O-methyltransferase (EC 2.1.1.77)	pcm_3
CDS 1206	1207479	1208870	+	1391	Adenylosuccinate synthetase (EC 6.3.4.4)	purA
CDS 1207	1209142	1208867	-	275	Acylphosphate phosphohydrolase (EC 3.6.1.7)	acyP
CDS 1208	1209933	1209142	-	791	Enoyl-[acyl-carrier-protein] reductase [NADH] (EC 1.3.1.9)	fabI
CDS 1209	1210976	1209942	-	1034	Inner membrane protein YihY, formerly thought to be RNase BN
CDS 1210	1211921	1210986	-	935	DnaJ-class molecular chaperone CbpA	cbpA
CDS 1211	1212001	1212582	+	581	Pyridoxamine 5'-phosphate oxidase (EC 1.4.3.5)	pdxH
CDS 1212	1212675	1213541	+	866	Ferrous-iron efflux pump FieF	fieF
CDS 1213	1213538	1214323	+	785	Phenazine biosynthesis protein PhzF like
CDS 1214	1214320	1215588	+	1268	Amino acid permease-associated protein	steT_1
CDS 1215	1216038	1215574	-	464	MutT-like protein
CDS 1216	1217140	1216025	-	1115	tRNA-specific 2-thiouridylase MnmA (EC 2.8.1.13)	mnmA
CDS 1217	1217271	1217456	+	185	Protein of unknown function
CDS 1218	1217550	1217849	+	299	Protein of unknown function
CDS 1219	1218021	1218272	+	251	Transglycosylase-associated protein
CDS 1220	1219057	1218335	-	722	Protein of unknown function
CDS 1221	1219438	1219151	-	287	Protein of unknown function
CDS 1222	1219621	1220802	+	1181	Probable Co/Zn/Cd efflux system membrane fusion protein	aaeA
CDS 1223	1220825	1224223	+	3398	RND efflux system, inner membrane transporter	mdtC
CDS 1224	1224328	1225530	+	1202	probable membrane protein STY4873
CDS 1225	1225703	1226134	+	431	Regulator of nucleoside diphosphate kinase	rrnk
CDS 1226	1227414	1226131	-	1283	UDP-N-acetylglucosamine 1-carboxyvinyltransferase (EC 2.5.1.7)	murA
CDS 1227	1227809	1227462	-	347	ATP-dependent Clp protease adaptor protein ClpS	clpS
CDS 1228	1228677	1227946	-	731	Protein of unknown function
CDS 1229	1228803	1229459	+	656	Guanylate kinase (EC 2.7.4.8)	ggmk
CDS 1230	1230151	1229456	-	695	Chaperone required for the assembly of the mitochondrial F1-ATPase
CDS 1231	1230378	1230148	-	230	Protein of unknown function
CDS 1232	1231045	1230371	-	674	Similar to phosphoglycolate phosphatase, clustered with ribosomal large subunit pseudouridine synthase C
CDS 1233	1231649	1231038	-	611	Protease synthase and sporulation protein PAI 2	paiB
CDS 1234	1232746	1231649	-	1097	LSU rRNA pseudouridine(955/2504/2580) synthase (EC 5.4.99.24)
CDS 1235	1233125	1232757	-	368	Protein of unknown function
CDS 1236	1233808	1233122	-	686	Protein of unknown function
CDS 1237	1233878	1234798	+	920	Uncharacterized inner membrane protein RarD	rarD
CDS 1238	1234832	1235347	+	515	Protein of unknown function
CDS 1239	1235386	1235607	+	221	Protein of unknown function
CDS 1240	1236096	1235626	-	470	Protein of unknown function
CDS 1241	1237891	1236065	-	1826	Polyhydroxyalkanoic acid synthase	phaC_1
CDS 1242	1237923	1238540	+	617	UPF0126 inner membrane protein CC_3680
CDS 1243	1238551	1239753	+	1202	Aspartate aminotransferase (EC 2.6.1.1)	alaC
CDS 1244	1240318	1239761	-	557	Protein of unknown function
CDS 1245	1240446	1240919	+	473	Protein of unknown function
CDS 1246	1240986	1241975	+	989	Fructose-1,6-bisphosphatase, GlpX type (EC 3.1.3.11)	glpX
CDS 1247	1242054	1243211	+	1157	Protein of unknown function
CDS 1248	1244231	1243212	-	1019	Xylan 1,4-beta-xylosidase (EC 3.2.1.37)
CDS 1249	1245515	1244331	-	1184	UDP-galactopyranose mutase (EC 5.4.99.9)	rfbD
CDS 1250	1246726	1245512	-	1214	Glycosyltransferase
CDS 1251	1246964	1248496	+	1532	Propionyl-CoA carboxylase carboxyl transferase subunit (EC 6.4.1.3)	pccB_1
CDS 1252	1248466	1248783	+	317	Protein of unknown function
CDS 1253	1248780	1249238	+	458	OsmC/Ohr family protein
CDS 1254	1249235	1249654	+	419	Methylmalonyl-CoA epimerase (EC 5.1.99.1)	eepi
CDS 1255	1251664	1249658	-	2006	Propionyl-CoA carboxylase biotin-containing subunit (EC 6.4.1.3)	accA1_1
CDS 1256	1252050	1251664	-	386	Protein of unknown function
CDS 1257	1254195	1252063	-	2132	Methylmalonyl-CoA mutase (EC 5.4.99.2) / B12 binding domain of Methylmalonyl-CoA mutase (EC 5.4.99.2)	mmcm
CDS 1258	1254891	1254241	-	650	Protein of unknown function
CDS 1259	1256503	1254920	-	1583	Acetyl-coenzyme A synthetase (EC 6.2.1.1)	bclA
CDS 1260	1256892	1256500	-	392	RidA/YER057c/UK114 superfamily protein
CDS 1261	1258037	1256889	-	1148	Acyl-CoA dehydrogenase
CDS 1262	1258846	1258037	-	809	Enoyl-CoA hydratase (EC 4.2.1.17)	paaG_2
CDS 1263	1259610	1258843	-	767	Oxidoreductase, short-chain dehydrogenase/reductase family	fabG1
CDS 1264	1259671	1260348	+	677	Glutamine amidotransferase, class I
CDS 1265	1260380	1261492	+	1112	S-(hydroxymethyl)glutathione dehydrogenase (EC 1.1.1.284)	flhA
CDS 1266	1261492	1261848	+	356	Protein of unknown function
CDS 1267	1261860	1262246	+	386	Lactoylglutathione lyase and related lyases
CDS 1268	1262243	1263088	+	845	S-formylglutathione hydrolase (EC 3.1.2.12)	fghA
CDS 1269	1263118	1264347	+	1229	Protein of unknown function
CDS 1270	1264454	1265122	+	668	Protein of unknown function
CDS 1271	1265097	1265597	+	500	Protein of unknown function
CDS 1272	1266435	1265650	-	785	Phage protein
CDS 1273	1267354	1266770	-	584	Protein adenylyltransferase VbhT	vbhT
CDS 1274	1270642	1267361	-	3281	Protein of unknown function
CDS 1275	1272245	1270713	-	1532	Protein of unknown function
CDS 1276	1272909	1272685	-	224	Protein of unknown function
CDS 1277	1273125	1272919	-	206	Protein of unknown function
CDS 1278	1273439	1273651	+	212	Protein of unknown function
CDS 1279	1274029	1275366	+	1337	Protein of unknown function
CDS 1280	1275366	1275545	+	179	Protein of unknown function
CDS 1281	1275549	1275827	+	278	Protein of unknown function
CDS 1282	1275834	1276910	+	1076	Protein of unknown function
CDS 1283	1276903	1277220	+	317	Protein of unknown function
CDS 1284	1279199	1277448	-	1751	Single-stranded-DNA-specific exonuclease RecJ	recJ
CDS 1285	1280680	1279196	-	1484	Protein of unknown function
CDS 1286	1281185	1280658	-	527	transmembrane protein, distant homology with ydbS
CDS 1287	1281316	1282077	+	761	Phosphoglycerate mutase GpmB	gpmB
CDS 1288	1282074	1282946	+	872	Multifunctional fusion protein	nnrD
CDS 1289	1284229	1282943	-	1286	Protein of unknown function
CDS 1290	1285757	1284294	-	1463	Pyruvate kinase (EC 2.7.1.40)	ttuE
CDS 1291	1285879	1286121	+	242	Protein of unknown function
CDS 1292	1286131	1286874	+	743	Probable transcriptional regulatory protein YebC
CDS 1293	1286867	1287355	+	488	Crossover junction endodeoxyribonuclease RuvC (EC 3.1.22.4)	ruvC
CDS 1294	1287368	1287961	+	593	Holliday junction ATP-dependent DNA helicase RuvA (EC 3.6.4.12)	ruvA
CDS 1295	1287958	1288533	+	575	L,D-transpeptidase
CDS 1296	1288530	1288931	+	401	Protein of unknown function
CDS 1297	1290056	1288935	-	1121	Microsomal dipeptidase (EC 3.4.13.19)
CDS 1298	1290137	1291180	+	1043	Holliday junction ATP-dependent DNA helicase RuvB (EC 3.6.4.12)	ruvB
CDS 1299	1291177	1292343	+	1166	Protein of unknown function
CDS 1300	1292509	1292303	-	206	Transcriptional regulator, Xre family
CDS 1301	1292948	1292502	-	446	Protein of unknown function
CDS 1302	1293057	1293512	+	455	Tol-Pal system-associated acyl-CoA thioesterase	ybgC
CDS 1303	1293512	1294816	+	1304	Tol-Pal system beta propeller repeat protein TolB	tolB_2
CDS 1304	1294813	1295412	+	599	ABC transporter ATP-binding protein	ppal
CDS 1305	1295708	1295409	-	299	Protein of unknown function
CDS 1306	1296581	1295787	-	794	Pantoate--beta-alanine ligase (EC 6.3.2.1)	panC
CDS 1307	1296710	1297504	+	794	Spacial regulator of FtsZ polymerization, MipZ
CDS 1308	1297568	1298950	+	1382	Phosphomannomutase (EC 5.4.2.8)	algC
CDS 1309	1299098	1300390	+	1292	Epoxide hydrolase (EC 3.3.2.9)
CDS 1310	1300387	1300794	+	407	Protein of unknown function
CDS 1311	1300803	1301444	+	641	Protein of unknown function
CDS 1312	1301485	1301967	+	482	Peptide-methionine (R)-S-oxide reductase MsrB (EC 1.8.4.12)	msrB_1
CDS 1313	1302968	1301970	-	998	mRNA 3-end processing factor
CDS 1314	1303025	1303213	+	188	Protein of unknown function
CDS 1315	1303288	1305630	+	2342	ATP-dependent, 3'-5' DNA helicase with strand annealing activity	dbpA
CDS 1316	1305731	1306732	+	1001	Putative secreted hydrolase	lpqC
CDS 1317	1306740	1307027	+	287	Protein of unknown function
CDS 1318	1308533	1307028	-	1505	N-acyl-L-amino acid amidohydrolase (EC 3.5.1.14)
CDS 1319	1308627	1309079	+	452	Protein of unknown function
CDS 1320	1309103	1309765	+	662	ICC-like protein phosphoesterase
CDS 1321	1309813	1310025	+	212	Protein of unknown function
CDS 1322	1310461	1310156	-	305	Protein of unknown function
CDS 1323	1310984	1310454	-	530	G:T/U mismatch-specific uracil/thymine DNA-glycosylase (EC 3.2.2.27)
CDS 1324	1311035	1312204	+	1169	Glycosyltransferase	mgtA_1
CDS 1325	1312831	1312205	-	626	Transcriptional regulator, PadR family
CDS 1326	1312930	1314258	+	1328	Replication-associated recombination protein RarA	rarA
CDS 1327	1314271	1315584	+	1313	Protein of unknown function
CDS 1328	1315581	1316435	+	854	Protein of unknown function
CDS 1329	1316444	1318321	+	1877	Protein of unknown function
CDS 1330	1319773	1318346	-	1427	Protein of unknown function
CDS 1331	1319943	1319770	-	173	Protein of unknown function
CDS 1332	1320461	1319946	-	515	Protein of unknown function
CDS 1333	1321704	1320565	-	1139	Ferredoxin reductase
CDS 1334	1322999	1321701	-	1298	NADH dehydrogenase (EC 1.6.99.3)	ndbB
CDS 1335	1323831	1323007	-	824	3-hydroxybutyrate dehydrogenase (EC 1.1.1.30)	bdhA_1
CDS 1336	1324076	1324525	+	449	Protein of unknown function
CDS 1337	1324614	1325807	+	1193	Inner membrane transport protein YnfM	ynfM
CDS 1338	1325807	1326208	+	401	Protein of unknown function
CDS 1339	1327084	1326143	-	941	Transcriptional regulator	gltC_2
CDS 1340	1327825	1327190	-	635	Anti-sigma-F factor NrsF	nrsF
CDS 1341	1328384	1327815	-	569	RNA polymerase sigma factor SigF	sigF
CDS 1342	1328530	1328892	+	362	Putative signal peptide protein
CDS 1343	1328897	1329724	+	827	Uncharacterized protein conserved in bacteria, NMA0228-like
CDS 1344	1329714	1330433	+	719	Protein of unknown function
CDS 1345	1330436	1330894	+	458	Integral membrane protein
CDS 1346	1330916	1331677	+	761	Probable carboxyvinyl-carboxyphosphonate phosphorylmutase (EC 2.7.8.23)
CDS 1347	1334211	1331827	-	2384	Polyribonucleotide nucleotidyltransferase (EC 2.7.7.8)	ppnp
CDS 1348	1334645	1334376	-	269	SSU ribosomal protein S15p (S13e)	rpsO
CDS 1349	1335547	1334663	-	884	tRNA pseudouridine(55) synthase (EC 5.4.99.25)	truB
CDS 1350	1336164	1335544	-	620	Thymidine kinase (EC 2.7.1.21)	ttdk
CDS 1351	1336554	1336168	-	386	Protein of unknown function
CDS 1352	1337087	1336551	-	536	Protein of unknown function
CDS 1353	1337476	1337084	-	392	Ribosome-binding factor A	rbfA
CDS 1354	1339996	1337480	-	2516	Translation initiation factor 2	infB
CDS 1355	1340714	1339998	-	716	Predicted nucleic-acid-binding protein implicated in transcription termination / Ribosomal protein L7Ae family protein YlxQ
CDS 1356	1342320	1340695	-	1625	Transcription termination protein NusA	nusA
CDS 1357	1342869	1342324	-	545	Bacterial ribosome SSU maturation protein RimP	rimP
CDS 1358	1343474	1342971	-	503	Protein of unknown function
CDS 1359	1344520	1343474	-	1046	Naringenin-chalcone synthase (EC 2.3.1.74)
CDS 1360	1344943	1344626	-	317	Protein of unknown function
CDS 1361	1345722	1345069	-	653	Protein of unknown function
CDS 1362	1347028	1345778	-	1250	Protein of unknown function
CDS 1363	1347657	1347025	-	632	Protein of unknown function
CDS 1364	1348264	1347668	-	596	RNA polymerase sigma-H factor	algU
CDS 1365	1348386	1349504	+	1118	PQQ-dependent oxidoreductase, gdhB family	yliI
CDS 1366	1350213	1349509	-	704	Alkyl hydroperoxide reductase subunit C-like protein
CDS 1367	1351285	1350254	-	1031	Cystathionine beta-synthase (EC 4.2.1.22)	cysK_2
CDS 1368	1352011	1351304	-	707	tRNA (guanine(46)-N(7))-methyltransferase (EC 2.1.1.33)	trmB
CDS 1369	1352069	1352419	+	350	Protein of unknown function
CDS 1370	1353645	1352416	-	1229	S-adenosylmethionine synthetase (EC 2.5.1.6)	metK
CDS 1371	1355234	1353708	-	1526	Apolipoprotein N-acyltransferase / Copper homeostasis protein CutE	llnt
CDS 1372	1355309	1355731	+	422	Putative dioxygenase
CDS 1373	1356609	1355728	-	881	Magnesium and cobalt efflux protein CorC	tlyC
CDS 1374	1357115	1356609	-	506	Metal-dependent hydrolase YbeY, involved in rRNA and/or ribosome maturation and assembly	ybeY
CDS 1375	1358124	1357123	-	1001	Phosphate starvation-inducible protein PhoH, predicted ATPase	phoH
CDS 1376	1359437	1358124	-	1313	tRNA-i(6)A37 methylthiotransferase (EC 2.8.4.3)	miaB
CDS 1377	1360039	1359434	-	605	Acyl-CoA:1-acyl-sn-glycerol-3-phosphate acyltransferase (EC 2.3.1.51)
CDS 1378	1360616	1360194	-	422	Ferric uptake regulation protein FUR	fur
CDS 1379	1361118	1360687	-	431	Transcriptional regulator	rros
CDS 1380	1361724	1361239	-	485	Ribosomal-protein-S18p-alanine acetyltransferase (EC 2.3.1.-)
CDS 1381	1362329	1361721	-	608	tRNA threonylcarbamoyladenosine biosynthesis protein TsaB
CDS 1382	1362984	1362403	-	581	NifU-like domain protein	nifU-like
CDS 1383	1363654	1363007	-	647	Ni,Fe-hydrogenase I cytochrome b subunit
CDS 1384	1364217	1363669	-	548	Protein of unknown function
CDS 1385	1365128	1364226	-	902	3-hydroxyisobutyrate dehydrogenase (EC 1.1.1.31)	mmsB
CDS 1386	1365907	1365131	-	776	Enoyl-CoA hydratase (EC 4.2.1.17) => degradation of branched-chain amino acids and alpha-keto acids	echA8
CDS 1387	1366962	1365904	-	1058	3-hydroxyisobutyryl-CoA hydrolase (EC 3.1.2.4)	caiD
CDS 1388	1368101	1366959	-	1142	Branched-chain acyl-CoA dehydrogenase (EC 1.3.99.12)	acdA_1
CDS 1389	1368260	1370620	+	2360	Histidine kinase	rcsC_7
CDS 1390	1370656	1370940	+	284	Protein of unknown function
CDS 1391	1373282	1370946	-	2336	diguanylate cyclase/phosphodiesterase (GGDEF & EAL domains) with PAS/PAC sensor(s)
CDS 1392	1375268	1373352	-	1916	Peptidase M1, membrane alanine aminopeptidase
CDS 1393	1375862	1375278	-	584	Metal-dependent phosphohydrolase, HD subdomain
CDS 1394	1375949	1377133	+	1184	Two-component system sensor histidine kinase
CDS 1395	1377130	1377933	+	803	Two-component transcriptional response regulator, LuxR family	btsR_1
CDS 1396	1378277	1378011	-	266	Protein of unknown function
CDS 1397	1378429	1379304	+	875	Probable carboxyvinyl-carboxyphosphonate phosphorylmutase (EC 2.7.8.23)	prpB
CDS 1398	1380503	1379301	-	1202	Methionine ABC transporter ATP-binding protein
CDS 1399	1381465	1380500	-	965	ABC transporter, ATP-binding protein	lnrL
CDS 1400	1381500	1382588	+	1088	Epoxyqueuosine reductase (EC 1.17.99.6) QueG	queG
CDS 1401	1382908	1382552	-	356	Protein of unknown function
CDS 1402	1383011	1384006	+	995	Fructokinase (EC 2.7.1.4)	ydjH
CDS 1403	1385632	1384058	-	1574	Uncharacterized amino acid permease, GabP family	yhdG_1
CDS 1404	1386079	1385702	-	377	Bis(5'-nucleosyl)-tetraphosphatase (asymmetrical) (EC 3.6.1.17)
CDS 1405	1386128	1386610	+	482	ClpXP protease specificity-enhancing factor SspBalpha
CDS 1406	1386701	1388107	+	1406	Fumarate hydratase class II (EC 4.2.1.2)	fumC
CDS 1407	1388121	1388513	+	392	Protein of unknown function
CDS 1408	1389038	1388514	-	524	Protein of unknown function
CDS 1409	1389711	1389061	-	650	Protein of unknown function
CDS 1410	1389720	1390700	+	980	Magnesium and cobalt transport protein CorA	corA
CDS 1411	1390796	1393477	+	2681	Aconitate hydratase (EC 4.2.1.3)	acnA
CDS 1412	1393474	1393821	+	347	Protein of unknown function
CDS 1413	1393818	1394081	+	263	Protein of unknown function
CDS 1414	1394045	1394719	+	674	Kynurenine formamidase, bacterial (EC 3.5.1.9)	kynB
CDS 1415	1395408	1394701	-	707	tRNA-modifying protein YgfZ	ygfZ
CDS 1416	1395437	1396465	+	1028	Dihydroorotase (EC 3.5.2.3)	pyrC
CDS 1417	1397223	1396462	-	761	cAMP-binding proteins - catabolite gene activator and regulatory subunit of cAMP-dependent protein kinases
CDS 1418	1398250	1397321	-	929	L-arabinose 1-dehydrogenase (NAD(P)(+))	araA
CDS 1419	1398879	1398250	-	629	2-dehydro-3-deoxyphosphogalactonate aldolase (EC 4.1.2.21)	dgoA
CDS 1420	1399763	1398876	-	887	2-dehydro-3-deoxygalactonokinase (EC 2.7.1.58)	dgoK1
CDS 1421	1399880	1401187	+	1307	Glycosyl hydrolase family 1
CDS 1422	1401184	1402323	+	1139	Galactonate dehydratase (EC 4.2.1.6)	dgoD
CDS 1423	1402657	1402328	-	329	Protein of unknown function
CDS 1424	1402784	1403668	+	884	Aldose 1-epimerase	yphB
CDS 1425	1403935	1406142	+	2207	Ribonucleotide reductase of class II (coenzyme B12-dependent) (EC 1.17.4.1)
CDS 1426	1407502	1406144	-	1358	Coproporphyrinogen III oxidase, oxygen-independent (EC 1.3.99.22)	hemN
CDS 1427	1407606	1408619	+	1013	GTP 3',8-cyclase (EC 4.1.99.22)	moaA
CDS 1428	1408711	1411443	+	2732	Nitrate/nitrite transporter NarK/U 1 / Nitrate/nitrite transporter NarK/U	narK
CDS 1429	1411456	1415256	+	3800	Respiratory nitrate reductase alpha chain (EC 1.7.99.4)	narG
CDS 1430	1415253	1416788	+	1535	Respiratory nitrate reductase beta chain (EC 1.7.99.4)	narH
CDS 1431	1416785	1417483	+	698	Respiratory nitrate reductase delta chain (EC 1.7.99.4)	narJ
CDS 1432	1417480	1418274	+	794	Respiratory nitrate reductase gamma chain (EC 1.7.99.4)	narI
CDS 1433	1418271	1419179	+	908	Peptidyl-prolyl cis-trans isomerase PpiD (EC 5.2.1.8)	surA_2
CDS 1434	1419179	1419517	+	338	Protein of unknown function
CDS 1435	1419514	1419720	+	206	Protein of unknown function
CDS 1436	1420958	1419717	-	1241	Protein of unknown function
CDS 1437	1421067	1421807	+	740	Protein of unknown function
CDS 1438	1421804	1422382	+	578	Molybdopterin-guanine dinucleotide biosynthesis protein MobA	mobA
CDS 1439	1423563	1422379	-	1184	Molybdopterin molybdenumtransferase (EC 2.10.1.1)	moeA
CDS 1440	1424051	1423560	-	491	Cyclic pyranopterin monophosphate synthase (EC 4.6.1.17)	moaC
CDS 1441	1424578	1424042	-	536	Molybdenum cofactor biosynthesis protein MoaB	moaB
CDS 1442	1425040	1424582	-	458	Molybdopterin synthase catalytic subunit MoaE (EC 2.8.1.12)	moaE
CDS 1443	1425363	1425040	-	323	Protein of unknown function
CDS 1444	1425452	1427095	+	1643	Cytochrome c oxidase (cbb3-type) subunit CcoN (EC 1.9.3.1)	ccoN
CDS 1445	1427109	1427840	+	731	Cytochrome c oxidase (cbb3-type) subunit CcoO (EC 1.9.3.1)	ccoO
CDS 1446	1427837	1427998	+	161	Protein of unknown function
CDS 1447	1427991	1428953	+	962	Cytochrome c oxidase (cbb3-type) subunit CcoP (EC 1.9.3.1)	ccoP
CDS 1448	1428940	1430403	+	1463	Type cbb3 cytochrome oxidase biogenesis protein CcoG, involved in Cu oxidation
CDS 1449	1430408	1430851	+	443	Type cbb3 cytochrome oxidase biogenesis protein CcoH
CDS 1450	1430848	1432977	+	2129	Type cbb3 cytochrome oxidase biogenesis protein CcoI, Copper-translocating P-type ATPase (EC 3.6.3.4)	ctpA
CDS 1451	1432974	1433132	+	158	Type cbb3 cytochrome oxidase biogenesis protein CcoS, involved in heme b insertion
CDS 1452	1435619	1433316	-	2303	Anthraniloyl-CoA monooxygenase (EC 1.14.13.40)	namA
CDS 1453	1436370	1435786	-	584	Protein of unknown function
CDS 1454	1436432	1436902	+	470	Protein of unknown function
CDS 1455	1437268	1436999	-	269	Protein of unknown function
CDS 1456	1437817	1437593	-	224	Protein of unknown function
CDS 1457	1438380	1438063	-	317	Ferredoxin, 2Fe-2S	cndB1
CDS 1458	1439542	1438382	-	1160	3-ketoacyl-CoA thiolase (EC 2.3.1.16)	fadA5
CDS 1459	1440333	1439551	-	782	Beta-ketoadipate enol-lactone hydrolase (EC 3.1.1.24)	catD
CDS 1460	1440461	1441408	+	947	ATP-dependent RNA helicase
CDS 1461	1441498	1443348	+	1850	Protein of unknown function DUF885
CDS 1462	1443814	1443341	-	473	Leucine-rich repeat protein	llrp
CDS 1463	1443961	1445001	+	1040	Protein of unknown function
CDS 1464	1445103	1445309	+	206	Protein of unknown function
CDS 1465	1446862	1445306	-	1556	Lysyl-tRNA synthetase (class I) (EC 6.1.1.6)	lysS
CDS 1466	1446933	1449638	+	2705	DinG family ATP-dependent helicase YoaA	dinG
CDS 1467	1449635	1450144	+	509	Phosphohistidine phosphatase SixA
CDS 1468	1450524	1450141	-	383	Transcriptional regulator PA2737, MerR family
CDS 1469	1450862	1450533	-	329	Integration host factor alpha subunit	ihfA
CDS 1470	1451932	1450973	-	959	3-oxoacyl-[acyl-carrier-protein] synthase, KASIII (EC 2.3.1.180)	fabH
CDS 1471	1452975	1451929	-	1046	Phosphate:acyl-ACP acyltransferase PlsX (EC 2.3.1.n2)	plsX
CDS 1472	1453184	1453005	-	179	LSU ribosomal protein L32p	rpmF
CDS 1473	1453989	1453330	-	659	Protein of unknown function
CDS 1474	1454669	1454004	-	665	Hypothetical metal-binding enzyme, YcbL homolog	gloC
CDS 1475	1456582	1454666	-	1916	Protein TolB homolog	dapb3_2
CDS 1476	1457902	1456619	-	1283	Zn-dependent dipeptidase-like protein
CDS 1477	1457986	1458234	+	248	Para-aminobenzoate synthase, aminase component (EC 2.6.1.85) / Aminodeoxychorismate lyase (EC 4.1.3.38)
CDS 1478	1458794	1458513	-	281	NADH-ubiquinone oxidoreductase-related protein
CDS 1479	1458915	1459526	+	611	Protein of unknown function
CDS 1480	1460533	1459520	-	1013	Decaprenyl diphosphate synthase (EC 2.5.1.91)	ispB
CDS 1481	1461966	1460566	-	1400	Sensor histidine kinase ZMO0258	sasA_4
CDS 1482	1462637	1461963	-	674	Two-component transcriptional response regulator, LuxR family	qseB
CDS 1483	1462815	1464869	+	2054	TonB-dependent vitamin B12 receptor	btuB_8
CDS 1484	1466392	1464866	-	1526	Protein of unknown function
CDS 1485	1466525	1467424	+	899	Tol-Pal system protein TolB	tolB_3
CDS 1486	1467776	1467480	-	296	Protein of unknown function
CDS 1487	1467942	1469726	+	1784	Bis-ABC ATPase Uup	uup
CDS 1488	1469784	1470233	+	449	Protein of unknown function
CDS 1489	1470939	1470235	-	704	Nodulin-related protein CC_0717
CDS 1490	1472843	1470996	-	1847	Protein of unknown function
CDS 1491	1474288	1472924	-	1364	Two-component system response regulator protein	atoC
CDS 1492	1476342	1474285	-	2057	Two-component system sensor histidine kinase
CDS 1493	1476432	1477373	+	941	Aldo/keto reductase, SCO4109 family	yajO_1
CDS 1494	1478686	1477370	-	1316	Peptidase M20D, amidohydrolase
CDS 1495	1479321	1478686	-	635	Protein of unknown function
CDS 1496	1480099	1479332	-	767	3-hydroxybutyrate dehydrogenase (EC 1.1.1.30)	bdhA_2
CDS 1497	1480195	1481091	+	896	YpfJ protein, zinc metalloprotease superfamily
CDS 1498	1482074	1481088	-	986	Putative oxidoreductase YncB	curA
CDS 1499	1483001	1482189	-	812	Protein of unknown function
CDS 1500	1483644	1484192	+	548	Protein of unknown function
CDS 1501	1484984	1485427	+	443	Protein of unknown function
CDS 1502	1485587	1486078	+	491	Protein of unknown function
CDS 1503	1486221	1486772	+	551	Protein of unknown function
CDS 1504	1486905	1487360	+	455	Protein of unknown function
CDS 1505	1487401	1489845	+	2444	Protein of unknown function
CDS 1506	1489836	1490543	+	707	Protein of unknown function
CDS 1507	1491142	1490681	-	461	Protein of unknown function
CDS 1508	1492110	1491592	-	518	Protein of unknown function
CDS 1509	1492456	1492977	+	521	Protein of unknown function
CDS 1510	1493130	1495112	+	1982	diguanylate cyclase/phosphodiesterase (GGDEF & EAL domains) with PAS/PAC sensor(s)
CDS 1511	1495218	1495604	+	386	Protein of unknown function
CDS 1512	1496311	1496153	-	158	Protein of unknown function
CDS 1513	1496901	1496485	-	416	rifampin ADP-ribosyl transferase
CDS 1514	1497738	1497016	-	722	Anaerobic nitric oxide reductase flavorubredoxin
CDS 1515	1497795	1498391	+	596	Protein of unknown function
CDS 1516	1498578	1498997	+	419	Protein of unknown function
CDS 1517	1498981	1499130	+	149	Protein of unknown function
CDS 1518	1499342	1499587	+	245	Protein of unknown function
CDS 1519	1499985	1499761	-	224	Protein of unknown function
CDS 1520	1500341	1500562	+	221	Protein of unknown function
CDS 1521	1501508	1500597	-	911	Transcriptional regulator, LysR family	hdfR
CDS 1522	1501584	1502393	+	809	Protein of unknown function
CDS 1523	1502383	1503342	+	959	Cysteine synthase (EC 2.5.1.47)	cysK_3
CDS 1524	1503701	1503507	-	194	Protein of unknown function
CDS 1525	1504742	1504131	-	611	putative recombinase	xerC_2
CDS 1526	1505085	1504825	-	260	Protein of unknown function
CDS 1527	1505146	1505316	+	170	Protein of unknown function
CDS 1528	1505387	1505866	+	479	Protein of unknown function
CDS 1529	1506249	1505944	-	305	Protein of unknown function
CDS 1530	1507814	1506396	-	1418	Epoxide hydrolase (EC 3.3.2.9)
CDS 1531	1508388	1508008	-	380	DNA ligase (EC 6.5.1.2)
CDS 1532	1508711	1508490	-	221	Protein of unknown function
CDS 1533	1509183	1508767	-	416	Protein of unknown function
CDS 1534	1510178	1509246	-	932	Protein of unknown function
CDS 1535	1511102	1510431	-	671	Protein of unknown function
CDS 1536	1511364	1513355	+	1991	Thimet oligopeptidase (EC 3.4.24.15)
CDS 1537	1514281	1513406	-	875	Transcriptional regulator, LysR family
CDS 1538	1514449	1515036	+	587	Protein of unknown function
CDS 1539	1516573	1515293	-	1280	Arginine/agmatine antiporter	adiC_1
CDS 1540	1517398	1516694	-	704	Protein of unknown function
CDS 1541	1518277	1517528	-	749	Protein of unknown function
CDS 1542	1518899	1518438	-	461	RidA/YER057c/UK114 superfamily protein	rutC_2
CDS 1543	1519060	1520022	+	962	Ribonuclease Z (EC 3.1.26.11)	rbn_2
CDS 1544	1521426	1520092	-	1334	Protein of unknown function
CDS 1545	1522443	1521439	-	1004	Protein of unknown function
CDS 1546	1523641	1522700	-	941	Protein of unknown function
CDS 1547	1523743	1525680	+	1937	Protein of unknown function
CDS 1548	1528772	1525677	-	3095	TonB-dependent receptor	btuB_9
CDS 1549	1529272	1528934	-	338	Protein of unknown function
CDS 1550	1529783	1529337	-	446	Protein of unknown function
CDS 1551	1530075	1529857	-	218	Protein of unknown function
CDS 1552	1531271	1530198	-	1073	Calcium/proton antiporter	chaA
CDS 1553	1532225	1531389	-	836	Creatinine amidohydrolase (EC 3.5.2.10)	crnA
CDS 1554	1532373	1533704	+	1331	Serine/threonine exchanger SteT	steT_2
CDS 1555	1534745	1533765	-	980	Protein of unknown function
CDS 1556	1536189	1534882	-	1307	Arginine/agmatine antiporter	adiC_2
CDS 1557	1536331	1536651	+	320	Protein of unknown function
CDS 1558	1537903	1536962	-	941	Transcriptional regulator, LysR family
CDS 1559	1537930	1538934	+	1004	Zinc-type alcohol dehydrogenase-like protein
CDS 1560	1539042	1540055	+	1013	Putative oxidoreductase
CDS 1561	1540146	1540985	+	839	Non-heme chloroperoxidase (EC 1.11.1.10)	cpo_1
CDS 1562	1541053	1541532	+	479	Protein of unknown function
CDS 1563	1542192	1541575	-	617	Protein of unknown function
CDS 1564	1543110	1542610	-	500	Protein of unknown function
CDS 1565	1544004	1543609	-	395	Protein of unknown function
CDS 1566	1544323	1544126	-	197	Protein of unknown function
CDS 1567	1545150	1544407	-	743	diguanylate cyclase/phosphodiesterase (GGDEF & EAL domains) with PAS/PAC sensor(s)
CDS 1568	1545495	1545286	-	209	Protein of unknown function
CDS 1569	1546394	1545882	-	512	Protein of unknown function
CDS 1570	1547118	1546525	-	593	Protein of unknown function
CDS 1571	1547795	1547136	-	659	Protein of unknown function
CDS 1572	1548265	1549968	+	1703	Type I secretion system ATPase	prsD
CDS 1573	1549965	1551326	+	1361	Type I secretion system membrane fusion protein PrsE	prsE
CDS 1574	1551422	1551664	+	242	Phosphoribosylformylglycinamidine synthase, PurS subunit (EC 6.3.5.3)	purS
CDS 1575	1551661	1552329	+	668	Phosphoribosylformylglycinamidine synthase, glutamine amidotransferase subunit (EC 6.3.5.3)	purQ
CDS 1576	1552541	1552326	-	215	Protein of unknown function
CDS 1577	1552786	1553355	+	569	Protein of unknown function
CDS 1578	1553395	1553613	+	218	Protein of unknown function
CDS 1579	1553722	1554177	+	455	Protein of unknown function
CDS 1580	1554625	1554299	-	326	Protein of unknown function
CDS 1581	1555101	1554766	-	335	Protein of unknown function
CDS 1582	1557044	1555227	-	1817	Translation elongation factor LepA	lepA
CDS 1583	1557122	1558300	+	1178	Protein of unknown function
CDS 1584	1558404	1561241	+	2837	Peptidase, M16 family / FIG015287: Zinc protease
CDS 1585	1561528	1562061	+	533	Protein of unknown function
CDS 1586	1562265	1563665	+	1400	Chemotaxis protein methyltransferase CheR (EC 2.1.1.80)
CDS 1587	1563656	1564024	+	368	Protein of unknown function
CDS 1588	1564417	1564797	+	380	Arsenical resistance operon repressor
CDS 1589	1564794	1565234	+	440	Lactoylglutathione lyase (EC 4.4.1.5)	cadI
CDS 1590	1565409	1566071	+	662	Aquaporin Z	aqpZ
CDS 1591	1566253	1566561	+	308	Protein of unknown function
CDS 1592	1566561	1566824	+	263	Protein of unknown function
CDS 1593	1567203	1566976	-	227	Protein of unknown function
CDS 1594	1567445	1567212	-	233	Protein of unknown function
CDS 1595	1567711	1567442	-	269	Protein of unknown function
CDS 1596	1568149	1567991	-	158	Protein of unknown function
CDS 1597	1568433	1568753	+	320	Cold shock protein of CSP family
CDS 1598	1569213	1569476	+	263	Translation initiation factor 1	infA_1
CDS 1599	1569665	1569862	+	197	Protein of unknown function
CDS 1600	1569958	1570347	+	389	Protein of unknown function
CDS 1601	1570769	1571176	+	407	Protein of unknown function
CDS 1602	1571910	1571173	-	737	Glutathione S-transferase family protein	yibF
CDS 1603	1572968	1571907	-	1061	N5-carboxyaminoimidazole ribonucleotide synthase (EC 6.3.4.18)	purK
CDS 1604	1573456	1572965	-	491	N5-carboxyaminoimidazole ribonucleotide mutase (EC 5.4.99.18)	purE
CDS 1605	1573590	1574168	+	578	Diguanylate cyclase DgcE	dgcE
CDS 1606	1574857	1574165	-	692	Phosphoglycerate mutase (EC 5.4.2.11)	gpmA
CDS 1607	1576023	1574857	-	1166	Zinc carboxypeptidase domain protein
CDS 1608	1577026	1576133	-	893	Integral membrane protein
CDS 1609	1577153	1578154	+	1001	UDP-glucose 4-epimerase (EC 5.1.3.2)	galE
CDS 1610	1578151	1579779	+	1628	Gll4423 protein
CDS 1611	1579886	1580011	+	125	LSU ribosomal protein L36p	rpmJ
CDS 1612	1580144	1580428	+	284	Protein of unknown function
CDS 1613	1580814	1580425	-	389	Protein of unknown function
CDS 1614	1582039	1580867	-	1172	Formate-dependent phosphoribosylglycinamide formyltransferase	purT
CDS 1615	1582107	1582991	+	884	Peptidyl-prolyl cis-trans isomerase (EC 5.2.1.8)
CDS 1616	1583237	1582992	-	245	Protein of unknown function
CDS 1617	1583708	1583376	-	332	Protein of unknown function
CDS 1618	1584005	1583715	-	290	Protein of unknown function
CDS 1619	1584204	1585589	+	1385	Protein of unknown function
CDS 1620	1586267	1585605	-	662	Hydrolase, alpha/beta fold family
CDS 1621	1587054	1586374	-	680	Protein of unknown function
CDS 1622	1587305	1587511	+	206	SSU ribosomal protein S21p	rpsU
CDS 1623	1587545	1588090	+	545	Protein of unknown function
CDS 1624	1589190	1588087	-	1103	Uncharacterized UPF0118 membrane protein
CDS 1625	1590072	1589194	-	878	Signal peptidase I (EC 3.4.21.89)	lepB_2
CDS 1626	1590480	1590073	-	407	Holo-[acyl-carrier-protein] synthase (EC 2.7.8.7)	acpS
CDS 1627	1591205	1590477	-	728	Pyridoxine 5'-phosphate synthase (EC 2.6.99.2)	pdxJ
CDS 1628	1591786	1591202	-	584	Orotate phosphoribosyltransferase (EC 2.4.2.10)	pyrE
CDS 1629	1591919	1593052	+	1133	Cytochrome c oxidase polypeptide II (EC 1.9.3.1)
CDS 1630	1593072	1594748	+	1676	Cytochrome c oxidase polypeptide I (EC 1.9.3.1)	ctaD
CDS 1631	1596305	1594824	-	1481	Protein of unknown function
CDS 1632	1596467	1597417	+	950	Protein of unknown function
CDS 1633	1598328	1597414	-	914	Aldo-keto reductase YhdN	yhdN
CDS 1634	1599818	1598334	-	1484	Protein of unknown function
CDS 1635	1600442	1599855	-	587	Peptidyl-prolyl cis-trans isomerase PpiA precursor (EC 5.2.1.8)	ppiA_2
CDS 1636	1600512	1601417	+	905	Heme O synthase, protoheme IX farnesyltransferase, COX10-CtaB	ctaB
CDS 1637	1601414	1601545	+	131	Protein of unknown function
CDS 1638	1601542	1602087	+	545	Cytochrome oxidase biogenesis protein Cox11-CtaG, copper delivery to Cox1	ctaG
CDS 1639	1602123	1602953	+	830	Cytochrome c oxidase polypeptide III (EC 1.9.3.1)	ctaE
CDS 1640	1602961	1603317	+	356	Uncharacterized protein DUF983 associated with cytochrome c oxidase?
CDS 1641	1603314	1603910	+	596	Cytochrome oxidase biogenesis protein Surf1, facilitates heme A insertion
CDS 1642	1603919	1605136	+	1217	Mitochondrial processing peptidase-like protein (EC 3.4.24.64)
CDS 1643	1605136	1605990	+	854	SAM-dependent methyltransferase	rlmL
CDS 1644	1606625	1605987	-	638	ABC transporter involved in cytochrome c biogenesis, CcmB subunit	ccmB
CDS 1645	1607173	1606622	-	551	ABC transporter involved in cytochrome c biogenesis, ATPase component CcmA	ccmA
CDS 1646	1607568	1607170	-	398	N-acetylglutamate kinase (EC 2.7.2.8)
CDS 1647	1611043	1607942	-	3101	Protein of unknown function
CDS 1648	1611750	1611283	-	467	Protein of unknown function
CDS 1649	1612919	1611750	-	1169	Dinucleotide-utilizing enzymes involved in molybdopterin and thiamine biosynthesis family 2
CDS 1650	1613181	1612894	-	287	Sll6055 protein
CDS 1651	1613317	1613526	+	209	Protein of unknown function
CDS 1652	1613523	1614176	+	653	Protein of unknown function
CDS 1653	1614166	1614642	+	476	Protein of unknown function
CDS 1654	1614656	1615588	+	932	Protein of unknown function
CDS 1655	1617282	1615636	-	1646	Site-specific recombinases, DNA invertase Pin homologs
CDS 1656	1617698	1617279	-	419	Phage protein
CDS 1657	1618231	1617695	-	536	Protein of unknown function
CDS 1658	1618498	1619412	+	914	Protein of unknown function
CDS 1659	1619882	1619469	-	413	Protein of unknown function
CDS 1660	1620242	1619916	-	326	Protein of unknown function
CDS 1661	1621909	1620284	-	1625	Protein of unknown function
CDS 1662	1623195	1621906	-	1289	Protein of unknown function
CDS 1663	1625057	1623198	-	1859	Protein of unknown function
CDS 1664	1628424	1625035	-	3389	Superfamily II DNA and RNA helicase
CDS 1665	1630065	1628425	-	1640	Protein of unknown function
CDS 1666	1630335	1631711	+	1376	DNA-cytosine methyltransferase (EC 2.1.1.37)
CDS 1667	1631812	1633149	+	1337	Protein of unknown function
CDS 1668	1633146	1633913	+	767	Adenine DNA glycosylase	mutY_1
CDS 1669	1634322	1633933	-	389	Protein of unknown function
CDS 1670	1634419	1635588	+	1169	Protein of unknown function
CDS 1671	1636007	1635606	-	401	Protein of unknown function
CDS 1672	1636570	1636013	-	557	Guanosine-3',5'-bis(diphosphate) 3'-pyrophosphohydrolase (EC 3.1.7.2) / GTP pyrophosphokinase (EC 2.7.6.5), (p)ppGpp synthetase II
CDS 1673	1637088	1636567	-	521	Protein of unknown function
CDS 1674	1637451	1637113	-	338	Protein of unknown function
CDS 1675	1637630	1637869	+	239	Protein of unknown function
CDS 1676	1637964	1638230	+	266	Protein of unknown function
CDS 1677	1638479	1640353	+	1874	Protein of unknown function
CDS 1678	1640481	1641086	+	605	Protein of unknown function
CDS 1679	1642896	1641208	-	1688	Protein of unknown function
CDS 1680	1644335	1642893	-	1442	Protein of unknown function
CDS 1681	1645836	1644577	-	1259	Protein of unknown function
CDS 1682	1647917	1645833	-	2084	Protein of unknown function
CDS 1683	1648831	1647920	-	911	Protein of unknown function
CDS 1684	1650684	1648798	-	1886	Protein of unknown function
CDS 1685	1651230	1652495	+	1265	Protein of unknown function
CDS 1686	1652521	1653933	+	1412	Protein of unknown function
CDS 1687	1653967	1654164	+	197	Protein of unknown function
CDS 1688	1654230	1655063	+	833	Protein of unknown function
CDS 1689	1655286	1656596	+	1310	Protein of unknown function
CDS 1690	1657209	1656814	-	395	Protein of unknown function
CDS 1691	1658575	1657202	-	1373	Protein of unknown function
CDS 1692	1658924	1659439	+	515	Protein of unknown function
CDS 1693	1659732	1663277	+	3545	5-oxoprolinase (EC 3.5.2.9), HyuA-like domain / 5-oxoprolinase (EC 3.5.2.9), HyuB-like domain
CDS 1694	1663274	1663945	+	671	Membrane protein
CDS 1695	1663942	1664895	+	953	Membrane protein
CDS 1696	1664892	1665893	+	1001	4-carboxymuconolactone decarboxylase (EC 4.1.1.44)
CDS 1697	1666305	1665880	-	425	1,2-phenylacetyl-CoA epoxidase, subunit D (EC 1.14.13.149)	paaD
CDS 1698	1667554	1666352	-	1202	Acetyl-CoA acetyltransferase (EC 2.3.1.9)	pcaF
CDS 1699	1668645	1667560	-	1085	4-hydroxyphenylpyruvate dioxygenase (EC 1.13.11.27)	hhpd
CDS 1700	1668725	1668988	+	263	Pterin-4-alpha-carbinolamine dehydratase (EC 4.2.1.96)	phhB
CDS 1701	1668985	1669470	+	485	Protein of unknown function
CDS 1702	1670800	1669460	-	1340	Efflux transport system, outer membrane factor (OMF) lipoprotein	oprM
CDS 1703	1674042	1670848	-	3194	RND efflux system, inner membrane transporter	acrB
CDS 1704	1675242	1674046	-	1196	RND efflux system, membrane fusion protein	mexA
CDS 1705	1675263	1675394	+	131	Protein of unknown function
CDS 1706	1675556	1676338	+	782	Phenylalanine-4-hydroxylase (EC 1.14.16.1)	phhA
CDS 1707	1677718	1676327	-	1391	Two-component system sensor histidine kinase SMc02367	sasA_5
CDS 1708	1678412	1677732	-	680	Two-component transcriptional response regulator SMc02366, LuxR family	cusR
CDS 1709	1678695	1678528	-	167	Protein of unknown function
CDS 1710	1678817	1679365	+	548	NADH-FMN oxidoreductase
CDS 1711	1680318	1679362	-	956	putative membrane protein	yedI
CDS 1712	1680374	1681633	+	1259	Seryl-tRNA synthetase (EC 6.1.1.11)	serS
CDS 1713	1681635	1682330	+	695	Protein of unknown function
CDS 1714	1682380	1683180	+	800	Protein of unknown function
CDS 1715	1683266	1683961	+	695	Protein of unknown function
CDS 1716	1683924	1685396	+	1472	DNA polymerase-like protein PA0670	imuB
CDS 1717	1685396	1688686	+	3290	Error-prone repair homolog of DNA polymerase III alpha subunit (EC 2.7.7.7)	dnaE2
CDS 1718	1688785	1689171	+	386	Protein of unknown function
CDS 1719	1690672	1689164	-	1508	Histidine ammonia-lyase (EC 4.3.1.3)	hutH
CDS 1720	1692273	1690669	-	1604	Urocanate hydratase (EC 4.2.1.49)	hutU
CDS 1721	1693490	1692327	-	1163	Imidazolonepropionase (EC 3.5.2.7)	hutI_4
CDS 1722	1693537	1694460	+	923	Formimidoylglutamase	hutG
CDS 1723	1695032	1694445	-	587	Protein of unknown function
CDS 1724	1696027	1695032	-	995	ATP-dependent DNA ligase (EC 6.5.1.1) LigC	ligC
CDS 1725	1696130	1697374	+	1244	Ammonium transporter	amtB
CDS 1726	1698148	1697381	-	767	Oxidoreductase, short-chain dehydrogenase/reductase family	fabG_1
CDS 1727	1704584	1704156	-	428	CBS domain protein	iMPDH
CDS 1728	1704653	1704934	+	281	Protein of unknown function
CDS 1729	1704934	1705311	+	377	cytosolic long-chain acyl-CoA thioester hydrolase family protein
CDS 1730	1706934	1705393	-	1541	Phosphate-specific outer membrane porin OprP, Pyrophosphate-specific outer membrane porin OprO	oprO
CDS 1731	1708119	1707034	-	1085	Phosphate ABC transporter, substrate-binding protein PstS (TC 3.A.1.7.1)	pstS_1
CDS 1732	1708884	1708192	-	692	Phosphate regulon transcriptional regulatory protein PhoB (SphR)	phoB
CDS 1733	1709579	1708881	-	698	Phosphate transport system regulatory protein PhoU	phoU
CDS 1734	1710430	1709594	-	836	Phosphate ABC transporter, ATP-binding protein PstB (TC 3.A.1.7.1)	pstB
CDS 1735	1711349	1710441	-	908	Phosphate ABC transporter, permease protein PstA (TC 3.A.1.7.1)	pstA
CDS 1736	1712724	1711342	-	1382	Phosphate ABC transporter, permease protein PstC (TC 3.A.1.7.1)	pstC
CDS 1737	1713786	1712743	-	1043	Phosphate ABC transporter, substrate-binding protein PstS (TC 3.A.1.7.1)	pstS_2
CDS 1738	1714900	1713869	-	1031	Phosphate regulon sensor protein PhoR (SphS) (EC 2.7.13.3)	phoR
CDS 1739	1715544	1714897	-	647	Eukaryotic translation initiation factor 3 subunit 10
CDS 1740	1716604	1715774	-	830	Peptide chain release factor N(5)-glutamine methyltransferase (EC 2.1.1.297)	prmC
CDS 1741	1717686	1716601	-	1085	Peptide chain release factor 1	prfA
CDS 1742	1718921	1717683	-	1238	Histidyl-tRNA synthetase (EC 6.1.1.21)	hisS
CDS 1743	1719261	1718932	-	329	small multidrug resistance family (SMR) protein	ggdx
CDS 1744	1719291	1719938	+	647	Protein of unknown function
CDS 1745	1720840	1719935	-	905	putative membrane protein	cntI_2
CDS 1746	1721343	1720867	-	476	Protein of unknown function
CDS 1747	1722655	1721576	-	1079	(E)-4-hydroxy-3-methylbut-2-enyl-diphosphate synthase (flavodoxin) (EC 1.17.7.3)	ispG
CDS 1748	1722819	1724999	+	2180	Protein of unknown function
CDS 1749	1725026	1725424	+	398	Protein of unknown function
CDS 1750	1725479	1727278	+	1799	Protein of unknown function
CDS 1751	1727483	1727283	-	200	Protein of unknown function
CDS 1752	1728389	1727490	-	899	Membrane protease family protein BA0301
CDS 1753	1728497	1729420	+	923	Isoaspartyl aminopeptidase (EC 3.4.19.5)	iaaA
CDS 1754	1730535	1729396	-	1139	Protein of unknown function
CDS 1755	1731232	1730522	-	710	Protein of unknown function
CDS 1756	1731668	1731207	-	461	RidA/YER057c/UK114 superfamily, group 1
CDS 1757	1732447	1731701	-	746	Oxidoreductase	ssdh
CDS 1758	1733061	1732444	-	617	Protein of unknown function
CDS 1759	1733324	1733058	-	266	Protein of unknown function
CDS 1760	1733365	1733754	+	389	Chemotaxis protein CheV (EC 2.7.3.-)	cheV
CDS 1761	1733937	1733770	-	167	LSU ribosomal protein L33p	rpmG
CDS 1762	1733952	1734404	+	452	Protein of unknown function
CDS 1763	1734446	1736047	+	1601	ATP-dependent DNA ligase (EC 6.5.1.1) LigC	llig
CDS 1764	1736095	1737390	+	1295	Imidazolonepropionase	hutI_5
CDS 1765	1737398	1738942	+	1544	Carboxypeptidase-related protein
CDS 1766	1739800	1739000	-	800	Cold shock protein of CSP family => dimer
CDS 1767	1740034	1740654	+	620	Ribonuclease D related protein	rnd_2
CDS 1768	1740658	1741296	+	638	Protein of unknown function
CDS 1769	1741293	1741835	+	542	Lipopolysaccharide export system protein LptA	lptA
CDS 1770	1741840	1742613	+	773	Lipopolysaccharide ABC transporter, ATP-binding protein LptB	lptB
CDS 1771	1742640	1744121	+	1481	RNA polymerase sigma-54 factor RpoN	rpoN2
CDS 1772	1744969	1744118	-	851	Metal-dependent hydrolase
CDS 1773	1746898	1745021	-	1877	Protein of unknown function
CDS 1774	1748644	1746959	-	1685	Protein of unknown function
CDS 1775	1749763	1748684	-	1079	Protein of unknown function
CDS 1776	1751757	1749760	-	1997	Protein of unknown function
CDS 1777	1751990	1751790	-	200	Protein of unknown function
CDS 1778	1752938	1752603	-	335	Protein of unknown function
CDS 1779	1753058	1753651	+	593	Protein of unknown function
CDS 1780	1753901	1753731	-	170	Protein of unknown function
CDS 1781	1754072	1754974	+	902	Ser/Thr protein phosphatase family protein, UDP-2,3-diacylglucosamine hydrolase (EC 3.6.1.54) homolog	lpxH
CDS 1782	1754971	1756035	+	1064	Glycosyltransferase	mgtA_2
CDS 1783	1756173	1756793	+	620	Protein of unknown function
CDS 1784	1757094	1757489	+	395	Protein of unknown function
CDS 1785	1757651	1759645	+	1994	Alkaline phosphatase (EC 3.1.3.1)
CDS 1786	1759836	1759654	-	182	Protein of unknown function
CDS 1787	1761331	1759883	-	1448	Adenylate cyclase (EC 4.6.1.1)	ygiF
CDS 1788	1761906	1762343	+	437	Protein of unknown function
CDS 1789	1762362	1763108	+	746	ParA-like protein
CDS 1790	1763295	1763765	+	470	Protein of unknown function
CDS 1791	1763762	1763965	+	203	Transcriptional regulator, Xre family
CDS 1792	1764049	1764798	+	749	Protein of unknown function
CDS 1793	1764752	1765186	+	434	Protein of unknown function
CDS 1794	1765183	1765575	+	392	Inner membrane protein YecN	yecN
CDS 1795	1765618	1766181	+	563	Arsenate reductase (EC 1.20.4.4) thioredoxin-coupled, LMWP family	arsC_2
CDS 1796	1766522	1766226	-	296	Protein of unknown function
CDS 1797	1767953	1767117	-	836	transcriptional regulator, XRE family
CDS 1798	1768064	1768456	+	392	Protein of unknown function
CDS 1799	1768717	1769127	+	410	Protein of unknown function
CDS 1800	1769547	1769161	-	386	Protein of unknown function
CDS 1801	1770137	1769544	-	593	Protein of unknown function
CDS 1802	1770469	1770134	-	335	Protein of unknown function
CDS 1803	1771010	1772110	+	1100	Protein of unknown function
CDS 1804	1772924	1772163	-	761	Miscellaneous, Hypothetical/Global homology
CDS 1805	1773809	1772979	-	830	Non-heme chloroperoxidase (EC 1.11.1.10)	cpo_2
CDS 1806	1774698	1773886	-	812	Oxidoreductase, short-chain dehydrogenase/reductase family	ucpA_1
CDS 1807	1775027	1774698	-	329	Protein of unknown function
CDS 1808	1775146	1776045	+	899	Transcriptional regulator, LysR family	pgrR
CDS 1809	1778901	1776406	-	2495	DNA gyrase subunit B (EC 5.99.1.3)	gyrB_1
CDS 1810	1779089	1780486	+	1397	Putative peptidase	dapE_2
CDS 1811	1782084	1780483	-	1601	ATP-dependent RNA helicase RhlE (EC 3.6.4.13)	rhlE
CDS 1812	1783199	1782141	-	1058	DNA recombination and repair protein RecF	recF
CDS 1813	1783537	1783217	-	320	Protein of unknown function
CDS 1814	1784637	1783534	-	1103	DNA polymerase III beta subunit (EC 2.7.7.7)	dnaN
CDS 1815	1785308	1784727	-	581	Protein of unknown function
CDS 1816	1786773	1785388	-	1385	Protein of unknown function
CDS 1817	1788177	1786900	-	1277	Sialic acid transporter NanT 3	nanT_3
CDS 1818	1790539	1788218	-	2321	TonB-dependent receptor	fyuA_2
CDS 1819	1790652	1791314	+	662	Transcriptional regulator, AcrR family
CDS 1820	1792405	1791311	-	1094	Protein of unknown function
CDS 1821	1793226	1792459	-	767	Tryptophan 2,3-dioxygenase (EC 1.13.11.11)	kynA
CDS 1822	1793744	1793280	-	464	Outer membrane lipoprotein OmlA
CDS 1823	1793847	1794362	+	515	Protein of unknown function
CDS 1824	1794359	1794880	+	521	Protein of unknown function
CDS 1825	1795362	1794877	-	485	Single-stranded DNA-binding protein	sssb
CDS 1826	1797237	1795390	-	1847	Ferrous iron transporter FeoB	feoB
CDS 1827	1797508	1797242	-	266	Protein of unknown function
CDS 1828	1798225	1797575	-	650	RIKEN cDNA 2310005O14
CDS 1829	1799125	1798232	-	893	Protein of unknown function
CDS 1830	1799293	1800381	+	1088	NADH:flavin oxidoreductases, Old Yellow Enzyme family	nemA
CDS 1831	1800800	1800378	-	422	6,7-dimethyl-8-ribityllumazine synthase (EC 2.5.1.78)	ribH1
CDS 1832	1802085	1800805	-	1280	3,4-dihydroxy-2-butanone 4-phosphate synthase (EC 4.1.99.12) / GTP cyclohydrolase II (EC 3.5.4.25)	ribBA
CDS 1833	1802746	1802141	-	605	Riboflavin synthase eubacterial/eukaryotic (EC 2.5.1.9)	ribE
CDS 1834	1803712	1802756	-	956	Diaminohydroxyphosphoribosylaminopyrimidine deaminase (EC 3.5.4.26) / 5-amino-6-(5-phosphoribosylamino)uracil reductase (EC 1.1.1.193)	ribD
CDS 1835	1804050	1803730	-	320	Protein of unknown function
CDS 1836	1804374	1804147	-	227	Uncharacterized protein Msil_1419
CDS 1837	1804533	1805240	+	707	Transcriptional regulator, HxlR family
CDS 1838	1805905	1805237	-	668	Protein of unknown function
CDS 1839	1807317	1805998	-	1319	Glutamyl-tRNA(Gln) synthetase (EC 6.1.1.24)	gltX1
CDS 1840	1808978	1807314	-	1664	NAD synthetase (EC 6.3.1.5) / Glutamine amidotransferase chain of NAD synthetase	nadE
CDS 1841	1809070	1810005	+	935	Ribose-phosphate pyrophosphokinase (EC 2.7.6.1)	pprs
CDS 1842	1810009	1810371	+	362	Protein of unknown function
CDS 1843	1810513	1810716	+	203	LSU ribosomal protein L35p	rpmI
CDS 1844	1810730	1811104	+	374	LSU ribosomal protein L20p	rplT
CDS 1845	1811980	1811171	-	809	Rhomboid family protein
CDS 1846	1813600	1812032	-	1568	Malate synthase (EC 2.3.3.9)	aceB
CDS 1847	1813794	1813597	-	197	Protein of unknown function
CDS 1848	1815085	1813805	-	1280	Isocitrate lyase (EC 4.1.3.1)	iicl
CDS 1849	1815285	1816631	+	1346	Transcriptional regulator, Xre family	ramB
CDS 1850	1817539	1816628	-	911	Ava_C0101 and related proteins
CDS 1851	1817599	1818666	+	1067	Phenylalanyl-tRNA synthetase alpha chain (EC 6.1.1.20)	pheS
CDS 1852	1818663	1821017	+	2354	Phenylalanyl-tRNA synthetase beta chain (EC 6.1.1.20)	pheT
CDS 1853	1821692	1820994	-	698	Acyl-CoA:1-acyl-sn-glycerol-3-phosphate acyltransferase (EC 2.3.1.51)
CDS 1854	1822225	1821692	-	533	YdcF-like protein
CDS 1855	1823100	1822222	-	878	Protein of unknown function
CDS 1856	1823828	1823097	-	731	Cell-division-associated, ABC-transporter-like signaling protein FtsE	ftsE
CDS 1857	1823912	1824784	+	872	Protein of unknown function
CDS 1858	1825007	1824786	-	221	Protein of unknown function
CDS 1859	1828027	1825352	-	2675	Protein of unknown function
CDS 1860	1828871	1828056	-	815	Protein of unknown function
CDS 1861	1829627	1829025	-	602	Protein of unknown function
CDS 1862	1830229	1829705	-	524	Protein of unknown function
CDS 1863	1830432	1832543	+	2111	Multimodular transpeptidase-transglycosylase (EC 2.4.1.129) (EC 3.4.-.-)	mtgA_3
CDS 1864	1833137	1832490	-	647	Putative predicted metal-dependent hydrolase
CDS 1865	1833636	1833187	-	449	UPF0260 protein YcgN
CDS 1866	1833703	1834302	+	599	Protein of unknown function
CDS 1867	1834786	1834304	-	482	Transcription elongation factor
CDS 1868	1835407	1834829	-	578	Protein of unknown function
CDS 1869	1835966	1835667	-	299	Protein of unknown function
CDS 1870	1836487	1836008	-	479	Uncharacterized protein, possibly involved in aromatic compounds catabolism
CDS 1871	1836932	1836468	-	464	PTS IIA-like nitrogen-regulatory protein PtsN	ptsN
CDS 1872	1837570	1836998	-	572	Ribosome hibernation promoting factor Hpf	yvyD
CDS 1873	1838334	1837636	-	698	DNA polymerase III epsilon subunit (EC 2.7.7.7)	dnaQ
CDS 1874	1838932	1838342	-	590	Dephospho-CoA kinase (EC 2.7.1.24)	coaE
CDS 1875	1839557	1838979	-	578	Maf-like protein	yceF
CDS 1876	1839854	1840918	+	1064	Uroporphyrinogen III decarboxylase (EC 4.1.1.37)	hemE
CDS 1877	1840915	1841367	+	452	Protoporphyrinogen IX oxidase, novel form, HemJ (EC 1.3.-.-)
CDS 1878	1841548	1842804	+	1256	Transcription termination factor Rho	rrho
CDS 1879	1842830	1843492	+	662	Integral membrane protein TerC family
CDS 1880	1843564	1844292	+	728	Putative transmembrane protein
CDS 1881	1844422	1845600	+	1178	tRNA-5-carboxymethylaminomethyl-2-thiouridine(34) synthesis protein MnmE	mnmE
CDS 1882	1845673	1847349	+	1676	tRNA-5-carboxymethylaminomethyl-2-thiouridine(34) synthesis protein MnmG	mnmG
CDS 1883	1847346	1847960	+	614	16S rRNA (guanine(527)-N(7))-methyltransferase (EC 2.1.1.170)	rsmG
CDS 1884	1847963	1848745	+	782	Chromosome (plasmid) partitioning protein ParA	parA
CDS 1885	1848742	1849641	+	899	Chromosome (plasmid) partitioning protein ParB	parB
CDS 1886	1850662	1849646	-	1016	Protein of unknown function
CDS 1887	1851162	1850659	-	503	Uncharacterized protein CC_3750
CDS 1888	1853678	1851159	-	2519	Leucyl-tRNA synthetase (EC 6.1.1.4)	leuS
CDS 1889	1854123	1853689	-	434	Uncharacterized protein CC_3748
CDS 1890	1854344	1855018	+	674	Protein of unknown function
CDS 1891	1855563	1855015	-	548	Thiamine-phosphate synthase 2	thiE_2
CDS 1892	1855587	1856240	+	653	Pyridoxal phosphate-containing protein YggS	yggS
CDS 1893	1856260	1856745	+	485	Protein of unknown function
CDS 1894	1856764	1857939	+	1175	23S rRNA (adenine(2503)-C(2))-methyltransferase	rlmN
CDS 1895	1857997	1859268	+	1271	Cyclopropane-fatty-acyl-phospholipid synthase (EC 2.1.1.79)	cOQ3_3
CDS 1896	1859939	1859322	-	617	Protein of unknown function
CDS 1897	1860103	1861740	+	1637	Protein of unknown function
CDS 1898	1862407	1861676	-	731	SAM-dependent methyltransferase	tam_2
CDS 1899	1863357	1862407	-	950	Bactoprenol glucosyl transferase
CDS 1900	1863776	1863354	-	422	Protein of unknown function
CDS 1901	1863846	1865618	+	1772	Mlr4739 protein
CDS 1902	1866139	1865615	-	524	Alkyl hydroperoxide reductase subunit C-like protein	bcp_1
CDS 1903	1866228	1866740	+	512	Protein of unknown function
CDS 1904	1867180	1866746	-	434	Protein of unknown function DUF1810
CDS 1905	1867397	1867212	-	185	Protein of unknown function
CDS 1906	1867530	1867423	-	107	Protein of unknown function
CDS 1907	1868026	1867727	-	299	Protein of unknown function
CDS 1908	1868092	1869912	+	1820	Efflux ABC transporter, permease/ATP-binding protein mlr7818	atm1
CDS 1909	1869949	1871733	+	1784	ATP-dependent DNA helicase RecQ	recQ
CDS 1910	1871714	1872118	+	404	Protein tyrosine phosphatase	bblh
CDS 1911	1872315	1872115	-	200	Protein of unknown function
CDS 1912	1872852	1872316	-	536	Putative transmembrane protein
CDS 1913	1874282	1872849	-	1433	TldD protein, part of TldE/TldD proteolytic complex	tldD
CDS 1914	1874555	1874337	-	218	Uncharacterized protein SPO3846
CDS 1915	1875149	1874628	-	521	Protein of unknown function
CDS 1916	1875274	1876200	+	926	Efflux ABC transporter, ATP-binding protein	yadG_2
CDS 1917	1876197	1877777	+	1580	L-aspartate oxidase (EC 1.4.3.16)	nadB
CDS 1918	1877792	1878187	+	395	Protein of unknown function
CDS 1919	1878232	1881081	+	2849	DNA polymerase I (EC 2.7.7.7)	polA
CDS 1920	1881078	1882625	+	1547	Membrane protein
CDS 1921	1884219	1882627	-	1592	IMP cyclohydrolase (EC 3.5.4.10) / Phosphoribosylaminoimidazolecarboxamide formyltransferase (EC 2.1.2.3)	purH
CDS 1922	1885891	1884239	-	1652	Heparinase II/III-like	fzlC
CDS 1923	1886550	1885888	-	662	Ribulose-phosphate 3-epimerase (EC 5.1.3.1)	rrpe
CDS 1924	1887783	1886566	-	1217	16S rRNA (cytosine(967)-C(5))-methyltransferase (EC 2.1.1.176)	rsmB_2
CDS 1925	1887857	1888024	+	167	Uncharacterized protein RSP_1104
CDS 1926	1889010	1888021	-	989	Glycerol-3-phosphate dehydrogenase [NAD(P)+] (EC 1.1.1.94)	gpsA
CDS 1927	1890038	1889007	-	1031	N(6)-L-threonylcarbamoyladenine synthase (EC 2.3.1.234)	tsaD
CDS 1928	1890110	1891030	+	920	Porphobilinogen deaminase (EC 2.5.1.61)	hemC
CDS 1929	1891027	1891689	+	662	Protein of unknown function
CDS 1930	1891698	1892501	+	803	Protein of unknown function
CDS 1931	1892625	1893716	+	1091	Class A beta-lactamase (EC 3.5.2.6)
CDS 1932	1893888	1894901	+	1013	Thioredoxin domain-containing protein EC-YbbN	cnoX
CDS 1933	1894853	1895533	+	680	Uncharacterized protein, similar to the N-terminal domain of Lon protease	lon_2
CDS 1934	1896748	1895534	-	1214	2-polyprenyl-6-methoxyphenol hydroxylase, 2-polyprenyl-3-methyl-6-methoxy-1,4-benzoquinol hydroxylase	ubiL
CDS 1935	1896849	1899182	+	2333	DNA translocase FtsK	ftsK
CDS 1936	1899278	1899889	+	611	Outer membrane lipoprotein carrier protein LolA	lolA
CDS 1937	1900106	1900900	+	794	Exodeoxyribonuclease III (EC 3.1.11.2)	xthA_3
CDS 1938	1900897	1901955	+	1058	3,4-dihydroxy-2-butanone 4-phosphate synthase (EC 4.1.99.12) / GTP cyclohydrolase II (EC 3.5.4.25)	ribA
CDS 1939	1903375	1901960	-	1415	Mg/Co/Ni transporter MgtE, CBS domain-containing	mgtE
CDS 1940	1903492	1903956	+	464	Peptidyl-prolyl cis-trans isomerase (EC 5.2.1.8)	ppiA_3
CDS 1941	1903961	1904722	+	761	Oxidoreductase, short-chain dehydrogenase/reductase family
CDS 1942	1904813	1907131	+	2318	AAA family ATPase Cdc48	ftsH_1
CDS 1943	1908456	1907128	-	1328	Protein of unknown function
CDS 1944	1908502	1909791	+	1289	membrane protein, putative
CDS 1945	1909788	1910552	+	764	putative transmembrane protein
CDS 1946	1910628	1912313	+	1685	Bipolar DNA helicase HerA
CDS 1947	1913340	1912318	-	1022	Transcriptional regulator, AraC family	cdhR
CDS 1948	1913404	1913811	+	407	Rhodanese-related sulfurtransferase
CDS 1949	1914629	1913865	-	764	Protein of unknown function
CDS 1950	1916623	1914626	-	1997	Kup system potassium uptake protein	kup_2
CDS 1951	1916633	1917973	+	1340	Osmosensitive K+ channel histidine kinase KdpD
CDS 1952	1919147	1917981	-	1166	Membrane proteins related to metalloendopeptidases
CDS 1953	1919229	1921790	+	2561	ATP-dependent DNA helicase
CDS 1954	1921795	1922058	+	263	Protein of unknown function
CDS 1955	1922113	1922451	+	338	4Fe-4S dicluster fused with DUF3470	fdxA
CDS 1956	1923240	1922464	-	776	Protein of unknown function
CDS 1957	1925194	1923290	-	1904	Sulfate adenylyltransferase subunit 1 (EC 2.7.7.4) / Adenylylsulfate kinase (EC 2.7.1.25)	cysNC
CDS 1958	1926090	1925191	-	899	Sulfate adenylyltransferase subunit 2 (EC 2.7.7.4)	cysD_2
CDS 1959	1926169	1926621	+	452	Protein of unknown function
CDS 1960	1926756	1928591	+	1835	Phosphomethylpyrimidine synthase ThiC (EC 4.1.99.17)	thiC
CDS 1961	1928588	1929052	+	464	Protein of unknown function
CDS 1962	1929157	1929729	+	572	Protein of unknown function
CDS 1963	1930157	1929750	-	407	Protein of unknown function
CDS 1964	1930424	1930230	-	194	Protein of unknown function
CDS 1965	1930638	1930474	-	164	Protein of unknown function
CDS 1966	1930847	1931332	+	485	Protein of unknown function
CDS 1967	1931524	1931387	-	137	Protein of unknown function
CDS 1968	1932089	1931619	-	470	Protein of unknown function
CDS 1969	1932313	1932762	+	449	Protein of unknown function
CDS 1970	1932938	1934017	+	1079	Protein of unknown function
CDS 1971	1934103	1934390	+	287	Protein of unknown function
CDS 1972	1934884	1934414	-	470	Protein of unknown function
CDS 1973	1935349	1934939	-	410	Protein of unknown function
CDS 1974	1935579	1936649	+	1070	Protein of unknown function
CDS 1975	1936820	1936972	+	152	Protein of unknown function
CDS 1976	1937069	1937491	+	422	Protein of unknown function
CDS 1977	1937524	1937670	+	146	Protein of unknown function
CDS 1978	1939913	1937667	-	2246	beta-glucosidase (EC 3.2.1.21)	bglB
CDS 1979	1940693	1939917	-	776	Pass1-related protein
CDS 1980	1941701	1940766	-	935	Protein of unknown function
CDS 1981	1942064	1941822	-	242	Protein of unknown function
CDS 1982	1942758	1942132	-	626	MarC family integral membrane protein
CDS 1983	1943390	1942755	-	635	Protein of unknown function
CDS 1984	1944277	1943390	-	887	Methenyltetrahydrofolate cyclohydrolase (EC 3.5.4.9) / Methylenetetrahydrofolate dehydrogenase (NADP+) (EC 1.5.1.5)	folD
CDS 1985	1944576	1944274	-	302	Cell division integral membrane protein, YggT and half-length relatives
CDS 1986	1945527	1944613	-	914	SAM-dependent methyltransferase	egtD
CDS 1987	1946791	1945556	-	1235	Hercynine oxygenase	egtB_2
CDS 1988	1947423	1946860	-	563	ATP:Cob(I)alamin adenosyltransferase (EC 2.5.1.17)	cobO
CDS 1989	1947643	1947437	-	206	Protein of unknown function
CDS 1990	1948501	1947653	-	848	Glutamyl-Q tRNA(Asp) synthetase	gltX_2
CDS 1991	1948690	1949256	+	566	HNH endonuclease family protein
CDS 1992	1949302	1949868	+	566	Histidine kinase	rcsC_8
CDS 1993	1950725	1949865	-	860	UTP--glucose-1-phosphate uridylyltransferase (EC 2.7.7.9)	gtaB
CDS 1994	1951042	1950722	-	320	Protein of unknown function
CDS 1995	1951128	1951688	+	560	Thiol-disulfide oxidoreductase ResA	resA
CDS 1996	1952694	1951645	-	1049	Permease of the drug/metabolite transporter (DMT) superfamily
CDS 1997	1953551	1952727	-	824	2,3,4,5-tetrahydropyridine-2,6-dicarboxylate N-succinyltransferase (EC 2.3.1.117)	dapD
CDS 1998	1954231	1953548	-	683	Pyridoxal-5'-phosphate phosphatase (EC 3.1.3.74), Alphaproteobacterial type	ggph
[truncated: 814 more rows]
