# Supplementary material for: Sphingomonas sediminicola Is an Endosymbiotic Bacterium Able to Induce the Formation of Root Nodules in Pea (Pisum sativum L.) and to Enhance Plant Biomass Production
Source: Microorganisms. 2023 Jan 12;11(1):199. doi: 10.3390/microorganisms11010199 (PMC9861922; doi:10.3390/microorganisms11010199)
Supplement: Supplementary file 1 [file microorganisms-11-00199-s001.zip › Table S3.xlsx]

## Sheet: Table S3
Table S3. Genes in the plasmid pSs1 of S. sediminicola.
	CDS start	CDS end	CDS direction	DNA Sequence	DNA Length	Protein Translation	Protein Length	Accession	Symbol	Description	Per. Ident	Query Coverage	E-value	Max Score
CDS 1	280	685	+	GTGCAGACTTCCGAATTTGCGAAAATGTGGTCTAAACTAAGCAAAGATTACAAATTACATATGGAAAACGAGCTCGCCCCGGCCCTGACGGAGTCCCAGCTAACCGTGCTTGAAGTGCTGAGCGATCAGGAACGGATGAAGCCATCGGACTTGACACCGCTGCTGGCGACGAGCCCTGCCGCGGTCACCATGCTGCTGGACCGTATGGAGAAGAACGGGCTCATCCAGCGTGAGCGGGATTTGAACGACCGGCGGATCGTATGGGTGTCCATTTCGGAAAAGGGCAAGAACGAAGTGCTCCGCGGTCTGCAGATCCGCGATGCGTTCCTGTCCGGCGTGCTGAGCCGAATCTCGCTTCATAACCAGCAGCTGCTGGTGTATCTATTGGGCAAAATCACG…	405	MQTSEFAKMWSKLSKDYKLHMENELAPALTESQLTVLEVLSDQERMKPSDLTPLLATSPAAVTMLLDRMEKNGLIQRERDLNDRRIVWVSISEKGKNEVLRGLQIRDAFLSGVLSRISLHNQQLLVYLLGKITA	134	WP_076170968.1		MarR family	1	1	1e-91	271
CDS 2	779	2000	+	ATGAGTAAGTTAGAGCTTTTGCGGCACCCCAAGCAAAGAAAGCTGCTCTTTAGCGCCGGCTTCAGCTGGTTGTTCGACGCTATGGATGTCGGCATCATATCGTTTATCGTTACGGCATTAACGGCCGAATGGAAGCTGTCACCGCAGCAGGTCGGAGTCCTGACCAGCATGAACTCCGTCGGCATGGTCATCGGAGCGGCTGCTGCCGGTTATATGGCCGACCGGTTCGGACGCAAGACGATCCTGCTGTGGACCCTGCTCATTTTTTCGGTGGCGAGCGGCTTGTCCGCGTTGGCCGCAAGCTTTGCCGTGCTGTGCCTGCTGCGGTTTATTACCGGCATCGGTCTTGGCGGCGAGCTGCCGGTGGCTTCAACGCTCGTCTCGGAGTCGATGCCGGCA…	1221	MSKLELLRHPKQRKLLFSAGFSWLFDAMDVGIISFIVTALTAEWKLSPQQVGVLTSMNSVGMVIGAAAAGYMADRFGRKTILLWTLLIFSVASGLSALAASFAVLCLLRFITGIGLGGELPVASTLVSESMPARDRGRAVVLLESFWAGGWLVAALVSYFVIPKYGWQIAFVIGALPALYAIYLRKSIEDAPRFKEQQASVSKLSFGTKFKSIWAKEHSRSTLMLWILWFTVVFSYYGMFLWLPSVMVLKGFSLVKSFEYVLIMTIAQLPGYFTAAYFIEKFGRKFVMVTYLTLTALSALWFGYADTEGMLIAAGICLSFFNLGAWGGMYAYTPELYPTRVRSTGVGLATSVGRVGGVIAPLLVGVMVGKGISIDTIFGMFFVIVLIGAMGVLLLGKET…	406	WP_089547994.1		MFS transporter	0.9975	1	0	756
CDS 3	2200	2544	+	ATGCAGCTGATCAATCCCGGCATGGTCCAGGAGATGCTAGATTCATTGAAAAACCAGGACCTTTATATACATCTTGAAATGACAACGGGTGCTTACGCTTCACACAACGATTCGTCCAAATTTACCGCATCGACGTTTATCCATAACGGCGTCGTCCGATATTCACAGGGCTCCATCGCCGGCTTTGGCCCTTACCGGGTCGGCCTCAAGATGGAGCAGGGCTGGGTTTATTCCCAAGGCTTGACCCATTATGAAGAAACGGAAACGGATCGGCTGATCATGGCCGGACATGACAGCGACGGCAAGCTCGTCGTGGCGCTTCAGCTGAGCCGCCAACCATTTTAA	345	MQLINPGMVQEMLDSLKNQDLYIHLEMTTGAYASHNDSSKFTASTFIHNGVVRYSQGSIAGFGPYRVGLKMEQGWVYSQGLTHYEETETDRLIMAGHDSDGKLVVALQLSRQPF	114	WP_076170972.1	yojF	Uncharacterized protein YojF	0.9912	1	5e-79	238
CDS 4	2565	3216	+	ATGGAAAAACATATCCTTGTGGTGTTTCCCCACCCCGATGATGAGTCGTTCGGCACGTCGGGGACGCTGGCTAAGCATATCCAGGCCGGAACCCAGGTGACGTACGCTTGTTTAACCCTGGGGGAAATGGCCCGCAATATGGGCAATCCCATCTTGGCGAACCGCGTGACGCTTCCCGAGCTGCGCCGGAAGGAGTTGGAGGAGTCTTGCCGGGCGATCGGCATACAGGATCTTCGCCTTATGGGTCTGCATGACAAGACGGTGGAGTTTGAGGATCAGGAGATGCTCACCAGCCACCTGCGCGCGCTGATTGACGAAGTGAAGCCGTCGCTGATCATCACGTTCTACCCGGGTTACGCCGTTCATCCGGACCATGACGCGACCGGAGCCGCGGTTATC…	654	MEKHILVVFPHPDDESFGTSGTLAKHIQAGTQVTYACLTLGEMARNMGNPILANRVTLPELRRKELEESCRAIGIQDLRLMGLHDKTVEFEDQEMLTSHLRALIDEVKPSLIITFYPGYAVHPDHDATGAAVIRTVTAMPKKERPKVHCLAFSNGCEKILGKPDVLVDVRDYLPQKFASIRAHQSQFRWETSGQSELDKAVLERFSQERFWTYHFE	216	WP_105442154.1		Bacillithiol biosynthesis deacetylase BshB2	0.9954	1	7e-160	450
CDS 5	3440	4268	+	ATGAGCCGAGAAGAGTTGAGAAGAGCAGAGATTGACGAGAAGGAGCGTACCGCAGAACAAGGTACCGCAGCAGGGCTGACAAGCAGAGGGCTGGCCGATGAGGAGCCAAGCGGTGATCAGATTAGCCTTTCCGAAGGAGATGCGGGGGACATCCGGCTGGAGCGGATCGTCTTCATCGGAAGAACCTATGACGAATATTTGCGGATGTTTAATTTGAAGCCCAGGGACTTGAAGGGACGAACCGTCCTGGACTGCCCCGGCGGGGCATGCTCGTTTACGGCTATAGCGAGGCAGATCGGCATTGAAGCCGTTGCTGCGGATATAGCCTATCAGTTTAACCCTGCGGCACTTGAGGCGAAGGGAAGGCTCGATATCGGGCATGCGGTGCAGCATGTGGAG…	828	MSREELRRAEIDEKERTAEQGTAAGLTSRGLADEEPSGDQISLSEGDAGDIRLERIVFIGRTYDEYLRMFNLKPRDLKGRTVLDCPGGACSFTAIARQIGIEAVAADIAYQFNPAALEAKGRLDIGHAVQHVESLGDQYRWDEFGGPEGLCSERTKALTATVEDMEQHPGRYVAAVLPVLPFADRQFDMTLSAHFLFMYSDKLDYAFHEQTVAELMRVTKEEIRIFPLVDQSSRRYKDMEKLLTFAAGNGWSAEERPSDYEFQRGASSMLVLTRS	275	WP_244364438.1		SAM-dependent methyltransferase	0.9455	1	0	533
CDS 6	4460	5192	-	ATGAGCAGAGCCGATGGTCAGGACGTCCGCATTCCGATATTGTATGAGGACAATCATTTATTAGGCATCGTGAAGCCGATTAACGTGCCTACGCAGGAAGATGCCTCCGGGGACGCCGATCTGGTCAGTCTGCTCAAGGAGGACATCAAGATCCGGTATAACAAGCCCGGCAACGTATTTGTCGGCCTGGTGCATCGGCTGGATCGCCCCGTCGGCGGGGCGATGGTATTTGCCAAGACATCCAAGGCCGCCTCTCGGCTGTCGGAAACGGTACGCTCCCGCAAGTTCCGCAAAGTGTATGCAGCCGTCGTACACGGGAGGCTGCCTGCGCCGGCAGGAAGCCTGAAAGACTTCCTGCTCAAGGATGCCAAGACCAATACCGTGTCTGTGGTGAAGCCA…	732	MSRADGQDVRIPILYEDNHLLGIVKPINVPTQEDASGDADLVSLLKEDIKIRYNKPGNVFVGLVHRLDRPVGGAMVFAKTSKAASRLSETVRSRKFRKVYAAVVHGRLPAPAGSLKDFLLKDAKTNTVSVVKPGTSGAKEALLDYEVIAEADRYSLVKVELHTGRSHQIRVQMSHAGCPLYGDQKYGKGVNKPGQQIALWSVIVGVPHPVTKEEIVLASLPPAEHPWNLWPEATLNALTDKKS	243	WP_116229764.1		RluA family pseudouridine synthase	0.9959	1	6e-177	496
CDS 7	5195	6059	-	ATGTATGTAGCACGCGATTGGCAGGATTATGAATTGATTGATACCGGGGACGGGGAAAAGCTGGAGCGTTGGGGAGACGTCATTCTCCGCAGACCCGACCCGCAGATTATATGGCCGCTCACCAACGAAACGGGGCAGTGGCGCCAAGTTCACGGGCATTACCACCGAAGCTCTTCGGGCGGCGGCCAATGGGACATGAAAAAGCCGATCCCCGACCGCTGGACCGTTTCCTACGACAAACTGAAGTTCCATATCCGCCCTACCAACTTTAAGCATACCGGTTTGTTCCCCGAGCAAGCAGCCAACTGGCGCTGGATGATGGACAAGATTGCCGGGGCGGGCCGGCCGATCCAGGTGCTTAACCTGTTCGCCTATACCGGCGGAGCCAGCGTGGCGGCA…	864	MYVARDWQDYELIDTGDGEKLERWGDVILRRPDPQIIWPLTNETGQWRQVHGHYHRSSSGGGQWDMKKPIPDRWTVSYDKLKFHIRPTNFKHTGLFPEQAANWRWMMDKIAGAGRPIQVLNLFAYTGGASVAAASAGAQVVHVDAAKGMVQWAKENLQLSGLGDRPVRFITDDVFKFVQREQRRGNKYDAIIMDPPSYGRGPGGEMWKLEQSLYPFVESCMSIMSDNPLFMLINSYTTGISPTVLHNILSMTAARRFGGSISCGELGLPITASGLNLPCGILGRWES	287	WP_145024014.1		SAM-dependent methyltransferase	0.993	1	0	548
CDS 8	6199	6625	+	GTGGGCAGCAGACGGAAAATATCGTGGATTCTCACTTTGTTTGGCTTGTTTTGCGGCATTCTTTATGTCAATCTGGCGGTCCGTGGCGGCACGAAGGATTGGTTTGGCTTCCTTGTCTTCGCCGTGCTTCCGCTTGGAATCGGACTTATACTGCGTACGAAAACGAAAAAAGCGAGAGCATGGATGAAGATCACCCCCGAGATGGAGAAGAGCATTCTCCACCTGGCTGCGGAGCAGGAGAACCTGCTGACCGCAGCGGACGTTGCCTTGAATACGACGCTCAGCATGGAGCAGGCCGGCGAGGCGCTGGAAGCGATGCGCCGCAAAGGTCAGGTCCATTTACGGGTAGCGGATAACGGGGCGCTGGTCTATGAATTCCAGGCCGTTCTATCGATGGAA…	426	MGSRRKISWILTLFGLFCGILYVNLAVRGGTKDWFGFLVFAVLPLGIGLILRTKTKKARAWMKITPEMEKSILHLAAEQENLLTAADVALNTTLSMEQAGEALEAMRRKGQVHLRVADNGALVYEFQAVLSMEAKLNAERV	141	WP_145947676.1		Hypothetical protein	0.9858	1	7e-96	282
CDS 9	6708	7458	-	ATGCTGAAGTCACGTCCCGCGGACGCAAAGCTGGACTTTTTTCATTATTCCGGCGATATGCTGACCGGTTTTCTCGCCTTGTATCCGCTCGGCGGCGGTCTCGAGGTATGCGGCATGGTACATCCGGATTACCGGCGTCAGGGAATATTTACGGATCTATGGCAGGACGCCATCCGCTCGGCTAACGTTTCAGTCTATAAGACCGTCCTTCTGAATACCCCGGCCTCCTCTTCCAGCGGCATAGGCTTCATCGAGTCCCAAGGAGGGGTGTTCTGCCATTCGGAGTACCAAATGAAATGGCATGACGACGGCCAACCTGTCACGGAAGCGGACCCGTCGGTCCGGCTGCGAAACGCGGAGCTTGCCGACATGGAGGACATCATCGCCATCGATCAGGAA…	750	MLKSRPADAKLDFFHYSGDMLTGFLALYPLGGGLEVCGMVHPDYRRQGIFTDLWQDAIRSANVSVYKTVLLNTPASSSSGIGFIESQGGVFCHSEYQMKWHDDGQPVTEADPSVRLRNAELADMEDIIAIDQEGFEMSREESAEIYSSLFQETGTRPLIIKRDGVTVGKVSLEDTGSDTWIYGFAVKASVRGQGIGRSTLMLIVSEAIARGRDIWLEVAVQNPNALRLYESCGFKVMRQQDYYEYMASQ	249	WP_116229767.1		GNAT family N-acetyltransferase	1	1	0	517
CDS 10	7743	9201	+	ATGCCGGTGAAAAACGGTAAGGAGTATATAGAACGGATCGACCAGGCACAGCCGGAGGTTTGGCTTCGAGGTAAGCAAATCCAAGGAAAGCTGTCCGACCATGCGGCATTCCGCGGGTTAATGAGCACTCAGGCGTCTTTGTACGATATGCAGGTCGCGGAGGAGTATGCGCAGCTTCTGACATACACGTCTCCGGAAACCGGGAAGACGGTAGGCTTATCGTACTTACAGCCGAAGACCAAGGAAGATTTGGCCAGACGCAGGAGAGCGATGACGCTGTGGGGTGAGCGGCATTTCGGCCTGCTCGGCAGATCGCCGGATTATATGAACACGGCCGTTATGGCCTACGCTGCCGCGTCGGAGCTGCTGGCTGAAGCGGATGCGAAGTATGCGGACAAC…	1458	MPVKNGKEYIERIDQAQPEVWLRGKQIQGKLSDHAAFRGLMSTQASLYDMQVAEEYAQLLTYTSPETGKTVGLSYLQPKTKEDLARRRRAMTLWGERHFGLLGRSPDYMNTAVMAYAAASELLAEADAKYADNMRNYYRYCSEHDITLSHAFVQPAASRTAEMLDDGTIVNTAARIVDQTTEGVIVSGAFLLATQGVTADEILVYPPASFLFQEEDNPETFAFAVPNNLPGMKWISRESLVGGDSAYDYPLSSRFEEMDTLVIFDHVLVPWERIFILGNDSLSIRFFAQSGFHVHAAHQVCCRYVAKTEFVLGIILSIADALERTGSVVTEQVTEVIVNLESLKALLLASEAGARVDRWGSMLPDYKPLWSATIIYPQMYARMMEIIQLLGSSSVIMIP…	485	WP_116229768.1	hpaB-1	HpaB-1: 4-hydroxyphenylacetate 3-monooxygenase, oxygenase component	0.9979	1	0	935
CDS 11	9554	10457	-	ATGAACTATCCGTATGCTAAATATGGCGTCATTCACCAATGCAAGGACATTCCGGTGGCATTTCCGCCGGATCAGCACCAGCACGGGCAGCCGGGGATTGAGTATGTGATGAACCCGCTCCCTGTCTCTGAAAATCCGAACTATATCGGAACCGGTAAATTAAAGGGCAAGGTGGCGATCATCACCGGAGGAGACAGCGGTATCGGCCGTGCGGTCGCCATCGCTTTTGCCAAAGAAGGCGCCGACCTTGTGATCGTATATCTTAATGAACACAGGGACGCGCAGGACACGGAGCGGCGAATCCGCCAGCTCGGCAGAAAATGCCTTCTGCTTCCCGTTGACGTGCGGTCGCCGGGTTTTGCATCGTATATCGTAGACAGCACTCTGAAGGCATTCGGG…	903	MNYPYAKYGVIHQCKDIPVAFPPDQHQHGQPGIEYVMNPLPVSENPNYIGTGKLKGKVAIITGGDSGIGRAVAIAFAKEGADLVIVYLNEHRDAQDTERRIRQLGRKCLLLPVDVRSPGFASYIVDSTLKAFGKIDILINNAGVQYFQTSLLDISEEQLRNTFEVNILSFILLSKAVLPHLRPGSSIVNTASVTAYVGNDTLMDYSSTKGAIVSFTRALARNLAPQCIRVNAVAPGPVWTPLNPASIPPERIAVFGRDVPLGRAAQPYELAPTYVLLASDDGSYMTGTTIHINGGQMVTD	300	WP_116229769.1		Glucose 1-dehydrogenase	0.99	1	0	612
CDS 12	11035	11866	+	TTGGCGATTCAACGTGTTGCAAGCAAATGGGCGAAAACCCAGGTCCTTTTACAGAATCAACAGGTATCTCCTTACATTCCCTTAACGCAAAAATATACACGCGCTACGCTGGGTAATATGCTTGAAAACACACCTCTTGTATACATTAAGCCGGACCGCGGCACATACGGCAACGGGGTCATGAACGTACAGCGGCACGGTGAACCTGACGCTCCAGCTGGCGAGCAGCCCGCTGAGGGTCCTCCCTGCACTGGAGTGGAATATACCTTGCGCTACGGCATACGCTCCGAGACGTACGCGAACCTGGATGCGCTGCATCTGGCCATTCTCAGACACACAAGAGGAAAGTTTTATATTATTCAACAGGGGATCGTGACTTTGAAGTACGAGGAGCGCCAG…	831	MAIQRVASKWAKTQVLLQNQQVSPYIPLTQKYTRATLGNMLENTPLVYIKPDRGTYGNGVMNVQRHGEPDAPAGEQPAEGPPCTGVEYTLRYGIRSETYANLDALHLAILRHTRGKFYIIQQGIVTLKYEERQFDLRILTQKTPYRNWETTGIIGRVAAKNMIITNYHGGGSVRLLNELLEGNVSPEEAPHLERKLYELGVATAQQLQTKFPGIKEIGLDVAIDEQLNPWILEVNTLPAIFPFKKFFKDKSIYRRIERYAINYGRLPGRSKRRGSY	276	WP_089549476.1		YheC/YheD family protein	0.9928	1	8e-176	496
CDS 13	11964	13875	-	ATGTCTATGAATCAACCGCAATATGATGAGAGTCAGATTCAGGTTCTGGAGGGTCTGGAAGCCGTCCGCAAACGGCCGGGCATGTATATCGGATCGACCAGCGTCAAAGGACTCCATCACCTGGTCTGGGAAGTGGTGGACAACAGTATCGACGAGGCGATGGCGGGCGTATGCGACCATATCGAAGTCATTGTCCACAAGGATAACAGCATCACGGTTGTCGACAACGGGCGCGGTATTCCGGTTGGTGAGAACGAGAAATTGAAAAAGTCGACCCTTGAGGTCGTCATGACCGTGCTTCATGCCGGTGGTAAGTTCGGCGGCGGGGGATATAAGGTATCCGGCGGCCTGCACGGCGTGGGCGTATCCGTCGTTAACGCATTGTCCACCAAGGTCGTT…	1911	MSMNQPQYDESQIQVLEGLEAVRKRPGMYIGSTSVKGLHHLVWEVVDNSIDEAMAGVCDHIEVIVHKDNSITVVDNGRGIPVGENEKLKKSTLEVVMTVLHAGGKFGGGGYKVSGGLHGVGVSVVNALSTKVVVQVRLNGHIYQQEYRRGVPQYDVKVVGDTDEHGTTVTFLPDPEIFTETTEYDYNTLLTRIRELAFLNKGIALTLTDERTGASNYFKYEGGIIEYVKFLNEKKEVLHEEPIYVEGSRDNIQAEIALQYNESYTENIYSFANNINTHEGGTHESGFKSALTRIINEYCRKSGLVKDGSNLSGDDVREGLTAIISVKIPEPQFEGQTKTKLGNSEVRGIVESLFSEKLSEFLEENPAVSRRILEKALQASRAREAARKARELTRRKSAL…	636	WP_116233177.1	parE	ParE, DNA topoisomerase 4 subunit B	1	1	0	1176
CDS 14	13939	14197	-	ATGGTTATGTATATCCATCTGGGCGGTGAAAAAATCATCCGTTCTGCGGAGCTGGTTGCGATCTTTGACATTTCAATCGAGAAATCCTCCAAAATATCAAAGCAGTTTGTAAGCCATGCCCGGCAGGAAAAGAACGTGGAGTACATTGGCGAAGAGGAAGCCAAATCCATCGTCGTGACGAAGAGCACCGTCTATTACTCTCCAATTTCCTCATCCACGCTTAAGAAGCGGGCGAATGTCTTCTTCGCCAACGCTTAG	258	MVMYIHLGGEKIIRSAELVAIFDISIEKSSKISKQFVSHARQEKNVEYIGEEEAKSIVVTKSTVYYSPISSSTLKKRANVFFANA	85	WP_076172512.1		DUF370 domain-containing protein	1	0.97	2e-42	143
CDS 15	14207	15320	-	GTGTTTGTTAAAAATATCAGTCTGCAGCATTATCGCAACTACGAGAAGCTGCAGCTGGATTCTTTTGGAGACGTAAATCTGCTGATCGGACAAAATGCCCAAGGCAAAACCAATTTGCTGGAGGCTATTTTTGTGTTGGCATTAACCAAAAGTCACCGGACCTCAAAAGATCGGGAGCTGATTTCGTTCGAAGGAGGAAGTGCGCATCTGTCCGCGGTTGTGGATAAGAAGTACGGTCCGCTTACCCTCGATTTGACGATGTCCCCACAGGGGAAGAAGGCGAAGATTAACGGACTCGAGCAGCGGAAGCTGAGCGATTTTATCGGTGCGCTGAACGTGGTGATGTTTGCCCCGGAAGATTTGGAAATTGTGAAAGGCACACCGGGCATCCGCCGGCGG…	1113	MFVKNISLQHYRNYEKLQLDSFGDVNLLIGQNAQGKTNLLEAIFVLALTKSHRTSKDRELISFEGGSAHLSAVVDKKYGPLTLDLTMSPQGKKAKINGLEQRKLSDFIGALNVVMFAPEDLEIVKGTPGIRRRFLDMEIGQVQPGYLYHLQQYQKVLNQRNNLLKQMWGKDSVKPGMLEIWDQQLVEHGVKIIKKRKQFIIKLQKWAETIHQGITSGGESLKLVYQPSFGDAEEEDEAYLFEQFMLKLSQVKDQEVRRGMTLAGPHRDDMAFFINGKEVHTYGSQGQQRTTALSLKLAEIELIQEEIGEYPVLLLDDVLSELDPYRQTQLIETFQSKVQTFITATGIESLNADKLKNANIYHVHAGQVNS	370	WP_116233178.1	recF	Recf, DNA replication and repair protein RecF	1	1	0	706
CDS 16	15376	15595	-	ATGAACAAAATAGTTATCCACAGTGAATATATTAAGCTTGATCAATTTCTGAAGCTCGCCAACTGCGTATCCACAGGCGGAATGGCCAAAGCTCTGCTGGCGGAGAACATGGTGACCGTAAACGGGGAGCCGGAAGACCGCCGGGGGCGGAAGCTGTATCCGGGCGATCAGGTCAAAGTGACGGACTGCGGCGAATTTGTGGTAGCACAAGAGGCATAA	219	MNKIVIHSEYIKLDQFLKLANCVSTGGMAKALLAENMVTVNGEPEDRRGRKLYPGDQVKVTDCGEFVVAQEA	72	WP_076172508.1	yaaA	S4 domain-containing protein YaaA	1	1	6e-46	151
CDS 17	15627	16770	-	ATGAAAATCAGCATCCTTAAAAACGTTCTTAACGAATCCATCCAGCACGTATCCAAGGCAATATCGAGCCGAACCACCATTCCGATCTTGTCCGGCATCAAGCTGGACGTGAATCATTCGGGAGTTACCCTCACAGCGAGCGACACCGATATTTCCATTCAATCCTTTATTCCGGTGGAGGATAGCGAACGCACTATCGTCACGGTCGAACAACCGGGCAGCGTCGTGCTGCCAGCCAAATTTTTCGTGGAAATTATCAAGAAGCTGCCTTCTCAGGAAATTCAAATGGAGGTCAAAGACCAGTTCCAAACCTTTATTTCCTCGGGAGCCACCGAAATTCAGATGGTCGGACTGGATCCGGAAGAATTCCCGGTGCTGCCTGATATCGAGGGGAACCAA…	1143	MKISILKNVLNESIQHVSKAISSRTTIPILSGIKLDVNHSGVTLTASDTDISIQSFIPVEDSERTIVTVEQPGSVVLPAKFFVEIIKKLPSQEIQMEVKDQFQTFISSGATEIQMVGLDPEEFPVLPDIEGNQTISLPGALLKNMIRQTGFSISTHETTPILTGVLWNLDQNELKFTATDRHRLATRSAHLEGADEVKFHNVVIAGKTLNELSKIIPDQNTLVDIVVADNQVLFKIDRVLFYSRILDGIYPDTSRIIPTNYKTELVLDTKKLSESIDRAYLLSREEKTNIVRLQTMEHGGIEISSSSSELGKVREELDVIDFKGEPLKISFNSKYMLDVLKVVESEQLKIAFTGIMSPIILKPVDDSQSLYVILPYRTTN	380	WP_076172506.1		DNA polymerase III subunit beta	1	1	0	738
CDS 18	16969	18316	-	GTGGACAGCCATACTTCCGAATTATGGCAGCAAATCCTATCAATTATTCATACCAAGCTCAGCAAGCCGAGTTTTGACACCTGGTTTAAAGCAACCAAAGCGATACAAATGAGCGAGCATTCCATCGTAATTTCCGCTCCAACCACATTTGCTGTCGAATGGCTGGAAAGCCGCTACACAAAACTCGTTAGCTCCACCATCTATGAAGTGTTGGGGAAGCAGGTTGACGTGAAATTCGTCATCGAAGAGAACAAGCCTGCCGAACTCACCCCACAGCAGCCCGCGCCCATGCCTCAGGCGACCCCTGACGAGGCTCTAACCCATATGCTTAACCCGAAATATACATTTGACACATTCGTCATCGGTTCGGGCAACCGGTTTGCTCACGCGGCTTCTTTG…	1347	MDSHTSELWQQILSIIHTKLSKPSFDTWFKATKAIQMSEHSIVISAPTTFAVEWLESRYTKLVSSTIYEVLGKQVDVKFVIEENKPAELTPQQPAPMPQATPDEALTHMLNPKYTFDTFVIGSGNRFAHAASLAVAEAPAKAYNPLFLYGGVGLGKTHLMHAIGHYILEHNPASRVVYISSEKFTNEFINSIRDNRAESFRNKYRNVDILLIDDIQFLAGKESTQEEFFHTFNALHEEQKQIIISSDRPPKEIPTLEDRLRSRFEWGLITDIQPPDLETRIAILRKKAKAENLDIPNEAMMYIANQIDTNIRELEGALIRVVAYSSLTNQDVTTHLAAEALKDIIPSSRPKMITIQDIQQKVGEYYNLKLEDFKARKRTKAVAFPRQIAMYLSRELTDF…	448	WP_094597833.1	dnaA	DnaA: chromosomal replication initiator protein DnaA	0.9978	1	0	891
CDS 19	18938	19058	+	GTGAAGCTGGCGTTCCAGATCAGACGGATCGAGAAGCGGGAGAGGGAAGCAGTAAAAAGAGGGAGAAGAGCGATCGCAGGGATTCAAATTCCGGAAAGTGGAGGAGCAGGTTTGAGTTGA	120	MKLAFQIRRIEKREREAVKRGRRAIAGIQIPESGGAGLS	39	WP_218828205.1		Hypothetical protein	0.8974	1	2e-13	67.4
CDS 20	19592	20009	+	ATGCTGATATTTTTGAAGGAAAGGCCGCTGTACATCGGGATGGCGGGCAGCAAGCAGGGGATATTCGTGCATAAAAGTTTACGTTTACGAAACCGGGCTGACTTCAGCCGCGTATATAGGCATGGGAAGTCATTTGCCAATTACCAATTCGTCGTGTATTGGTTCCGCAAAAAAGAGGTAGAGAAGTTCCGCGTCGGCATATCCGTCAGCAAGAAAGTCGGCAACGCCGTTGTACGCAACCGGATGCGAAGACTGGTCAAGGAGATTATGCGCCACCATGAAGACAAGCTGATCGAGCATGTCGATCTTGTATTTATTGTAAGAAAAGGCGCCGTTGAAATGTCCTATAAAGACCTTGAAAAAAGCGTTCTGCACGTGCTGCGGAAAGCGTCGCTGCTG…	417	MLIFLKERPLYIGMAGSKQGIFVHKSLRLRNRADFSRVYRHGKSFANYQFVVYWFRKKEVEKFRVGISVSKKVGNAVVRNRMRRLVKEIMRHHEDKLIEHVDLVFIVRKGAVEMSYKDLEKSVLHVLRKASLLKPPGR	138	RED33353.1		Ribonuclease P	1	1	3e-93	276
CDS 21	20082	20976	+	GTGTCGCTACTTAAGACTAGCCGAGGCAGGAAATGGATCCTCCTCATCGCTGTGATGATGCTCGCAGTGGTTGTTTTAGCTGGGTGCGGAACAGGCAACACTGTGACGCATACTACAGAAGAAATGAAGGAAGGCGGCTTTTGGCAGGCTAACGTCGTTTATTATTTCTCGCTCGCATTAGATACGTTCGCCGGTTGGTTTGGCGGAGCTTACGGCTTAGCCGTCCTCGTGATGGTGATTATCGTCCGTACGATTATTCTGCCGTTGTCCATTAAGCAGGTTAGAAGTTCCAAGGCGATGCAAGCGATTCAGCCTGAACTTGCAAAGATAAAAGAGAAGTATAAGGATCAGCCGGAGAAACAGCAGCAGGAAACGATGAAGCTGTTTCAGGAGAACAGG…	894	MSLLKTSRGRKWILLIAVMMLAVVVLAGCGTGNTVTHTTEEMKEGGFWQANVVYYFSLALDTFAGWFGGAYGLAVLVMVIIVRTIILPLSIKQVRSSKAMQAIQPELAKIKEKYKDQPEKQQQETMKLFQENRVNPMAGCLPLIIQMPVFIALYNSIVYNSHLRDHSFLWLQLGKPDHTFILPLLAAATTFLQSRMMLKMNPSPQQGAMQFMMLVYPVLIFFMSYQFPSALPLYWIYSNLYTIIQNYFLYRNNNTTANVAAVSSAGGNANAKSGNKGSSNKGGKGNNKGKKGAKKSK	297	WP_116233181.1	yidC	yidC, membrane protein insertase, YidC/Oxa1 family	1	0.84	1e-172	489
CDS 22	20972	21676	+	ATGAGCAAAGTCGTCGCTTCAGGAAAAACCGTTGAAGATGCTGTAAACCAAGGGCTGGCCCAGCTTGGGGTAAGCCGCGACCGGGTCACGGTCCAAATCGTATCGCAGCCGTCAAAAGGATTCCTGGGACTGATCGGTGTCAAGGAAGCAAAGGTGGAACTTACACTGCTGCCTGAGCCCGCACCGGAACCAGTGGAGACGGCGAAACCTTTGCCACTAGATTTACTTGAACCCGAGGCTTCCTTAGAGGAAGAAGAGAAGGACCCTTACGAAATGGCTGCCGAGTTTATCATTGACGTCGGAAAGAGCATGGGGCTGGATGTGAGCGTTGAAATCCAGCACGCGAGGGATGCTACGACACTTCATATTTTCGGTCCCGATTTGGGACTGATCATCGGC…	705	MSKVVASGKTVEDAVNQGLAQLGVSRDRVTVQIVSQPSKGFLGLIGVKEAKVELTLLPEPAPEPVETAKPLPLDLLEPEASLEEEEKDPYEMAAEFIIDVGKSMGLDVSVEIQHARDATTLHIFGPDLGLIIGRRGQTLDALQYLANIVANRVSSSYVRLVLDAENFRERRKKTLEDLADRLAGRVIRTHKEVVLEPMSPQERKVIHSKLQDHPQVKTYSKGEEPNRRVVITIK	234	WP_212985755.1		Predicted RNA-binding protein Jag, conains KH and R3H domains	0.9829	1	1e-130	378
CDS 23	21868	23245	+	TTGCTTACAGATACAATCGCAGCAATATCGACAGCTGTAGGGGAAGCGGGAATCGCCGTTATCCGCGTGAGCGGACCGGACTCGATTTCCGAGGTCGAACGGATTTTTCACAGCAAAACGGCGTTAACGAAGGCGGAGTCGCATACGGTTCATTATGGGCATATCGTCGACCCAGACACCCAGGAGCGGGTGGAGGAGGTGCTAGTCACCGTGATGCGGGCGCCTCGGTCTTTTACCACGGAAGATGTGGTGGAGATCAGCACGCACGGCGGCGTGATTTCGGTCAAACGGGTGATGGATCTGCTGCTGCAGCTGGAGATCCGTCTGGCCGAGCCGGGCGAGTTCACCAAGCGGGCCTTTTTGAATGGCCGGATCGACCTTTCCCAGGCCGAAGCGGTA…	1377	MLTDTIAAISTAVGEAGIAVIRVSGPDSISEVERIFHSKTALTKAESHTVHYGHIVDPDTQERVEEVLVTVMRAPRSFTTEDVVEISTHGGVISVKRVMDLLLQLEIRLAEPGEFTKRAFLNGRIDLSQAEAVIDLIRSKSDRAFSIALKQVEGSLSQKIGELRHTLVETMAHIEVNIDYPEHDVESLTAEFIKQKSNEVMEGIQKLLKTAEEGKILREGITTAIVGRPNVGKSSLLNALAHTNRAIVTDIPGTTRDVIEEFVTINNIPLKLLDTAGIRETMDVVEKIGVERSKHAVTEADLILLVLNASEPLHEDELELMEQIRGRQSIVIMNKMDLPSQLDRDLLSRYYPDELIVPMSVMTEEGIDLLEKAISSLFFSGKLESGDLTYVSNVRHIAL…	458	WP_105445365.1	mnmE	tRNA uridine-5-carboxymethylaminomethyl(34) synthesis GTPase MnmE	0.9978	1	0	921
CDS 24	23305	23919	+	ATGATCGAGAGGGTCTTGGCGGCTTCAGGCCGCGATGTTTCACGTGAAACATTCGATCGAATTGCTCTTTACGTTCGCATTCTCACTCAAAGTGCAGGGGGGCAGAACCTTATCGCGCCCTCAACCCTTGGGACTATTTGGGAGCGTCACGTTCTCGATTCGGCGCAGCTAGTGCGATTCGAGCCTTTCAACGGTGCATCCTGGGTCGATGTCGGATCCGGGGCCGGACTTCCCGGACTGATCGTCGCGCTCCTAGTCAAAGGACCGATCACACTGATCGAGCCGCGCCGTTTGCGAGCCGAGTTCTTGAGTGATGTCGTCTCGAAGCTTGGTCTGGCCGATCGAGTCACGATCGAGTGCGCCAAGGTCGAGCGCGTCCAAGGAAAGTTCGACGTGATC…	615	MIERVLAASGRDVSRETFDRIALYVRILTQSAGGQNLIAPSTLGTIWERHVLDSAQLVRFEPFNGASWVDVGSGAGLPGLIVALLVKGPITLIEPRRLRAEFLSDVVSKLGLADRVTIECAKVERVQGKFDVITARAVAALDRLLAMTEHLSKSETVWVLPKGKNAQTELAQAQVNWHCDVRVEQSCTDPESQILVLTRVGAKK	204	QNP47029.1	gidB	GidB, 16S rRNA (guanine(527)-N(7))-methyltransferase RsmG	1	0.83	9e-110	322
CDS 25	23922	24705	+	ATGATCAGGGTCGCTGTCGCGAACCAGAAGGGTGGGGTCGGCAAGACCACCACGGCGATCAATCTTGCTACCGCGCTGGCCGCCGTCGGCTGGAAAGTGCTGTTGATCGACCTCGATCCGCAGGGCAACGCCTCGACCGGCTTGGGAATTGGCCAGTCGGGCCGCGAGATTTCCAGCTATGACGTGCTGATCGGCAGTGCGGGCGTGGTCGAAGGCGCCGTTGCCACTCGCGTGCCGCGTCTCGAACTGCTCCCAGCGACGATGGATCTTTCGGGCGCCGAAGTTGAGCTCGTGAGTCTCGAGGATCGCGCTCGGCGCCTGGAACGTGCCTTGGATGCCGTGCCGTCTGGGCGGTGGGACATCTGCTTGATCGACTGTCCGCCTTCGCTGGGGTTGCTA…	783	MIRVAVANQKGGVGKTTTAINLATALAAVGWKVLLIDLDPQGNASTGLGIGQSGREISSYDVLIGSAGVVEGAVATRVPRLELLPATMDLSGAEVELVSLEDRARRLERALDAVPSGRWDICLIDCPPSLGLLTVNGLVAARHLLVPLQCEFFALEGLSQLLQTVERIRLAFNPELQILGIALTMFDKRNNLSQQVADDVRACLGQAVFDTVVPRNVRLSEAPSHGLPALIYDLRCPGSEAYVRLARELMGRLPRHAEAA	260	WP_187708445.1	parA	ParA	1	1	8e-162	459
CDS 26	24701	25601	+	ATGAGCGCTAACAGGCCTTCTTCAGGGCTCGGACGGGGTCTTCAGGCGCTTCTCGGGGAACAGGCTTCGTCTACTGCCGCCGCCGGCGAACAGGCTCCGGTGCGCCTGGGCGGCGTCCGCGAGATCGAGATCGGGCGTATTCGCCCGAATCCTGAGCAACCGCGTAGCCAGTTCAAGGAAGATGCGATCGACGAGCTCGCCGATTCAATCGCGGAACGGGGCGTCCTTCAGCCGATCTTGCTTCGTCCTCACGGTGACGGCTTCGAGATCGTCGCCGGCGAGCGCCGATGGCGAGCTGCGCAGCGCGCCAGGCTGCACACCATTCCCGCGATCGTGCGCGAGATCGATGATTCGACCGCGGCCGAGATAGCGCTGATCGAGAACGTCCAGCGTGAGGAC…	900	MSANRPSSGLGRGLQALLGEQASSTAAAGEQAPVRLGGVREIEIGRIRPNPEQPRSQFKEDAIDELADSIAERGVLQPILLRPHGDGFEIVAGERRWRAAQRARLHTIPAIVREIDDSTAAEIALIENVQREDLNAIEEAEGYRQLIDRHGHTQDNLAKLVHKSRSHVTNLLRLLDLPDFVRQSLLRGDISMGHARAVAAAPDPEALTKEVIAKGLSVRQAEERARAVKPGAVNEVARANSGTAGPVDADVVALERQLGDTLGLKVQIAHNGKKGVVSLHYSSLDQLDMVCQRLSGEPI	299	WP_187708444.1	parB	ParB	1	1	0	543
CDS 27	25604	26621	-	GTGAAAACGATCAAGGGCAGTATCGGCCGCTCGGTCGACGATCCTGATCCGAAGGTCCGCTTCTATCTCTTCCACGGGGCGGACGAAGCTCAATCCTCCGCGCTCGGCGATCGGCTTGCCGCTGCTCTGAAGGCCTCCAAACAATCCGTCGCGTCGGGCGTGTTGCGCGGCGATCCCGCACTTCTCGCTGACGAGGCAGGCGCCATTGACATGTTTGGCGGTTCCAAAGTCATTGTCATCCAGCCCGCCGGCGAGGAAATTCTTCCTGCCGTTGAAGCCTTGCTGGAAGCGGCGGCAGCCGAAAGCCCAGTCGTCGCGATTGCTGGAAAACTCGGCAAGACCTCGGGACTATTGAAGGTCGCGGAGTCTCACCCTCTAGCCCTCGCCCACGTATCGTAC…	1017	MKTIKGSIGRSVDDPDPKVRFYLFHGADEAQSSALGDRLAAALKASKQSVASGVLRGDPALLADEAGAIDMFGGSKVIVIQPAGEEILPAVEALLEAAAAESPVVAIAGKLGKTSGLLKVAESHPLALAHVSYELDARDAERLVVELARTEGLRAQPDVAASIASACANDRRMISQELAKYALYLDASPNAPKDLGSEALDAVGADLGGDFMGIADLALGGDVRRLSDALSRMDASGKEAIPVVRSLQRRLLMLAPIRARVDSGERIQSVMTSLGKSLFWKDKPMVERMLALWDSAGLARVSERAGTLERRLMRGDSPPAAEALGEELVAIARQARRG	338	WP_187708443.1	holA	HolA, DNA polymerase III subunit delta	1	1	0	602
CDS 28	26617	27121	-	ATGACGCGCGGCCTCGCCCTTCTCGTGTTGGCGGGTTTTGCCGTGACTGGCTGCCAGTTGCAGCCGCTCTATGCCGGAGGGTCGACCGGCCCGGTCGCCACAACCCTGTCGTCCGTGACGGTTGCCCCGATTGAGGGCCAGGTTGGTTGGCTCGTCTTCAACAAGCTGAAGGATCGCCTAGCGGCGTCAGGAGCCGGCGAGGCCCGGTACCGACTGAACGTCGAGCTCGACGACGACATCGTCGGTCTTGGCATTCGCGGTGACCGTGCAGTCACCCGCGAGCGCCGCTCGCTACGTGCACGCTACCAGCTTGTCGACACCAGCACCGGGGCTGTCGTTCTCGACGCCACGGCTGGATCTGATGCGGGCATCGACGTCGTCAGCTCCGAATATGCAACC…	504	MTRGLALLVLAGFAVTGCQLQPLYAGGSTGPVATTLSSVTVAPIEGQVGWLVFNKLKDRLAASGAGEARYRLNVELDDDIVGLGIRGDRAVTRERRSLRARYQLVDTSTGAVVLDATAGSDAGIDVVSSEYATVAAEQTAAERLSEAVADQIVARLSVYASRAPAAQ	167	WP_187708442.1	lptE	LptE, LPS assembly lipoprotein LptE	1	1	2e-101	298
CDS 29	27117	29637	-	ATGACCGGCCGTTTCGATCCGGCCGTCGCGGACATCCGCTGGCAGGCCCGCTGGGACGAAGCCCAAAGCTTCGTTGCCGATACCGCGAGCCCGAAGCCCAAGACCTATGTGCTGGAGATGTTCCCCTATCCGTCGGGGCGCATCCACATGGGCCACGTCCGCAACTACACGATGGGCGACGTGCTTGCGCGCTTCCGCCGGATGCAGGGACGCGAGGTCCTTCACCCAATGGGCTGGGACGCGTTCGGCATGCCGGCCGAGAATGCGGCTATGGAACGTGGAGTCCATCCCGGCGCCTGGACCCGAAGCAACATCGACACGATGCGCGGACAGCTGAAGCGGCTGGGCTTTGCGCTCGACTGGAGCCGCGAGCTCGCCACCTGCGAGCCCGACTATTAC…	2520	MTGRFDPAVADIRWQARWDEAQSFVADTASPKPKTYVLEMFPYPSGRIHMGHVRNYTMGDVLARFRRMQGREVLHPMGWDAFGMPAENAAMERGVHPGAWTRSNIDTMRGQLKRLGFALDWSRELATCEPDYYGHEQALFLDLFEAGLVYRKESEVNWDPVDMTVLANEQVIDGKGWRSGAPVERRRLSQWFLKITDFADELLDGLGELENWPDKVKLMQENWIGKSRGLQFRFRLAEAADGIDKIEVYTTRPDTIFGASFVAIAPTHPIAEAITARDPKAAEFIAECKRGGTSAAEIETAEKKGFLTPIEAIHPLDSNWRLPVYIANFVLMEYGTGAIFGVPAHDQRDFEFASKYRLPIKRVVAANAEEAGQPIVGEAESMDGIAVNSEFLDGLTTEQ…	839	WP_187708441.1	leuS	leuS bact, leucine--tRNA ligase	1	1	0	1694
CDS 30	29647	30082	-	ATGCTCCGCCTGAAGACCGCCGCTGCTGCGCTCCTTGTCATCGCCGTGGCCGCGCCGGGCTGCTCCCGCAACCGCGACGTGCCCGTCGAGCTGGCTCCGTCGCGAATGACCACAATCGGCGTGAACGCCTATCTCTGGCGCGCCGCGCTCGACACCATTTCCTTCGCTCCGTTGCTGCAGGCCGATGCCAACACCGGGGTGATCATCACCGACTGGTATTCGAATCCCAACTTGCCGACCGAGCGGGTTAAGGTCACGGTCGCGATCCTCGACCAGGACCTTCGCGCCGACGCCCTTCGCGTCACGGCCTCGCGCCAGGTCAACCAGGGCGGCGCCTGGGTGAACGCTCCGGTTTCCGCCGCGACCGTCCAAAAGCTTGAGGACATCATCCTCACCCGT…	435	MLRLKTAAAALLVIAVAAPGCSRNRDVPVELAPSRMTTIGVNAYLWRAALDTISFAPLLQADANTGVIITDWYSNPNLPTERVKVTVAILDQDLRADALRVTASRQVNQGGAWVNAPVSAATVQKLEDIILTRARDLRRTTVRG	144	NUT00089.1		DUF3576 domain-containing protein	0.9375	1	5e-80	243
CDS 31	30303	30978	+	ATGCTCGCCGCGGTTTCCGCGGTGGGTCTACTTCTGTCGCCCGCGGCCGCTGCTCCGGCAAGGAAGAAAGCTCCGGCCGTCGCTGTAAGCTTCGACCCGCTTTCGACCTTCACCCCAGCGGGTGCGGACCCCAAGCTCGCCGCTTCGTTTGGCGAGCGCGGTCTGTCGCTGACCGATTTCAAGTTCACTCCTGCCGCAGCCAAGAGCCGTCCGTCCCAGGTCCGGGTGGCAATCCGGGCCCGTCCGGATGCGGCGCTTCGGACCAAGACCGAATTCGGTTCGGCCTCGCCGATCACCGCGCTTACTCCCGCCAGCTACAATCTCGGCGTGGCCGTTGGCTGGCGCCGGTTCGCAGTCGCCGGCGATGTCGCCAAGACCGACTCGCGCAACCCGGCAATC…	675	MLAAVSAVGLLLSPAAAAPARKKAPAVAVSFDPLSTFTPAGADPKLAASFGERGLSLTDFKFTPAAAKSRPSQVRVAIRARPDAALRTKTEFGSASPITALTPASYNLGVAVGWRRFAVAGDVAKTDSRNPAIGSKQSAVVGVSYSLKRFTGRVAVGAERDDDRVPALRDRENYSLDVGGAYNLTRSLSLTGGLRYNVERDRNAVVNDNRRDSQAVYVGTAFKF	224	WP_187708440.1		Porin	1	0.86	4e-118	345
CDS 32	30973	31522	-	ATGATTCCCCGCCAGAGACCTTGGCCGCGTGCATGGCTGATGACCGACGAACGGATGGGCGAGCGGCTCTGGACCGCGATCGATCGGCTGCCGGCCGAATCCGGGATCGTGTTCCGGCACCATTCAACGCCTCCGGACACCCGGGCCATGCTTGCAGAACGAATCGCGGAGTTCTGCCGTCGACAGAACCTGACACTTGCGGTCGCAGGAGACGCTGGTCTGGCCCGATCGATCGGCGCCGACCTCGTCCACAATCCTACACGATCGTCCGGCCTGCCGTTTTCGAGACCGATTCACTCGATGGCTGAAGCAGAGGCTGCAAATGCCGAAGGCGCTTCGTTGGTCTTTGTCTCGGCTGTCTTCGTGACCCGATCACATCCCGGCCGCGAACCATTGGGC…	549	MIPRQRPWPRAWLMTDERMGERLWTAIDRLPAESGIVFRHHSTPPDTRAMLAERIAEFCRRQNLTLAVAGDAGLARSIGADLVHNPTRSSGLPFSRPIHSMAEAEAANAEGASLVFVSAVFVTRSHPGREPLGVAKAAEIARAAAAPAIALGGMTALNFTQLEREGFYGWAGIDAWLGDEGA	182	WP_187708439.1		Thiamine monophosphate synthase	0.92	1	2e-92	276
CDS 33	31546	32200	+	ATGACTGCTGCCGAGCGACGACAGAAAATCCTCGACGAGATCGCCTCCGTCGCGAAGCTCGCCGGGCGGAAGGCGGCTGACGTCAAGCTGATTGCCGTCAGCAAGACCCGCTCATCCGATGAAGTCGAAGCGCTAATCGCTGCGGGACAACGCGACTTCGGCGAAAGTCGAGTCCAGGAAGCGCTTGAAAAGTGGCCAACCCTCCTGGCGCGCGATCCTGGAATCCACCTTCACTGCATCGGCAGGCTTCAGTCGAACAAAGCAACCGAGGCCGTAAAATTGTTTGACGCGATCCATTCGGTCGACCGCCTCTCCCTGCTCGATGCCTTGGTCAAGGAGGCCGATAAGATTGATCGACGACCGTCTATGTACGTCCAGGTGAACATTGGCGAAGAGGAG…	654	MTAAERRQKILDEIASVAKLAGRKAADVKLIAVSKTRSSDEVEALIAAGQRDFGESRVQEALEKWPTLLARDPGIHLHCIGRLQSNKATEAVKLFDAIHSVDRLSLLDALVKEADKIDRRPSMYVQVNIGEEEQKGGCPIGEVGSLVQAARSSALPLAGLMAIPPLGVEPAPFFALLAKLAREHSVEGLSMGMSGDFKAAIMLGATSVRIGTALFED	217	WP_187708438.1		Type III Pyridoxal 5-phosphate (PLP)-Dependent Enzymes, YBL036c-like proteins	1	1	3e-142	406
CDS 34	32219	32705	+	ATGCGCTGGCTTCCCACCCTGCTTCTGCTTTTTGCTGTCCCCGTGTCGGCGGCAGACCTGCTGTTCGCGGGCGGCCAATGGGTCGCGCTCGACCGGGGCCACAGCTGTGAGGCTGGTAGCCGTTCACTTCGCATCGCCCAGAAGGGGAAGGTGCAGGCTCGCGCGGGCTTCGCGTTCGACGCCGCCGGGCCAAGGCGCGGCCAGTTCTTCGCGCAGCTGAGCCGAATGCCTCGGCAGGGATCGACCGTCATCCTCACCGTCGGCGACCAGCCGTTCCTGCTCGTCGCCGGGCGCGGATGGGCTTGGAGCCGCGATCCAGCGCAGGAAGCAGCCATCATCGCGGCTGTTCGCGCCGCCGGCGGAATGCGTGTCGATTCGCGCGATCAGGCTGGCGGCCGC…	486	MRWLPTLLLLFAVPVSAADLLFAGGQWVALDRGHSCEAGSRSLRIAQKGKVQARAGFAFDAAGPRRGQFFAQLSRMPRQGSTVILTVGDQPFLLVAGRGWAWSRDPAQEAAIIAAVRAAGGMRVDSRDQAGGRFVDRYLLEGAPTAIDAAAARCAGKMQRR	161	WP_187708437.1		Hypothetical protein	1	1	1e-83	253
CDS 35	32723	33899	+	ATGAGTGCCGACACTGCCATCATGCCGATCCCCGGCCCCGTCGACCCTGTGCCCGTGCCCAGGGCTGCGACGCCGCGCGCCGACGGCAAGGCCGAGCTTGTCGGTCTCTCGAAGGGCCAGATTCGCGCGACATTCGAAGAGGCCGGGCTCGAGCCGAAGCAGGCCAAGCTCCGCGCCAAGCAAGTCTGGCACTGGATCTACAATCGCGGCGTCACCGACTTTGAGGCGATGAGCGACATCGCCAAGGCCCAGCGGCCGTGGTTCGCTGAACGCTTCGCGATCGCCCGGCCCGAGGTCGTCGAGGCGCAAGTCTCAACAGACGGCACGCGCAAATGGCTGCTGAAGACCCACGATGGCCACGAATTCGAAATGGTCTTCATTCCGGATGCCGACCGCGGG…	1176	MSADTAIMPIPGPVDPVPVPRAATPRADGKAELVGLSKGQIRATFEEAGLEPKQAKLRAKQVWHWIYNRGVTDFEAMSDIAKAQRPWFAERFAIARPEVVEAQVSTDGTRKWLLKTHDGHEFEMVFIPDADRGTLCVSSQVGCTLNCRFCHTGTMQLVRNLEPSEIVGQVMLARDALGEWPSQPEGRMLTNIVMMGMGEPLYNFENVRDALKIVMDGDGLGLSKRRITLSTSGVVPMMDRAGEEIGVNLAVSLHAVTKEVRDEIVPLNRKYGIEQLLEACAAYPGANNARRITFEYVMLKDKNDSDEDARELVRLIRQYRLPAKVNLIPFNPWPGAPYECSTPERIKAFSNIVFEAGISAPVRTPRGRDIDAACGQLKTAAERKRKAREPA	391	WP_187708436.1	rlmN	RlmN, 23S rRNA (adenine(2503)-C(2))-methyltransferase	1	1	0	743
CDS 36	33956	35228	+	ATGGCGTTGATCGGGCGTTTCATTGAACAGATCCTGCCGATCGGCAGCATCACGATTGTCCAGGCCGACGGCGGTCGGGAGACCTACGGTCCCGGCGGCGGCAAGCACGTTGCGGTGCGCCTCCACGATCGGCGAGCGGCGCTCGAGCTCTTCCGCAATCCGCGTCTCAAGCTCGGCGAGCTCTACATGGATGGCCGGGTCACGATCGAAGACGGCACCATCCTGGATCTCCTGGAGCTGATCGTCGGGGCAAAGCCTTGGGAGAAAGGCAAGCGCAAGGCGCTAGGCAAGGGCAAGGGGAGGTGGCTGAAGCGCTTCTTTCGGCGCAATGACCCCACCAAGTCTCGGCGAAACGTCGCGCACCATTATGATGTAGGGAACCAGCTATACGAGCTCTTC…	1272	MALIGRFIEQILPIGSITIVQADGGRETYGPGGGKHVAVRLHDRRAALELFRNPRLKLGELYMDGRVTIEDGTILDLLELIVGAKPWEKGKRKALGKGKGRWLKRFFRRNDPTKSRRNVAHHYDVGNQLYELFLDRDLQYSCAYFTEPSNSLEQAQEDKKAHIAAKLYLKPGQRVLDIGCGWGGMALYLNRVADVDVLGITLSEEQLKVARRRAEEAGVADRVRFQLIDYRHLHGPFDRIVSVGMFEHVGAAHYEEFYAKCRELLTDDGVMLLHTIGKLGGAGQPDPFTDKWIFPGYHLPSLSQMSSGSEKVRLIASDIETLRLHYALTLREWLKRFTAERAEVIKLYDERFFRMWEFYLAGGIVMFESGAACNYQVQYIRDRNALPITRDYMAEAEQR…	423	WP_187715563.1		Cyclopropane fatty-acyl-phospholipid synthase	0.8498	1	0	686
CDS 37	35280	35898	-	ATGAAGAGGCTTTGGATTGGTGGCGCGATGTTGCTCGCCTCTGCGGCGGCGATAGCTCAAGTTGCTCCGAGCGCGGCCCCACAAGCACCTGCCCAGCCGATGGCGGCCAAGGTGCATACCCGGGCAGAAGTTCAGGCGAAAGTGGCAGAGCATTTTGCTAAGGTCGATGCGAACCATGATGGCGTGGTGACGAAGGCCGAGGCTGATGCCGCCGCTCAGGCATTTCGCGGTAAATGGTCAGAACGGGCGAAGGACCGCCGCGACGACCGCGGAGACCGGATGTTCGATCGGCTCGATTCCAATCGAGATGGCTCCGTCAGCCGCGCGGAATGGGATGCCGGTCAGGCACAGCACGAGCAGCGCATCGCTTCGCACGATCGTGACGGCGGCGGCCGTCGC…	618	MKRLWIGGAMLLASAAAIAQVAPSAAPQAPAQPMAAKVHTRAEVQAKVAEHFAKVDANHDGVVTKAEADAAAQAFRGKWSERAKDRRDDRGDRMFDRLDSNRDGSVSRAEWDAGQAQHEQRIASHDRDGGGRRDGHKPGGMHGMSGFSGHMFEMADSNKDGRITLQEAQAAALRHFDMADANRDGQITPDERKQMHERMRAEHHS	205	WP_187708435.1		EF-hand domain-containing protein	1	1	3e-72	228
CDS 38	36056	37700	+	TTGAACATGACTCCCATGACCGCTGCCCCTCCGCGGCCGCTAGGCCCGCGGCCCTGGTGGGAACGCCGCAGCTTCCTTGCGGCACTGATCCTGCTTTCCGTCGTGCCTTTGCTTTATCCGCCGATCCCACCGCTCGTGGACCTGTTCGGCCACTTGGGTCGCTACCGGGTGCAGCTGGACGTCGCGACCTCGCCTTGGCTGTCGCAATATTACGGGTTTCACTGGGCGCCGATTGGGAACCTGGGTGTCGATCTACTCGTCGAGGTGCTCGCGCCCCTGTTGGGGCTGGAGCTTTCCGTAAAGCTGATCGTCCTCGCGATCCCCCCTTTGACCGTGGCTGGATTCCTGTGGGTCGCGCGTGAGGTCCATAATCGGGTGCCGCCGACGGCATTCTTCGCC…	1644	MNMTPMTAAPPRPLGPRPWWERRSFLAALILLSVVPLLYPPIPPLVDLFGHLGRYRVQLDVATSPWLSQYYGFHWAPIGNLGVDLLVEVLAPLLGLELSVKLIVLAIPPLTVAGFLWVAREVHNRVPPTAFFALPLVYSHPFLFGFANFSLSMALAFLAFGLWLRLGRLGKTKLRAWLFVPISIVIFFTHTFGWGTLGLLAFSAEAVRQHDHGKGWLKSGFNAALHASTMALPLVFMLAWRSAAPAGGTEDWFNWDAKLAWINSIFRDRWKSFEWWSMFALVAVLFEALRNPRLGFSRNLGFSALVLIAVYVLLPRIIFASAYADMRLAPFLFALPLLAIRFRSETHYRTAQVFAVLGLMFYVVHIAAVTVSLAMASNDQQAKLKALDHIPMGSRVASL…	547	WP_187715565.1		Hypothetical protein	0.7119	0.87	0	606
CDS 39	37634	38366	-	ATGGAAGCACAAGTCTACGAGAGAATGGCGGAGCTGGATTCGGACCATTGGTGGTTCGTTGCTCGCCGCGACATTCTCCAGAACCTCATCGAGCGTATCGTCCGGCCGCCAAAGAATGCCCGCATCCTCGAGATCGGATGCGGCACCGGTCACAACCTCGCGATGCTGTCGAAATTTGGGCGCGTCGAAGCGACCGAGATGGACAAGACCGCGCGGGAACTCGCAACCAAGAGGCTGGGTCGAGCCGTGACCGACGCGGCACTGCCCGATTTGTCGGCCTGGCCGACGGACCAATTCGATTTGGTCGCGCTGCTCGACGTACTTGAGCACGTTCCCGATGACCGCAGCGGCCTGGTGGCCATCCGCGAACGGCTGAAGCCAGGCGGGAAGCTTCTCGTG…	732	MEAQVYERMAELDSDHWWFVARRDILQNLIERIVRPPKNARILEIGCGTGHNLAMLSKFGRVEATEMDKTARELATKRLGRAVTDAALPDLSAWPTDQFDLVALLDVLEHVPDDRSGLVAIRERLKPGGKLLVTVPANKWMWSAHDVAHHHHRRYGKDELRNVARECGFEVDLLSPFNSLLFPLIAAVRAAGKVTGRESADDAMPPRPVNSILKGVFGLEAGLIGRLPLPFGVSLVAVLRRPA	243	WP_187708431.1		Class I SAM-dependent methyltransferase	1	1	1e-163	462
CDS 40	38365	39316	-	ATGAGAGCGCCCGTTCTTTCAATCATCGTGCCCGTCAAGGACGAAGAGGAGGCGATCGGCCCCTTCGTTGAACGCGTTGGCAGCGTCATAAGATCGCTCTCGGATCCTGCCGCGAAGAGCTTCGAAATCCTGTTCGTGGATGATGGAAGCAGCGACGACACGCTCAACCGCATCAAGCGCGCACACGAAGCCGATGACCGCGTTCGCGCAATCTCCTTCTCGCGAAATTTCGGGAAGGAAGCCGCGTTATCGGCTGGGCTCGACGAAGCGCTCGGCCAGGCAATTGTCCCGATGGACGTCGATCTGCAGGACCCGCCCGAAGTGCTCGGCGACATGATCGCCAAATGGCGCGAAGGATTTGAGATCGTCTACGGCGTCCGCAACGATCGCGAGACGGAT…	951	MRAPVLSIIVPVKDEEEAIGPFVERVGSVIRSLSDPAAKSFEILFVDDGSSDDTLNRIKRAHEADDRVRAISFSRNFGKEAALSAGLDEALGQAIVPMDVDLQDPPEVLGDMIAKWREGFEIVYGVRNDRETDSLPKRLTADLYYRAHNWMSDDKIPEHAGDFRLLDRKVVDVIRAMPERTRFMKGLFAWAGFRQASVSYRREQRQHGQTKFNYWKLWTFALDGITSASTAPLRIWSYLGGIVAMLALFYAIFVTIRTLIFGVQVPGYASLMVAILFLGGLQLLSLGILGEYVGRILVETKHRPLYIVRERIGGDD	316	QNP45474.1		Glycosyltransferase family 2 protein	1	1	0	604
CDS 41	39312	39735	-	ATGACACTCTCCGAACTGCTACCACTCGATAAAGAGCATCGCGCCGTGCTGCTGCAGGCGGCGCGCTATGGGTTCGCAGGGTTCGTCATCACAGTGCTTTTCTCGATCAGCTACTGGGCGGTGACCGATTTGCTCGGCGTCGACCCAATGATCTCGCTGACCCTAGTCTTCCTCGTCTTCTCCGGAATATCCTATTTCGCCCACGGAGCCTTCAGCTTTCGGGGCCACGGGTCGAGGGATCAGCAGCATATCCGCGCAACCCGCTTCCTGTTAGTCAACATCATCGGTTTCCTGCTGAACCAGTTCTTCGTGTGGATGCTGGTCAAACAACTCGGCGGGCCGACGTGGTGGCCGATCATCCCCTTCATTTTCGTCACGCCATGGGTCACCTTCGCGTTG…	423	MTLSELLPLDKEHRAVLLQAARYGFAGFVITVLFSISYWAVTDLLGVDPMISLTLVFLVFSGISYFAHGAFSFRGHGSRDQQHIRATRFLLVNIIGFLLNQFFVWMLVKQLGGPTWWPIIPFIFVTPWVTFALHRRWVYG	140	WP_187708429.1		GtrA-like protein	1	0.86	6e-80	243
CDS 42	39805	41578	+	TTGGACCGCGTTTTCGATTTGCTCGACCGCTACTGGAAATGGGTTGTGGTCGGCACCTGGCTAGCCTTGTGCACCTACTTCGTGATGGATCGCTGGAACACGATCCAGTATTTCTCGCTACCTGATACCGATGACAATATGCGGATGAGCCAGGTTCGGGCCCTGCTGGCGGGGCAGGACTGGTTCGACCTTCGCCAGTATCGGCTGAATCCGCCCTTCGGCGCTAACATCCACTGGTCCCGGCTCGTGGACCTGCCGATCGCCGGGATCATCCTAGCGCTGCGTCCGCTGGTTGGCGGCGTCGATGCTGAGCGCACGGCTATCGCGATAGCACCGATGTTGCCGCTGCTGCTGCTCCTCGTTTCGGTCTCCCTGATTACGCGGAGGCTCATTGATCGT…	1773	MDRVFDLLDRYWKWVVVGTWLALCTYFVMDRWNTIQYFSLPDTDDNMRMSQVRALLAGQDWFDLRQYRLNPPFGANIHWSRLVDLPIAGIILALRPLVGGVDAERTAIAIAPMLPLLLLLVSVSLITRRLIDRRAYPLAFITLFYAGSATGMFMPARIDHHGWQLALLALSVAGVADPKRARGGAVAGIASAMSLWIGLEMVIYIAVIGAAMGLFWVSDANERKRLSTYAAAMGGGTAIGFIVFASYANRAPVCDALSPVWLSDALLGSALLFGLTMFSPADWKRRLAMAAAAGIVVAAFHALMWPHCLSRLEGISPEVERLWLSHVREARPLYRHGWQTAVAVAAIPVTGMIGWFLLAWTRRQDPDLLRRILAVAAPLTAATLLLLWQTRTGPAAQVL…	590	WP_187708428.1		AcrB/AcrD/AcrF family protein	1	1	0	946
CDS 43	41573	42098	-	ATGCGCAAGTGGCTAACGGCCTTCGTGATAGCCGCAGCAGTGGCAACGCCCGCAGCAGCTGCTCTACCAAATGGATCGAAGGCACCCGACTTCACCACCACGGGTGCCGTCGGCGGCAAGGCCTTCAAGCTTCACCTCGCGGACCAGCTCCGCAAGGGCCCGGTCGTGCTCTACTTCTTCCCTAAGGCATTCACTAAAGGCTGCACGCTGGAGGCTCACGCGTTCAGCGAAGCGGCGAAGGAATTCCGGAAAGCGGGAGCGCGGGTCATCGGAATGTCGGCGGACGACCTTCCGACGCTGCAACGTTTCTCGGTCGAGGCCTGCCGCAGTGCTTTCCCCGTGGCCACCGCGACTGTCGAAACGCAGAAGGCCTATGACGTGGCCTGGGCCGAGCATCCT…	525	MRKWLTAFVIAAAVATPAAAALPNGSKAPDFTTTGAVGGKAFKLHLADQLRKGPVVLYFFPKAFTKGCTLEAHAFSEAAKEFRKAGARVIGMSADDLPTLQRFSVEACRSAFPVATATVETQKAYDVAWAEHPGLTTRTSYVIDRRGRIVMVHDDLDWSQHVAKTLEAVKALKR	174	WP_187708427.1		Alkyl hydroperoxide reductase subunit C-like protein	1	100	1e-106	312
CDS 44	42187	42700	+	GTGCGGCGCACGAACATCGTGATGATTGGCTTATTGTTGGCGGCCTGCGGCCAACGCGACGCGGCCGAGAGCAATTTAGTACCGGCGAACGAGGTCGAGCAGGTCAACCGGGTTGTCCCACCAATTGCGGAAAGCAATGTTGTGGCAGAAGCTGTCCCGCGGGACAGTGCAACACCATCGAGCGCAAGCCCCTGCAGGATCCAGAACGGCAAGGAGATAGGCCCGAATCGTCTGAAGGCGGTGGGCACGGAGCCCTTCTGGAGCGCCGACGTGGATGGCCGATGCGTCACCTACAGCACGCCGGAGAATCAGAAGGGCATCAGGATCTGGACTAAGTTCACGGGCACTCGAGAGACAGGCGAGTGGAGCGGATCGCTCGGCAAGGATCGCTTCATTCTG…	513	MRRTNIVMIGLLLAACGQRDAAESNLVPANEVEQVNRVVPPIAESNVVAEAVPRDSATPSSASPCRIQNGKEIGPNRLKAVGTEPFWSADVDGRCVTYSTPENQKGIRIWTKFTGTRETGEWSGSLGKDRFILATRPEAGCSDGMSDRTYPIAVTLKIGGDERRGCAGPE	170	WP_187708426.1		Hypothetical protein	1	100	4e-120	346
CDS 45	42704	43139	-	GTGATTGAGGGCCCGGATCCGTTTCAGCTGCAACGCTTCGTCCATGCCCAGCAAGGTACGTTCGAAATTGCGCTGACGGAATTGCAGACCGGAAGGAAACAGAGCCACTGGATCTGGTTCATCTTCCCGCAGCTCGCCGGACTGGGCCGAAGCCCAACCGCAACCGTCTATGGAATAGGGTCCATTCATGAGGCTCGCGCCTACCTGGACCACCCGGTCCTTGGAGACCGCTATCGCAAGGCGGTCGAGGCAATACTTTCCTGGGCCGACAGAAAATCCGCCGTTGAGGTCCTTGGCGAGGTCGACGCGATGAAGTTTCGATCGAGCCTCACTTTATTCGAGCGCGTATCGGGCGACCCGCTCTTCGCACGCGCCCTAGACGCATTTTACGATCGACCA…	435	MIEGPDPFQLQRFVHAQQGTFEIALTELQTGRKQSHWIWFIFPQLAGLGRSPTATVYGIGSIHEARAYLDHPVLGDRYRKAVEAILSWADRKSAVEVLGEVDAMKFRSSLTLFERVSGDPLFARALDAFYDRPDQATLQLIGRN	144	WP_187708425.1		Protein of unknown function (DUF1810)	1	1	7e-101	295
CDS 46	43170	43356	-	GTGAACGGTCGTTTTGTTCTCAACAGGACCCAAGGCAAGGTGATGGGCGTGGCCGCCGGCCTTGCCGACTGGACCGGCATCGATGCACTTCTGATCCGCCTCGGAATGGTCGCAGCGCTCCTGCTGACCGGGCCGGTGGTGATCCTGTTCTACGTTCTCACGGGATGGTTAGCGTCGGACCGTTGA	186	MNGRFVLNRTQGKVMGVAAGLADWTGIDALLIRLGMVAALLLTGPVVILFYVLTGWLASDR	61	WP_187708424.1		PspC domain-containing protein	1	1	2e-33	119
CDS 47	43685	43985	-	GTGGGATTCGGCTGTTTTGCGGACAAGTTCTCGAGCGGGTTTTTCCAAATGGAACCAGTCTATTACGTCATCGCGATCCTGGGCTGCTCCGACGGCTCGGCACAGTGCACGCCAGTGGCGACGATGCCGACGCATTATTCGTCCCATGAAGCCTGCTCCGCCGGCACTCAGCAAGCGCTTTTGACGAACAACGAGTTCGATTTTCCGACGCTCGTAGCCGAGTGCCGGGCGACTGATCCGCGGACCATCGCCGCCAAGGACTCTTCGGACAAGGCACCGGCGAACTCACTTCGCGGCTGA	300	MGFGCFADKFSSGFFQMEPVYYVIAILGCSDGSAQCTPVATMPTHYSSHEACSAGTQQALLTNNEFDFPTLVAECRATDPRTIAAKDSSDKAPANSLRG	99	WP_187708423.1		Hypothetical protein	1	0.83	3e-54	174
CDS 48	44051	45872	+	ATGGCATCGGCAGAGGGACAGCATCAGGAGAAAGCAAAGGGTGGTTTCCACACCCTCGTGCGCTTCCTCCCGATGCTTTGGCCTAAGGGTCAGACGGAGCTGAAGGCGAGGGTAATCGCCGCGGTGGTCCTCGTCCTTGCAGGCAAGGCAGCCGTGCTGGTCATGCCCTTTGCCTACAAGGCGGTTATCGACCGCATGTCGGGTCCCGCGGTGGCCGCCGGCGTCGTGACCGGATTGGTCGCTGCCTATGCGACTGCTCGCTTCGCGGGAGTCCTCGCCGACAATCTCCGCAACGCCTTGTTCGAGAAGGTCGGTCAGGGGGCCGCCCGGCGGCTATCGGGCCAGGTGTTCCGCCACATCCACGACCTCAGTCTGAGATTTCACCTGGAACGCCGGACC…	1821	MASAEGQHQEKAKGGFHTLVRFLPMLWPKGQTELKARVIAAVVLVLAGKAAVLVMPFAYKAVIDRMSGPAVAAGVVTGLVAAYATARFAGVLADNLRNALFEKVGQGAARRLSGQVFRHIHDLSLRFHLERRTGSLTKIVERGTKSIDMMLYFLLFNIAPTIIELVAICAIFFVKFGGGLVAATLVMVAIYIAFTRKVTDWRAQIQRDMNEVDNKAIGRAVDSLLNYETVKYFGAEEREAKRYDEAIGAFTNAAVRNETSLAWLNIGQSFITNLMMAGAMIFTVWGWSRGQFTPGDVVLVNSLLMQLFRPLDMLGWVYRSIRQGLIDMEAMFGLLDTPAEVVDAADAPALEVKRGNVRFEGVRFGYEPGREILKGIDLDIPAGTSLAVVGPSGAGKSTL…	606	CAA9503283.1		Efflux ABC transporter, permease/ATP-binding protein mlr7818	0.8068	0.97	0	862
CDS 49	45908	47693	+	GTGAGTAGCGTTCCCGAAATCCTCCACACAGTCTTCGGCTTCGACCATTTCCGCGGGGTCCAGGAAGACGTCGTCGACCGAGTGCTTGCCGGCCGGCACACGCTCGCGGTGATGCCCACGGGAGCGGGCAAGTCGCTCTGCTACCAGCTGCCCGCCATCGCCCGCGAAGGCGCCGCGCTTGTCATCTCGCCGCTGATCGCGCTTATGCACGACCAGATCCGGAGCGCCGACGCGATTGGGCTTCGCGCCGCGTCGCTGACCTCGGCGGATGCCGACCGGGAACAGACGGTCCAGCGCTTCAAGTCGGGCGAGCTCGACCTGCTCTACATCGCGCCGGAGCGGGCGACCGGCGAAGCTTTTCGTCGCCTCATTAGCCGCACGAACCTGTCGTTAATCGCG…	1785	MSSVPEILHTVFGFDHFRGVQEDVVDRVLAGRHTLAVMPTGAGKSLCYQLPAIAREGAALVISPLIALMHDQIRSADAIGLRAASLTSADADREQTVQRFKSGELDLLYIAPERATGEAFRRLISRTNLSLIAIDEAHCVSEWGHDFRPDYRLLKPLLDDNPDVPRLALTATADQRTRADILAQLGIPEEGLILAGFDRPNIRYHVRPRDGLNAQLKTLLAGQPGSGIVYAPSRDKSERIAEQLAGSGRPAVTYHAGLEAPIRARNQAAFVESEEMVIAATVAFGMGIDKPDVRFVAHAGIPKSIEAYYQETGRAGRDGEPAEAWLFWGAEDFARARSRIEQEVEPVRRPAERERLNALAAFVETPGCRRAVLLRHFGEDPPETCGNCDNCLDPPKTID…	594	WP_187708422.1	recQ	RecQ, ATP-dependent DNA helicase RecQ	1	1	0	1106
CDS 50	47673	48078	+	ATGTCGCGCCAGCTGGATGAAAAGGTTTTGGTGAGTGGTCAGATTAGGCCCGAAGACGTCGCCGCGCTGGTCGGCGAGGGTGTCACCATGCTGGTCAACAATCGTCCCGATGGAGAGGAACCTGATCAGCCGCTCGGCATGGACATCGAGCGGAATCGGTCCCGCAGACGCTCAAGCCATGCAGGACGCAATCAAGGCCGCCAAAGGGAAGGTATTCGCGTTCTGCCGGACTGGCACGCGCTCATCTCTCGCATGGGCATTGGCAAAGAACGATGAAGGCATGTCGCGCGGAGACATCGAACGGCACCTCTCGGACGTCGGCGTCGACCCGACGCCGATCGCGCATCTGCTCTAA	405	MSRQLDEKVLVSGQIRPEDVAALVGEGVTMLVNNRPDGEEPDQPLGMDIEKAARAAGIEYRAIPIIRGIGPADAQAMQDAIKAAKGKVFAFCRTGTRSSLAWALAKNDEGMSRGDIERHLSDVGVDPTPIAHLL	134	QNP45465.1		Protein tyrosine phosphatase	1	1	1e-91	271
CDS 51	48073	48274	-	ATGAGCCTCGTCGAGCTCGCCCGGTTCGATAATCGCGTCGAGGCGGATCTCGCACGGTTGAACCTCGAGGCCGAGGGAATCGACGCTGTGCTGTTCGACACCGACATGCATGGGTTCGGCTGGGGGCCGATCATGCCAATCCGGCTGATGGTTCTCGAAGAAGATTTGGCCGACGCCCGCCGGCTCCTTCCAACGCTTTAG	201	MSLVELARFDNRVEADLARLNLEAEGIDAVLFDTDMHGFGWGPIMPIRLMVLEEDLADARRLLPTL	66	WP_187715578.1		Protein of unknown function (DUF2007)	0.7846	0.98	8e-30	110
CDS 52	48274	48811	-	GTGACTGACTGGCGCCGGGACGTTCTGACATACTGGTTCGGGCTCGACCCGAAGCAGTGGTGGCGCAGTGAGCCGGAAGTCGACGACGAAATCCGCCAACGCTTTTCGAAACTGTGGGCTGAGAAGAGACAGCTGCCGGTCGATGCGTTTCTCGAGGATTCTCTGACGGCGCTCGCGGCCATCGTCCTCTTCGATCAGTTTCCGCGCAACATGTTCCGCGACTCGGCAGAACAGTTTGCGACTGATCATCTCGCGCTCGCCATTGCGAAGTCGGCGGTCGATCGCGGCTTCGACGACAACTTGCAGCGGCAGGAACGGGGCTTCCTCTACATGCCGTTCCAGCACAGCGAGGTGCTCGCCGACCAGAATTGGTCGGTGCAGCTCTTCACTGCGCTAGGC…	537	MTDWRRDVLTYWFGLDPKQWWRSEPEVDDEIRQRFSKLWAEKRQLPVDAFLEDSLTALAAIVLFDQFPRNMFRDSAEQFATDHLALAIAKSAVDRGFDDNLQRQERGFLYMPFQHSEVLADQNWSVQLFTALGDDYQLGFAKKHHDLIERFGRFPHRNAILGRAPRPDEVAAGNVVPW	178	WP_187708419.1		Protein of unknown function (DUF924)	1	1	2e-126	363
CDS 53	48807	50241	-	ATGTCCCTAATCACCGATCCGCGCCGATTCCTTTATCGCGATGGAGCGCTGGATCCGGACGACGCCAAGAACCTGGTCGCAAAGCATCTCGCCCATTGCGACGACGGCGAACTGTACCTCCAATATTCGGCAAGCGAGGCGTTCGGTTTCGACGACGGTCGATTGAAGACGGCTGATTACCACACGGCCTCAGGGTTCGGACTCCGCGGCGTTTCTGGCGAAACGACCGCATTTGCGCATGCCAATGAAATCAGCGCCGCCGCTGTCGATCGAGCGGCAGCAACACTGAAGTTGCTCGATCCCGCGAAGGGCCCGCCGGCCCAGCCGCCGCTGCGCACGAACCAGGCGATGTACACGGCGGACGACCCGCTCGGCGTCATCCCGTTCGCGGAGAAAGTG…	1434	MSLITDPRRFLYRDGALDPDDAKNLVAKHLAHCDDGELYLQYSASEAFGFDDGRLKTADYHTASGFGLRGVSGETTAFAHANEISAAAVDRAAATLKLLDPAKGPPAQPPLRTNQAMYTADDPLGVIPFAEKVALCQKIDAAARARDPRVAQVAVSLAASWSVIDIVRSDGFVGSDVRPLVRLNVQIVAQNGDRRETGFHGMGGRYLYGRLFEESEWQRAIDVALAQALVNLESVAAPAGEMPVVLGPGWPGVLLHEAVGHGLEGDFNRKGTSAFSGRIGERVAAPGVTVIDDGSIGQRRGSLTIDDEGTPTRRNVLIEDGILKGYIQDRLNARLMGVEPTGNGRRESFAHSPMPRMTNTFMLGGNDNPGELVERVKDGIYAKSFGGGQVDITSGKFVF…	477	WP_241447778.1	tldD	Metalloprotease TldD	0.884	0.99	0	809
CDS 54	50295	50514	-	ATGGAACAGTCCGCCAAGGCCGCCAACGCGCTTCCACCGCCGGAAGTCTACAAAGTGAAGACCCTGCAGGTCGCCTGCGACGGATCGGGCGAAGTCTCGCCGGCACTCGGTCATCCGCGCGTGTTCCTTCGAATGGAGCCCGACCTCGGCTTCGTCGAGTGTGGTTATTGCGACCGGCGATTCGTCCTCGAGGGCGGTCCCGCCGACAAGCAGGCCTAA	219	MEQSAKAANALPPPEVYKVKTLQVACDGSGEVSPALGHPRVFLRMEPDLGFVECGYCDRRFVLEGGPADKQA	72	WP_187708418.1		Zinc-finger domain-containing protein	1	1	4e-45	149
CDS 55	50586	51057	-	ATGACGGCGGCGCCGGCTTTTGCTGCGCCGAAGGCCGCCGCCCCGCCTGCCAAGGCGAGCGCCGATATCCGCCGCGCGGCACAGGTCCGATTGCTCAACGATCTGAACTTCGGTGCCCTCACCGTGACCACTGCCGGCACCGCGGTCATGAACCCGAGCACGGACGTCCTGACGACCACCGGCGGCGTAGTGAGCGTCGGAGGGAATCCCTACTCGGCCCTGTTCGAGAGCGTCTCTCCGGTGAAGGGCGTCGTGATCGTCCGCATCCCAAACAAGCCCATCACGCTCATCAGGGTTGGCGGCACCGAGACAATGACCGTCTCGACATGGACGATCAATGGCAGCAACAGCCGCACGGTCAACGCCAAGGAGCCGTTCACATTCAAGGTCGGCGGGACG…	471	MTAAPAFAAPKAAAPPAKASADIRRAAQVRLLNDLNFGALTVTTAGTAVMNPSTDVLTTTGGVVSVGGNPYSALFESVSPVKGVVIVRIPNKPITLIRVGGTETMTVSTWTINGSNSRTVNAKEPFTFKVGGTLNVNANQVEGLYVGTFTVDVQYP	156	WP_187708417.1		Protein of unknown function (DUF4402)	1	0.86	5e-67	211
CDS 56	51233	52109	+	ATGGAAACGCCTGCCGCCATTCGGATCGACTCCGTCTCCAAGACCTATGCGGGCGGAAAGCTCGCGCTCGACGATGTCAGTTTCGACGTCCCGCAGGGGCAGATTTTCGGATTGCTCGGACCCAACGGCGCCGGAAAATCGACTCTGATCAACATCCTCGCGGGCCTCGTCGTGAAGAGCGCCGGCAAAGTCCGCATCTGGGGCTTCGACATCGACGAGCATCCGCGCAATGCGAAGCGCTCGATCGGGATCGTCCCGCAGGAGATCCTATTCGATCCCTTCTTCACTCCGAAGGAGGCGCTGGAGATTCAGGCGGGCCTTTACGGAATTCCACCGGAGCAGCGGAAAACTGACGAACTGCTCGCGGCGATGCATCTGACCGACAAGGCCGACGCATAT…	876	METPAAIRIDSVSKTYAGGKLALDDVSFDVPQGQIFGLLGPNGAGKSTLINILAGLVVKSAGKVRIWGFDIDEHPRNAKRSIGIVPQEILFDPFFTPKEALEIQAGLYGIPPEQRKTDELLAAMHLTDKADAYSRTLSGGMKRRLLVAKAMVHSPPILVLDEPTAGVDIELRRQLWAYVRELNAQGVTVVLTTHYLEEAEELCDRIAIINHGKVVANEPTRTLVAKAQEKAVVVTFDQDLGSVPSHSCFENIRLLDERTIEITYRKDKCNAGDVLAAVQREGFSRDQPPFF	291	WP_187708416.1		ABC transporter ATP-binding protein	1	0.97	0	582
CDS 57	52089	52632	-	ATGAGACCGATGCGCAGATTGCCGCTGATCCTTCTCGCCCCTGTGGCGCTCGCCACGGCGGCAGCGGCCCTCGCCCAGTCGCAGGAGCCCGTCTCGGCGCTCAAGGGACACAACAGCAACGCGCCCGTCGACGTTTCCGCCGACCGGATCGAGGTCCAGGACCGCGCCGACCGCGCAATCTTCGCCGGCAACGTGAAGGTGAGGCAGGACGAACTGAGTCTCGATACTGCCCGACTGACGGTCGCCTATACGAGCACGGGCGGTGTCCAGATCAAGCGGCTCGATGCCAGCGGCGGCGTGACGGTGCGCAGTCCGTCCGAGACCGCGCGGGGCGCTCTCGGAATCTACGACCTCGACCGAAAGCTGATCACCCTCGTCGGCGATGTCGTCCTCCAGCGC…	543	MRPMRRLPLILLAPVALATAAAALAQSQEPVSALKGHNSNAPVDVSADRIEVQDRADRAIFAGNVKVRQDELSLDTARLTVAYTSTGGVQIKRLDASGGVTVRSPSETARGALGIYDLDRKLITLVGDVVLQRQGSQINGQRLVIDLDTGRAVIDGGPAGVGQSGGRVTGHFTVPQKKGG	180	CAA9494343.1	lptA	LptA, Lipopolysaccharide export system protein LptA	0.7763	0.84	2e-78	242
CDS 58	52628	53267	-	ATGTCGGACCTTGCCAACCAGGAACGCGAAGTAAAACAGCGTTGGGCGGTGCCCGGGAGCTCGCACGACAGGATCGTGCGGTTCGCGAAGGTCGCGCTCCCAAGTGCTGTCGGCGTCGTGATCGCATTCCTGGCCATGGCGCCGCTCGACAAGAGTGGGGACGTGAGCTTCATCCTCGACAAGAACCAGGTGGAGAACGCTCCCGAGCGCATGCGCGTGGAGCAGGCGCGCTATGTCGGCCAGGACAATAACGGGCAGAAATTCCTGATCGTCGCCAACCGCGCGCTTCAGCGAACTTCCGAGCAGCCGATCGTCGACATCTGGGGAATGCTCGCCCGCTTCGGCCTTGCGCAGGGGCCCGTGACGGTTGCGGCGAACCAGGGCCAGTACAATCTCGAC…	639	MSDLANQEREVKQRWAVPGSSHDRIVRFAKVALPSAVGVVIAFLAMAPLDKSGDVSFILDKNQVENAPERMRVEQARYVGQDNNGQKFLIVANRALQRTSEQPIVDIWGMLARFGLAQGPVTVAANQGQYNLDQQKVTVQGPVRVAGPEGEQLVTRDVTVDLKQNVMTSDGGVAGRMELGQFEASRLRANLNDRTVVLDGGARLKIVQGAVR	212	QNP45578.1	lptC	LptC, LPS export ABC transporter periplasmic protein LptC	1	1	9e-150	424
CDS 59	53270	53891	-	ATGAGCATCCATTTCCATGAAGAAGACCTGCCCGACGGCCTTAGCTTCGAAGGGGCGATTGCCGTCGACACGGAGGCGATGGGGCTCCATCCGGCGCGCGATCGGCTATGCCTGGTCCAGCTGTCTGACGGCCGCGGGGACGAGCACCTGGTCCGATTCCGCAAGGGAAGCGCTTACTCTGCGCCAAACCTCAAGGCGCTTCTCGGCGATCCGAACCGCCTCAAACTCTATCACTTCGCCCGATTCGATGTGGCGATGATCCAGGCCTACCTCGGGTTCATGGCCGCGCCGCTGTACTGCACGCGAACGGCGTCCCGTCTGGTTCGGACCTATACAGACCGGCACGGCCTCAAGGACCTTGTCCGCGAGCTTCTTGGCCACGAAATTTCCAAGCAGCAG…	621	MSIHFHEEDLPDGLSFEGAIAVDTEAMGLHPARDRLCLVQLSDGRGDEHLVRFRKGSAYSAPNLKALLGDPNRLKLYHFARFDVAMIQAYLGFMAAPLYCTRTASRLVRTYTDRHGLKDLVRELLGHEISKQQQTSDWGAPELSDAQREYAASDVRYLHALKEKLDERLVREKRVELAQSCFDFLPHRALLDLAGWPEQDIFAHDG	206	WP_187708534.1		DEDDy 3'-5' exonuclease domain of Ribonuclease D	1	1	6e-149	422
CDS 60	53892	54965	+	ATGTCCAACAAGCCGCTGACCTATGCAGACGCCGGAGTGTCGATCGACGCGGGGAACGCGCTCGTCAAAACGATCGGACCGCTCGCCCGCTCAACCGCCCGGCCGGGGGCCGATGCGGAGCTTGGCGGCTTCGGCGGATTCTTCGACCTGAAGGCGGCAGGTTACGATGATCCACTGCTGGTGGCCGCCAACGACGGCGTCGGAACCAAGCTGAAGCTCGCGATCGAGGCGGGCAATCATCGCGGCGTCGGCATCGACCTCGTTGCGATGTGCGCCAACGACCTGATCGTCCAGGGCGCCGAGCCGTTGTTCTTCCTCGACTATTACGCGACCGGAAAGCTCGACAATGCCATCGCGGCCGAAGTTGTCGCATCCATCGCCGATGGCTGCCGCCAGGCA…	1074	MSNKPLTYADAGVSIDAGNALVKTIGPLARSTARPGADAELGGFGGFFDLKAAGYDDPLLVAANDGVGTKLKLAIEAGNHRGVGIDLVAMCANDLIVQGAEPLFFLDYYATGKLDNAIAAEVVASIADGCRQAGCALIGGETAEMPGMYSEGDYDLAGFCVGAVDRSKVLTGKEIAPGDMVLGLASSGVHSNGFSLVRKIIADRNWDLDARYPWAEGRTLSEILLEPTRIYVRSLLPLVQQGRIKGLAHITGGGLLENIPRVLPANRHAVIDAGAWVPLPVFELLREGGNVDPAEMVRTFNCGVGMVVVVAASEADGVTALLEQAGETVSRIGRIDEGPRGCTVNGPEGSWTATHNA	357	WP_187709548.1	purM	PurM, Aminoimidazole Ribonucleotide [AIR] synthetase	1	1	0	717
CDS 61	54958	55519	+	ATGCGTGATCCCCGCCGGGTCGCTATCCTCATTTCCGGGCGCGGCAGCAACATGCAGGCGCTCGCCGAGAAAGCGACCGGCTTTGAAGTCGCGCTCGTCGCCTCCAACAAACCGCAGGCGGCTGGCCTGGATTGGGCCCGTGAGCGGGGCCTTCCGACCTGGGCCTGGGACAGCAAGGGAGTCGACAAGGAAGAGTTCGACCGAACATTGAGCGCGGCCCTGGAAGAGCACCGCGTGGGCACGATCGCCCTCGCTGGTTTCATGCGAATCCTCTCTCCTTGGTTCATCGGGCAATGGCGCGGGCGAATCCTCAACATCCACCCTTCCCTCCTTCCCAAATATCGGGGCCTGGATACGCACGCCCGCGCGCTTGAAGCCGGCGACGCGGCCGGGGGCTGT…	561	MRDPRRVAILISGRGSNMQALAEKATGFEVALVASNKPQAAGLDWARERGLPTWAWDSKGVDKEEFDRTLSAALEEHRVGTIALAGFMRILSPWFIGQWRGRILNIHPSLLPKYRGLDTHARALEAGDAAGGCSVHIVTEELDAGEVLGQAEVPVEPGDTPTTLEQRVLAAEHELYPRILSEFVKR	186	NUS99461.1	purN	PurN, phosphoribosylglycinamide formyltransferase	0.8118	1	3e-107	315
CDS 62	55515	55878	+	ATGACGAAATCATTGGACCGCGTGCGGCAGGCGGCCCTGGAACTGCCCGAGACCGAAGAACGACTCTCGCACGGCCAAGCGACTTTCTTCGTTGCCGGAAAGCAGTTCGCGCAATTTCGCGACAATCACCACAGCGACGGAAAGACGGTCGTCTGCGTTCGAACCAGCAGTCTCGACGAACAGGCGATGCTGCTTGAGAGTCATCCCGAGACCTATTCGAAGCCGGCTTACCTTCATCATGCGGGCTGGATTTCGGTGAATCTGACGGGCGAAGCGGTCGACTGGGGCCATGTCGCCGACCGCATCGCGGAAAGCTGGGAGCTTGCGGCGCCGCGGCGCTTGCTCGAAGCAGGTGGCCGATGA	363	MTKSLDRVRQAALELPETEERLSHGQATFFVAGKQFAQFRDNHHSDGKTVVCVRTSSLDEQAMLLESHPETYSKPAYLHHAGWISVNLTGEAVDWGHVADRIAESWELAAPRRLLEAGGR	120	WP_187709547.1		MmcQ/YjbR family DNA-binding protein	1	1	2e-83	249
CDS 63	55874	56396	+	ATGAACGATTCGCCTTCGAACGAAGCCAAGAGACGATCGCGCCTCCGCTGGGTAACCCTCGGCGAATCGATCGCGATCGCAGCCCTGCTCGTCTCCGCCGTCGGAGTCTGGATCAGCTGGAAGACCGATAGCGGCGACAAGGGCCCGACGACTGTCGTCGAAAAGAGGCAGGCGATTCCGCTCACGCTCCGCGGCAAGGTGCAAAGCGACGGGCGAAGCCTGGAAATCACGCCCGTCGAAGACAGCCATGCGCTTCAATCGCTGACCGTCGCGCTTCCCGAGGCCGACGCCATCGAAGTCGGAAGCGACGGCCAACTCAGCGCTAGCGATGTCGAATCCGCCCTCGGAAAGTCGGCAGCCGACGGAAAAGGCACGCACCGTGTCCGCGCCCGGATGGTC…	522	MNDSPSNEAKRRSRLRWVTLGESIAIAALLVSAVGVWISWKTDSGDKGPTTVVEKRQAIPLTLRGKVQSDGRSLEITPVEDSHALQSLTVALPEADAIEVGSDGQLSASDVESALGKSAADGKGTHRVRARMVAKYVEAGADKSATGSYVISYRWEGGGLFGGRSLRLVSLSR	173	WP_187709546.1		Hypothetical protein	1	0.9	2e-105	309
CDS 64	56391	56814	-	ATGGCCGCTACGCGCACCTTTTCGATCATCAAGCCCGATGCCACCCGCCGCAACCTGACCGGTGCGATCACCAAGAAGCTTGAGGATGCGGGTCTCCGCGTCGTTGCTTCGAAGCGGATCCACATGACCCGCGATCAGGCGGAAGGCTTCTACGCCGTTCATAAAGAGCGTCCGTTCTACAACGACCTGTGCGCCTTCATGACGTCGGGTCCGGTCGTGGTTCAGGTCCTCGAGGGTGAGAACGCCGTCCTTCGCAATCGCGAAGTGATGGGCGCGACCAACCCCGCCGATGCCGCCGAAGGCACGATCCGCAAGGAATTCGCTGAATCGATAGAGGCCAATTCGGTCCACGGTTCGGACAGCGACGAAAATGCGAAGATCGAAATCGACTTCTTCTTC…	423	MAATRTFSIIKPDATRRNLTGAITKKLEDAGLRVVASKRIHMTRDQAEGFYAVHKERPFYNDLCAFMTSGPVVVQVLEGENAVLRNREVMGATNPADAAEGTIRKEFAESIEANSVHGSDSDENAKIEIDFFFKPEEIVG	140	WP_187709545.1		Nucleoside diphosphate kinase	1	0.48	2e-96	290
CDS 65	56889	57330	-	ATGCAGGTCGACTTCTACCAGCTCGGACGAACGCCGCTCGAGCAGGTGATTTCCGCGATTTCGCAACGGCTCCTCGTGGAGAGGAAGCGCCTGCTCATCGTCGCGGAGGACGAAAATCTGCTGGGGAGGCTGGACCGCATGCTCTGGGATCAGGGGGCGACCAGCTTCCTGCCCCACGCGCCTTCGGGCGGAAGCGATGACGCCCGCCAGCCTATCCTGCTGTCGAACAGTAACGATGCGCCTAACCTCGCTCGGAACGTGCTGATCGCCGACGGCCAGTGGAGAGAAGTGGCGCTGACCTTCGATCGCGCATTCTACTTGTTCGATGCCGCGACCCTGGAAGGCGCGCGCGTGGCCTGGAAGCTGCTCGCAGGCAGGGAAGGGATCGAGCGCCGTTAC…	441	MQVDFYQLGRTPLEQVISAISQRLLVERKRLLIVAEDENLLGRLDRMLWDQGATSFLPHAPSGGSDDARQPILLSNSNDAPNLARNVLIADGQWREVALTFDRAFYLFDAATLEGARVAWKLLAGREGIERRYWAQDEQGKWVQKS	146	WP_187713947.1	holC	HolC, DNA polymerase III chi subunit	0.8356	1	2e-85	257
CDS 66	57338	58813	-	ATGAAAATTCGTTTTGCCGACAGCCGGCCTTCAGGCGATTTCGCCCTCGTGCTTCCAGTCTCGGGTAAGAACCGTATCGCGCTCGACAGCCTGGGCGCTGACAGGTCTGCGGTCGACGCCGCGCTGAAGAGCCAAAGGTTCGAGGGGGATTCCGGAAGCGCGGCCGAGCTGTTCATTCCCGCCGACGGTGGCGTTCGGCGCCTGATCGTCGTCGGTACCGGTGATGGCACGGGTCCGTCCGAGGCAGCCGAGAAGCTTGGCGGCGCCCTCGTGGGGCGCCTGCTGACCTCTGGCGAGAAGCAGGCCGTGCTCGACCTTTCGGGGCTTAACTATGATGCGGATTCGGCCGCTCGCGTCGCGCTTGCCGCAGCGCTCCGGGCTTGGCGGTATGACCGTTAC…	1476	MKIRFADSRPSGDFALVLPVSGKNRIALDSLGADRSAVDAALKSQRFEGDSGSAAELFIPADGGVRRLIVVGTGDGTGPSEAAEKLGGALVGRLLTSGEKQAVLDLSGLNYDADSAARVALAAALRAWRYDRYRTKLKDKQKPTLTELTIVGAPADSAGIWEKRWKPVYEGVGLTRELVTEPANIIYPETFVERVQAAVKGSGLEVEVLDGAAMKKLGMGALLGVAQGSVRDGRLLILRWNGGKDGDAPVAFVGKGVTFDTGGISIKPAAGMEAMKWDMGGAGAVAGAMLALAKRKAKANIVAICGLVENMPDGNAQRPGDVVTSMSGQTIEVINTDAEGRLVLADAITYVQRNYKPKIVVDLATLTGAIVISLGHEFGGLFTPDDDLANQLLDASKSS…	491	NUS99456.1		Leucyl aminopeptidase	0.888	1	0	786
CDS 67	58986	61230	+	ATGAGATTTGCCTGGTGGACGGCTCTCCCGCTCTCGCTTGCTCCCGCGATTGCCACCGCCCAAGAGACCGCACCGGCATCATTGCCGGCCGCCGAGGCTCCGCCGTCAGATGTCGCACCTCCGGAAACCGATGAGGTCGTCGAATTCAGCGCCGACCAGGTCACTTACGACAGCGAAGCCGATCTCGTCACAGCGATCGGCCAGGTAAGACTTTCCCGCGACGGCAATTACGTTGCCGCCGACCAGGTCGTCTGGGACCGCAAGTCGGGTCAGGTCCGCGCCCAGGGCAATGTCGTCGTGGTGAACCCTGAGGGCGACAAGTTCGTCGGCGACAATGTCGTCCTGACGGATACCTTGCGCGACGGGACCGTGGAGAACCTGCTGATCGTGCTGGAGAGC…	2244	MRFAWWTALPLSLAPAIATAQETAPASLPAAEAPPSDVAPPETDEVVEFSADQVTYDSEADLVTAIGQVRLSRDGNYVAADQVVWDRKSGQVRAQGNVVVVNPEGDKFVGDNVVLTDTLRDGTVENLLIVLESGGRIAATRGRKTGEITVLDNAIYSPCPVTTETGCPRNPSWAITAARVAYDPKADRVRFQGGRIRIFGVTLPLLPIFSLATGGDGGGISGFLVPDISISHRRGLKLAFPYYKRFGPNRDLTITPHLYTGLLPAIETRYRELNRLGAFQVGGFLTYGRIERLTELGEPEKTENRGFRGYFEANGKAQVDPLWSVTSSIRIATDKTVTRRYDITQDDRLRSFINAERISPNSYISIAGWAFEGLRVDDVQKRIPIALPAIDARFRLDPP…	747	WP_187709543.1	lptD	LPS, assembly outer membrane protein LptD	1	1	0	1477
CDS 68	61275	62661	+	TTGAACTACAAGGGATTTCCGCACTTGTTCGCAGCATCCGATTTTTTCCCGGCCCGCGCTCGTTATGCAGCAGCGGCGCTCGTACTGGCCGTAGCGACTGCAGCAGCGGCGCAGGATGCGGCAGACTCGCCTCCAGCCACAAGCAGCGCCAGCGCGTTGCGGCTGCCCGACAATCCCCAGATCTTCGGCCAGGCCATGCCGTCGGTCGTCAAGGCGACTGCGATCGTCAACGGCGAGGTCATCACACAGACCGACGTGGACCAGCGCCTCGCGCTCTTGGCAATTGCGAATGAAGGCAAGCTTCCCAGCGACCAGATCGACCAGCTTCGTCAGCAGGTTCTTCGTAACCTGATCGACGAGACCCTTCAGATCCAGGCCGCCAAGACCGCAGAGATCAAG…	1386	MNYKGFPHLFAASDFFPARARYAAAALVLAVATAAAAQDAADSPPATSSASALRLPDNPQIFGQAMPSVVKATAIVNGEVITQTDVDQRLALLAIANEGKLPSDQIDQLRQQVLRNLIDETLQIQAAKTAEIKVTDKDIDRTFGRVAEGVKMNSDQLSAYLKTHGSSVRSLRRQIEGETAWRRLQQAKIENTISVGDEEVKAVLERLNASKGTEEYRVSEIFLSSTSDKMQQTMANANQIIGQLRQGASFAGYARQYSEASTAAVGGDLGWVRPEQLPEQLGNVLRSMGAGQVSAPIPVPGGVSIIAIQDARKILSADPRNAVLSLKQVSITFPAGTTRAQAEARVAKFAEAARNVGGCGGADRIAGEFNGEVVQSDQIRLRELPPALQEIMLPLQVGQ…	461	WP_187709542.1		Peptidylprolyl isomerase	0.9978	0.98	0	760
CDS 69	62686	63691	+	ATGGTGCAAACTCCGTCCCGGCCACTTGCAGTTTCCTTGGGCGATCCCGCCGGGATCGGACCGGAGGTCGTAGCGAAGTGCTGGGACGGCCGCGCCACTTTCGATCTTCCGCCGTTCGTGGCGATTGGCGATCCACGGTCGATCGCGCACGTCTGGGACGGCCCGCTCGAGCTCATCGACGATCCACGGCAAGCGGACTCGGTCTTCGATTATGCACTGCCGCTGATCCAGATCTCATCGGCTGACGGGGATTTGCCTGGACGTCCGAGCATGTCGGGCGCCCATTGCTCGCTCGATTCTCTCGAAATCGCTGTAGGGCTTGCCCGTTCCGGCTCCGCGGGAGCGGTAGTCACTGGTCCGGTTTCCAAAGAGCAGCTTTACGGCATCGGCTTTTCCCAC…	1005	MVQTPSRPLAVSLGDPAGIGPEVVAKCWDGRATFDLPPFVAIGDPRSIAHVWDGPLELIDDPRQADSVFDYALPLIQISSADGDLPGRPSMSGAHCSLDSLEIAVGLARSGSAGAVVTGPVSKEQLYGIGFSHPGQTEFVAERCGVSHGNVAMMLAGPTLRTVPVTTHVPLAEVPHELSAALVEARGRTTLRGLQRNFGIAEPTLAVSGLNPHAGEGGMLGREEVELIEPAIAALRAEGWRVTGPHPADTMFHAAARARYDAALCMYHDQALIPLKALHFEDGVNVTLGLPIIRTAPDHGTAFDIAGQDRADPRPMASAIRMAAYCSANRELVE	334	NUS99453.1	pdxA	PdxA, 4-hydroxythreonine-4-phosphate dehydrogenase PdxA	0.8862	1	0	588
CDS 70	63687	64515	+	GTGATTGAAGCAACGGAGCCGCTGCGCGATGTGATCGCGCGGCATGGGCTCCAGGCAAGCAAGTCGCTGGGCCAGAACTTCATCCTCGACCGCCAGTTGCTGGCCCGCATCGCCGCGGTTCCAGGTCCCCTGGAAGGCCTAACCGCCTATGAAGTGGGTCCGGGTCCCGGCGGCCTTACCAATGCTCTTCTTGAAGCCGGTGCCTCGGTCGTCGCGGTTGAGCGCGACCGCCGCTGCATCCCGGCCCTCGCCGAGCTGGAAGCGCGGCACAAGGGCAAGCTCCGGATTATCGATGCCGACGCGTTGACCATCGACGAGCCCACCGAGGCGGGCGAAGGCGCGCACGTCGTCGCGAACCTTCCCTACAATGTCGGAACAGCCTTGCTCCTGCGTTGGTTA…	828	MIEATEPLRDVIARHGLQASKSLGQNFILDRQLLARIAAVPGPLEGLTAYEVGPGPGGLTNALLEAGASVVAVERDRRCIPALAELEARHKGKLRIIDADALTIDEPTEAGEGAHVVANLPYNVGTALLLRWLSGPWPPWWRSLTLMFQKEVAERIVAAPGSKDFGRLSVLSQWRSDARIVMNLHRSAFVPPPKVMSAVVHIVPKNMPGGVKAAVLERLTEAAFGQRRKMLRSSLKNLPGALEALQRLGIDSSRRAETVSVAEFVEVARELSARA	275	WP_187709541.1		KsgA, ribosomal RNA small subunit methyltransferase A	1	1	0	547
CDS 71	64517	65012	-	ATGCGCCTTTTGCCCCCAGTTTTGATTGCCGGTATCGCAGCAGCGCTGGTCGCGACCGCAGCGGTCGGCCAGCGGCCTGACGATCAGCTTTCTCCGCGTTCGGTTGAGTTGTTCCGCCAGGGTCAGACGCACCTGGCGGCGGGTCGCTTTGTCGAGGCAGACGAGGCGTTCGAAACCTCGCTCGCAGTCGATCCGCGCAACCGCGCCGCTTACAATGCGCTCGCTCGCGTCGCGCAGCGTCAGAAGCTGTTCGGCCAGTCGATCCGCTTCACCAAGAAAGCGCTTCTCCTTGAGCCGAACGATCGCGACGCAATCGCCATCCAGGGCGAGGCAATGGTCGAGCTGGGCGCCGTGGCCCGCGCGAAGGAAAACCTCGTAAAGCTTCAGAAGCTTTGCCCG…	495	MRLLPPVLIAGIAAALVATAAVGQRPDDQLSPRSVELFRQGQTHLAAGRFVEADEAFETSLAVDPRNRAAYNALARVAQRQKLFGQSIRFTKKALLLEPNDRDAIAIQGEAMVELGAVARAKENLVKLQKLCPTGCTQLAELSATINRGPTVASAKPPEVPKSN	164	WP_187709540.1		Hypothetical protein	1	0.85	2e-96	286
CDS 72	65037	66213	-	ATGACACCGGCCGCGAGACTTCAGGCGGCGATCGAAGTTCTGGATGAGGTAATCGTCTCCGCGCGCGACGATGGGCCGCCCGCGGACACGATCGTCACGCGCTATTTCAAGACACGCCGTTACGCGGGGTCAAAGGATCGCCGTGCTGTTCGGGAACTGGTTTTCCGCGCGATCCGCGTAGTTGCGGATCGTCCGGAGAGCGGACGCGCGGTCGTCCTGGCGCTCACACAGCAGGATCCAGAGCTGCTCGATTTGTTCGGCGAGCCTCGCGGACCGGAGCCACTTGTTAACGGCGAGGCAAGTGCCGAGACTGGATATGTTCCCGGTTGGTTGCAGGACGAACTGTCACCGCTCGTCGCACCGGAGGAATGGCCCGCGCTTTTGGATCGCGCGCCGCTC…	1176	MTPAARLQAAIEVLDEVIVSARDDGPPADTIVTRYFKTRRYAGSKDRRAVRELVFRAIRVVADRPESGRAVVLALTQQDPELLDLFGEPRGPEPLVNGEASAETGYVPGWLQDELSPLVAPEEWPALLDRAPLDIRVNIARAAREDLIAQFEDAEPTPLSPWGVRLITETRLDDNPAFADGLIEVQDEGSQLIALACGPKPGERILDLCAGAGGKALALAAAEPSAVIVATDTNRARLSNLVRRADRAKARIEARLLNPNEELSQLPDWVGQGDVVLVDAPCSGSGTWRRNPEGRWRLTPARFDRVVALQSRLLDIAAELVKPGGRIVYAVCSLLSREGAGQIQDFLSRRSSWIVEETPIAAGRWDDVGKLLTPGHDGTDGFFVARLVSPC	391	WP_241445944.1		RsmB/NOP family class I SAM-dependent RNA methyltransferase	0.7852	1	0	562
CDS 73	66216	67695	-	ATGGCCCCACACAACGATTCCCCCGAAATCCCGCTCGGACTGACGTTCGACGACGTCCTCTTGCAGCCGCTTGAATCCTCGGTCCTGCCGAGCCAGGCTGACACTAGCACCCAGCTCACCCGCGAAATCCCGCTCAACATTCCGTTGCTTTCGTCGGCGATGGACACGGTCACCGAAGCCGACATGGCGATCGCCTTGGCGCAACTCGGCGGCATCGGCGTGCTCCACCGCAATCTTAGCGCTGAAGAACAGGCTGCCGCCGTCCGCGCCGTGAAGCGGTTCGAGAGCGGCATGGTCGTTAATCCGATCACGATGACGCCGGATCAGAAGCTAGCCGAGGCGCTGGAGCTGATGAAGGCGAACCGGATCAGCGGCATTCCAATCGTCGAGAAGTCCGGA…	1479	MAPHNDSPEIPLGLTFDDVLLQPLESSVLPSQADTSTQLTREIPLNIPLLSSAMDTVTEADMAIALAQLGGIGVLHRNLSAEEQAAAVRAVKRFESGMVVNPITMTPDQKLAEALELMKANRISGIPIVEKSGRLCGILTNRDVRFAEHPDQAVSELMTKENLAVVGLGTSGEVARRILHQRRIEKLLVVDDRNHLVGLITVKDIEKAVAAPHATKDAEGRLRVAAATTVGDAGFERSQALIDAGCDCIVIDTAHGHNTEVARAVERVKTMSNSVQVVAGNVATGDAAKALVDAGADAVKVGIGPGSICTTRVIAGVGVPQLTAIMESARAASQAGVPVIADGGIRTSGDIAKALAAGASTVMVGSLLAGTEEAPGETFLYQGRAYKSYRGMGSVGAMA…	492	NUS99450.1		IMPDH, inosine-5'-monophosphate dehydrogenase	0.9309	1	0	896
CDS 74	67737	68196	-	ATGCTGAACCGCCTCTTGCGGGCCGGAGCGAGGGCCTTTCACAAGATGCTCACGGTTGGATGGTTCTTCCGCCGACCAAGAACGTTTGGCGCTCACGCGATCGCACTTACGCCCAATGGTCGCCTGATCTTGGTGAAGCTTTGGTATGCGCCAGGGTGGCGGCTGCCGGGCGGAGGACGAGATGCGGCCGAGCCGGCGGCAGACGCCGCCCTTCGCGAACTTCGCGAAGAGATTGGGATGACCTCGCATGGCGAGGTCAAACTATCGTGCGAGCTAGAGGAATCGGTCGACTTCAAGCGCGATAACTGCTCGCTCGTGGTCGTCCGTGACGTGGAATACCGACCCAGGCGCTGGAGCTGGGAAGTTGAGAAGGTCTGTGACGCGCCGCTCAACGACCTG…	459	MLNRLLRAGARAFHKMLTVGWFFRRPRTFGAHAIALTPNGRLILVKLWYAPGWRLPGGGRDAAEPAADAALRELREEIGMTSHGEVKLSCELEESVDFKRDNCSLVVVRDVEYRPRRWSWEVEKVCDAPLNDLPVNLSPQTRRWLNSVGPLV	152	WP_187709539.1		NUDIX domain-containing protein	1	1	2e-85	257
CDS 75	68200	69007	-	GTGACTTCGGACTTGTTCGCGATGCGCTCGATCCTGTTTCTGCCTGCCTCGAACCCTCGGGCTATTGCGAAGGCGCGAGAGAGTGCGGCGGACCTGATCGTCCTGGACCTCGAAGATGCGGTCAAACCGGCTGACAAGAGGGAGGCGCGGGCTGCGGCGGTCGACGCCGTGACGTCAGACTGGCCGATGCCGGTCGCCATTCGCGTCAACGGAGTAGGGACCGAATGGCATTCGCTCGATATCGACGCGGTCGCCCGATCGAAATGCGACGTTGCAGTTCTCCCGCGTGCCTCGTCTGGTCATCTTGTCCGCGATGTCAGGGAGGCCATTGGCAAGCCCCTGTTGGCGATGATCGAGACGGCCGCGGGAGTGCTGGCGGCGTCCGAGATCGCGCGCGAA…	807	MTSDLFAMRSILFLPASNPRAIAKARESAADLIVLDLEDAVKPADKREARAAAVDAVTSDWPMPVAIRVNGVGTEWHSLDIDAVARSKCDVAVLPRASSGHLVRDVREAIGKPLLAMIETAAGVLAASEIAREVGALIAGTNDLRTDLRLPLDATREPISTALQLIVLAARAHGIPAFDGVYNRLSDIDGFIAECIHGRTFGFDGKSLIHPDQIGPCNEAFGPSEDEVESARRLVEAFSGGAERFEDRMIERMHVEAARRVLERAGQP	268	WP_187709875.1		CoA ester lyase	1	0.97	0	518
CDS 76	69075	70083	+	ATGCTGACTACGTTCATGACCGCAGTTGCAGTTCTAGCGCTTCTTTACGTCATGATCGGCGTCAAGATCGTCCACCAGGGTTATCGCTACACGATCGAGCATTTCGGGCGTTTCGTTCGCGTCGGGCAACCCGGTTTCAATTTCGTCCCTCCTTTCTTTTACCGCGTTGGCCACAAGATCAACGTCATGGAGCAGGTGGTCGATATCCCCGGGCAGGAAATCATCACCAAGGACAATGCGATGGTCGCCGTTGACGGCGTCGTATTCTTCCAGGTTCTGGATGCCGCAAAGGCCGCCTACGAGGTGAGCGATCTTTACACGGCGATCATGGCGCTCTCGACGACCAATCTTCGTACGGTGATGGGTTCGATGGATCTCGACGAGACTTTGTCGAAGCGC…	1008	MLTTFMTAVAVLALLYVMIGVKIVHQGYRYTIEHFGRFVRVGQPGFNFVPPFFYRVGHKINVMEQVVDIPGQEIITKDNAMVAVDGVVFFQVLDAAKAAYEVSDLYTAIMALSTTNLRTVMGSMDLDETLSKRDEINARLLAVVDHATEAWGVKITRVELKDIRPPRDIVDAMTRQMKAEREKRASILESEGMRQSEILRAEGEKQAKILQAEGLKEAAFREAEARERAAAAEANATKSVSDAIEGGSSQAINYFIAQKYVEALGKFATSPNAKTILFPVEATQLMGTLGGIGELAREAFGAGGEKVSAAPRVKSEIKASRGAPPSVPGAPRIEG	335	WP_187709874.1		SPFH/Band 7/PHB domain protein	1	1	0	632
CDS 77	70082	70537	+	ATGATCGGCGACATCGACCCCGGCGCGCTGTGGATGATCGGGGGTATCCTGCTGCTGATCGCCGAGATCATCGCGCCGGGATTCTTTCTCGTCTTCATCGGAGTGGCGGCGCTCGCCACCGGAGCATTCACTTTGCTGTTCGGGATGCCGCTGGCGTTCCAGCTGATCCTGTTCACGATCTATGCGCTTGTTGCGGTGATGATCGGCAGGAAAGTCTACGCCAACCAGGCCGCGGATAGCAGCGACCCGCTGCTCAATGATCGGGTCGCGCGCATGGTCGGTAAGAGCGTCACGGTCATCGAGACGGTCGACGAGCATTCGGGACGCGTCCGCGTCGGCGATAGCGAATGGTCGGCGCGTGGTGGCCCCGGTCGTCCTGGCGAGCGCGTTCGCATAACG…	456	MIGDIPDGAWMIGGILLLIAEIIAPGFFLVFIGVAALATGAFTLLFGMPLAFQLILFTIYALVAVMIGRKVYANQAADSSDPLLNDRVARMVGKSVTVIETVDEHSGRVRVGDSEWSARGGPGRPGERVRITGVDGNCLLVEPERQLPPS	151	WP_246444494.1	nfeD-like	NfeD-like	0.9934	1	3e-63	201
CDS 78	70549	72394	+	TTGTCAGAATTGTTCCTGAGCCGCCGCGAGGCGGTTGCAGCCCTTTCGGCCAGCGCCGCCCTTCCGTTCTTGAGCGGCGGTCTCTCGCCGGCCTTTGCACAGACAACATCCGCCGACGCCCAGGCCTCGGCGCTTCTCGATTCAATTGCCGAGAACCTGCTTCGCCAGTCGCCAGAATCCGCCACGTCACTGGGAATCGACAAGGGCGAGCATATCGCCCTTCGTTCGCAGCTCGGCGACCGTTCGGGCATCGGGCAGCAGAGGCTTGCACAGACGCTCCGCGGCGACCTCGCACGGGCCAATGCAATCGACGTTTCCGCGCTTTCGCACTCGGTTCGCACCAGCGTCGAAGTCGTCCGGAGTGCCTACGCGAATGCACTTGAAGGCTTCATGCAGCCT…	1845	MSELFLSRREAVAALSASAALPFLSGGLSPAFAQTTSADAQASALLDSIAENLLRQSPESATSLGIDKGEHIALRSQLGDRSGIGQQRLAQTLRGDLARANAIDVSALSHSVRTSVEVVRSAYANALEGFMQPYGDVAVGSWRNTPYVVIQNVGAYLDTPRFLDSEHQIATRDDADAYIARLKSYPEQLDNELGRVIMARYKGLIPPDFLLDKALKQLGQSLDGARRGGGLVESIERRTREKNISGNWAEQARAIVQQQVAPALERQIAELTLQRGLAKSDPGMWARKDGDGYYAWALKASTTTTMTPDEVHQMGLEELRALQARMDPILKSLGYTKGSVGERMQALGKDPRYKFSPGDKGRAEILAFINERLRIIRSKLPQMFNTMVKGNLEVRRLPP…	614	QNP46585.1		Protein of unknown function (DUF885)	1	0.95	0	1132
CDS 79	72460	73459	-	ATGGAAATTCTGTTCTTCGACTGGCTCGGTAAGCCGCTTTGGATGTGGCTCGGTTTCATCGGCGTGGTCGTCGCTTTGCTCGTGCTCGACCTTGGCGTGCTACACCGCAAGCAACGCGAGATCGGCGCGCGCGAAAGCATTCTTATGTCCGCGTTCTACATCCTGCTCGGCCTCGGTTTCGGCGGCTGGGTGTGGTGGTACATGGGGCCGACCGCCGGCATGAATTACGTTACCGGCTTCGTCATCGAGAAGAGCCTTGCGATGGACAATGTGTTCGTCATCGCAATGATCTTCACCTACTTTGCTGTTCCCCGCGAATATCAGCACCGGGTGCTCTTTTGGGGCATAATCGGCGTAATCGTCCTTCGCGCGATCATGATCGGGCTCGGCGCAACGATC…	999	MEILFFDWLGKPLWMWLGFIGVVVALLVLDLGVLHRKQREIGARESILMSAFYILLGLGFGGWVWWYMGPTAGMNYVTGFVIEKSLAMDNVFVIAMIFTYFAVPREYQHRVLFWGIIGVIVLRAIMIGLGATIVSQFGWVLYIFAAFLIVTGIKMWVFADKEYDVGSSPVLRWVRKRFNVTDAFHGNRFWVRLPSGKGRNAGLFMTPLFLSLAMVEVVDVVFAVDSVPAIFAITTDPFIVYTSNIFAVLGLRALYFALAAMVHRFHYLKYALSVLLVFIGSKIFVADALGIAKVPPLLSLSVTFAILAAGVGYSLWKTGGRSEQGPPAPAKS	332	WP_187709537.1		Integral membrane protein TerC	1	1	0	567
CDS 80	73590	73811	-	ATGTCGGAACGGCAGGGGATCGAGATCGACTATTGCCCGTCCTGCCGGGGCGTGTGGCTGGACCGCGGCGAGCTCGACAAGATCGTCGAGCGAAGCGGCGCCAGCGCGCCTGCCCGGCCGGTTCGCGAAACCTCCGGTGATCGGCACTGGGATGACGATCGTCATCACGGCCGGCACTATGGCAAGCGACGGAAGAGCTTTCTCGAAGAGCTGTTTGACTGA	222	MSERQGIEIDYCPSCRGVWLDRGELDKIVERSGASAPARPVRETSGDRHWDDDRHHGRHYGKRRKSFLEELFD	73	WP_187715160.1		zf-TFIIB domain-containing protein	0.7733	1	4e-18	81.3
CDS 81	73845	74019	-	ATGAATTCGCGTCTGTACACGCTGCTCGAGGCGCACCAGCGCATCGATGGCCAACTTCATCTCGAACAGCAACGCCGCTGGAAGGACTGGTTCAGAATCGCGCGACTGAAGAAGCTGAAGCTGCGCGTGAAGGACCTGATCCGTCGGCAGTCCCTCCAGGCAGGGAGGACTTGA	174	MNSRLYTLLEAHQRIDGQLHLEQQRRWKDWFRIARLKKLKLRVKDLIRRQSLQAGRT	57	WP_187709536.1		Protein of unknown function (DUF465)	1	1	3e-19	82.8
CDS 82	74311	74758	-	ATGACCGAATATTCGCCACGACTTTTTTCGGCTGACGCCGAGATCGAGCATCTCGGGGAAGGGCTTCTCGCATGCACCTTGCCCCGCGAAGCCTGGACACACGAAGCTCACCTAGCCGCGACGACCTACCTCCTGCTTCGACGGCTCGACATTCATCTCGATGCCGAACTTCCGAGCATCATCCGTCGCTTCAACAAAAGCGTGGGCGGGGTGAACAGCGATACCGAAGGCTATCACGAAACAATCACGCGAAGCTTCCTGCACGGCGTTCGCCTGTTCCTTGAGCGCGCTGATACGAGCGAGCCGCTTCACATGCTCGTCAACGAGCTGCTTATCTCTCCAATGGGGCGTCGAGACTGGCCGCTCAGATTCTATAGCCGTGAGCTTCTATTCTCCGTC…	447	MTEYSPRLFSADAEIEHLGEGLLACTLPREAWTHEAHLAATTYLLLRRLDIHLDAELPSIIRRFNKSVGGVNSDTEGYHETITRSFLHGVRLFLERADTSEPLHMLVNELLISPMGRRDWPLRFYSRELLFSVEARRWHVPPDLAVMH	148	WP_187709535.1		Hypothetical protein	1	1	1e-92	275
CDS 83	74805	76323	-	TTGGTCGAGGCCGCGGTTCAGCGCGGTGAGGGCCAGCTGGCGAAGGACGGTCCCCTCGTCGTCCGCACGGGCAAGCACACCGGCCGTTCCGCCAACGACAAGTTCACGGTCCGCGATGCCGAGACCGAAAATACCGTCTGGTGGGGCAAGTCGAACAAGCCGATGGAGCCGGGAGCGTTCGCGGCGCTCAAGGCCGACTTCCTCGATCACCTGAAGGGTCGCGACACCTTGTTCGTCGCCGATCTGTTCGGCGGTTCGCAGCCCGAGCACCGGGTCAACGTTCGCGTCATCAATGAATACGCCTGGCACAACCTCTTCATCCGCACGATGCTGGTGCGGCCAGAGGCGAGCGAGCTCGCCGGCTTCGTGCCCGAGTTCACGATCATCGACCTTCCGAGC…	1518	MVEAAVQRGEGQLAKDGPLVVRTGKHTGRSANDKFTVRDAETENTVWWGKSNKPMEPGAFAALKADFLDHLKGRDTLFVADLFGGSQPEHRVNVRVINEYAWHNLFIRTMLVRPEASELAGFVPEFTIIDLPSFRANPQRHGCRSETVIAVNFSEKLILIGGTEYGGEMKKSVFGILNYLLPADGIMPMHCSANIGPRGDTAIFFGLSGTGKTTLSADPNRTLIGDDEHGWSDTAVFNFEGGCYAKMIRLSAESEPEIYATTKRFGTVLENVVMDPETRELDLDSAEYAENSRGAYPIDFIPNSSDKNMGPVPKNVVMLTADAFGVLPPIAKLTPDQAMYHFLSGYTAKVAGTEIGVTEPEATFSTCFGAPFMPRHPSVYGNLLKERIARGHVDCWLVN…	505	WP_187709534.1	pckA	PckA, phosphoenolpyruvate carboxykinase (ATP)	0.998	1	0	1044
CDS 84	76660	77371	+	ATGAGCCACGAGATCGCGCTGGTCGACGACGACCGCAACATCCTGACTTCCGTCTCGATCGCATTGCAGGCGGAAGGATTCGTGACTCGGGTCTACACCGACCCGACGGTCGCCCTAAAGGCCTTTGCGGACAAGCAGCCGGACCTCGGTGTGTTCGATATCAAGATGCCGCAAATGGATGGAATGGAGCTTCTCCGACGCGTCCGCGAATTCAGCCCGATGCCGGTTATCTTTCTGACGTCGAAGGACGATGAACTTGACGAGGCCCTGGGCCTCGCGATGGGTGCCGACGATTATATCGCCAAACCCTTTTCGCAGCGGCTTCTGGTCGCACGCGTTCGGGCAATCCTGCGCAGGCAGGAACTGGCAAAGGGCGTTGCGTCATCCGCTGCGCCGGAG…	711	MSHEIALVDDDRNILTSVSIALQAEGFVTRVYTDPTVALKAFADKQPDLGVFDIKMPQMDGMELLRRVREFSPMPVIFLTSKDDELDEALGLAMGADDYIAKPFSQRLLVARVRAILRRQELAKGVASSAAPEPEPVLLERGRLVMDPARHKVIWGGKDVTLTVTEFLILEALAQRPGVVKTRNQLLDVAYHDDIYVDDRTIDSHIKRMRRKFRAVDPEFDAIETLYGVGYKFQDE	236	WP_187709533.1		Response regulator transcription factor	1	1	9e-158	447
CDS 85	77370	78063	-	ATGTACATGAGCGTAAGCCATACGATTCTCGTTGTAGACGACGATCCCAGCATCGTCGAACTGTTGAAGGACTTTTTGGAGAATGACCATTTTCGTGTGATCACGGCCTGCGATACGGCAGAGGCATGGGACATGTTCGAACGGAATACGGTTCACGCAATCATTCTGGATATTATGATGCCGGGACAAAACGGGTTTGATTTATGCCGCCGGATTCGCGCGGATAGCGACGTTCCGATCCTTTTTCTGAGCGCGCGCAGCGATGATGTGGACAAGATTCGGGGGTTGACGCTCGGCGGCGACGATTATATCGTGAAGACGGCTTCTCCGGGAGAGATTGTCGCCAGGGTAAAAGCCGTCCTGCGGCGCACCGCTTCGCGGGAGCATACGAAGGAAAGG…	693	MYMSVSHTILVVDDDPSIVELLKDFLENDHFRVITACDTAEAWDMFERNTVHAIILDIMMPGQNGFDLCRRIRADSDVPILFLSARSDDVDKIRGLTLGGDDYIVKTASPGEIVARVKAVLRRTASREHTKERILDYGRIQLNLSTREVFVDGVSIVLTPKEYDLLRLFAEHPRHVFSYEQLLAKFWEGIGDRHTIRVHLSRLREKIEVDANHPQYLVNVWGVGYRFEGG	230	RED40478.1		DNA-binding response OmpR family regulator	0.9826	1	2e-164	463
CDS 86	78218	78428	+	ATGGAAAACAGCAGTGTATACGTGTTTAGCGCTTTATTTTGTATCACGCTTTTTTGTTTTTTGGCGGTTAGGATGTATTCCATTCGTCACAAGTCCGGTAACAGCCGCCGCCGGGAGGATGACATTGCCTGGATTCTCAAAAACCGGATGGCCAAAGGTGAAATTGACGAACAGGAATATAGCCGGCTTAAGGACTTGCTGACCAAATAA	210	MENSSVYVFSALFCITLFCFLAVRMYSIRHKSGNSRRREDDIAWILKNRMAKGEIDEQEYSRLKDLLTK	69	WP_105442994.1		Hypothetical protein	1	1	3e-43	144
CDS 87	78533	79592	+	ATGTTAACCGTTCAAATCGTTCTTTTTGATGGCTTCGATCTGCTGGATGCCTTGGCACCTTATGAAGTTTTCTGTGCCGCGGCGATGATGTCCAATGATGCGCTTGAGGTGAAGCTTGTCACCGCCGAAGGAGCAAGAGCTGTGGCCAGCGGCACCCAGGGCCTGCCTATTGAAGCAGCCGGCAAACTGGATCCAAATCGAGCGGGGATTATTCTCGTTCCCGGCGCAGCCGGAGATGTCGAAAGCGACGGTCCCGATTCCGTCCCAGCCATATTGGCACGAACCGCAAATACCGAATTGACCGGCATGATCAGGGAAGCGCTCGGAAGGAAAGACATCATTGTCTCCACCGTATGCGGCGGATCCTTAGTTTTGGCCATGGGAGGCTTGCTGGAAGGC…	1059	MLTVQIVLFDGFDLLDALAPYEVFCAAAMMSNDALEVKLVTAEGARAVASGTQGLPIEAAGKLDPNRAGIILVPGAAGDVESDGPDSVPAILARTANTELTGMIREALGRKDIIVSTVCGGSLVLAMGGLLEGRRAVTHHLGMDVLGATGALPVKARVVDDGNLVSGGGVTSGLDVALHLVERELGPRIAHAIEELFEYERRGIAWRAQGMVPNSEKTETDKESNFVLSTEAVNPPSAPPQNTSGHIESVFDGDWDVTIATPVGKMDVKLSIATSHGEVHGTATQGDETVKFMSPVIQGNKLTWSQQVTKPMRLNLKFDVTVDGDELHGTAKAGVLPASRVAGKRLKSTFQQ	352	WP_116230512.1		DJ-1/PfpI family protein	0.9744	1	0	661
CDS 88	79612	80269	+	ATGAATGAAGTGAACAAACGAAAAATCTTATATGGTGTGTTGGCCTGTGTCAGTATTTTGTTTATCCTTTACGCTTTATTGGATAATTTTATTATTGATCCCGGTGCGGAAGGCTTTTTAAGCCATAAAACCGGTCTTAAACGTGAAATTCATCTACCAGCGTGGTTAAGCGTTATGCGCATACATGTTGCTTTTGCGTGCATCGCCATGGCGGCTGGGCTTGTCAATTTTTCCAACCGCGTTTTTCAAAAAAGCCGAAAATTCCATCGGATCAACGGATACCTGTATATGGTGTCGGTGCTTCTTGTTGTTATCACTTCCGGGTATATGGCCCCTTATGCCACCGGAGGAAAAGTGACGAGCATGGCGTTTAACGCGCTAAATTTAATTTGGCTGTTC…	657	MNEVNKRKILYGVLACVSILFILYALLDNFIIDPGAEGFLSHKTGLKREIHLPAWLSVMRIHVAFACIAMAAGLVNFSNRVFQKSRKFHRINGYLYMVSVLLVVITSGYMAPYATGGKVTSMAFNALNLIWLFITVTALVQIKKKQVIRHRNWMIRSYAFCFTNLLTHLITSVLQQGFGVEYALSYTVGVYGAIVLLLIVPNILIRTMKITRKMTVDL	218	WP_234489252.1		Predicted membrane protein (DUF2306)	0.9541	1	8e-143	407
CDS 89	80385	80934	-	ATGACCGAGACGTTGAATTTCGATGAATGGTTGGATCGGGAACGGGATCGTGACTCCGCTCTAGTCGTGCTCATGTGCGGAATCGCCGGTTCCGGGAAAACTACATTTTCCCAGAGATTGGAGGAACAAGGATTCATCCGTCTCTCTATTGACGAGGAGGTGTGGAACACGCACGGCCGTTACGGAATTGATTATCCGGTTGAAAAATACAGAGAATATTTGGATGTAGCGCATGCAAGCTTACGAAAAAAGCTAGTCACATTGGTTCAAAACAAAAAGCAGGTTGTGGTCGACTCCAGTTTTTGGAGCCGTTCCGCGAGAGATGACTATAAACGGCTTATTGAACATTCGGGAGGAAAGTGGAAGTTAATTTATTTAAAAGTACACCCTGATGAATTG…	549	MTETLNFDEWLDRERDRDSALVVLMCGIAGSGKTTFSQRLEEQGFIRLSIDEEVWNTHGRYGIDYPVEKYREYLDVAHASLRKKLVTLVQNKKQVVVDSSFWSRSARDDYKRLIEHSGGKWKLIYLKVHPDELRKRLKVRSQRFDANAAFPITEETLNNFLNSFEEPQGEGEIVIENGIEQQ	182	WP_200630912.1		ATP-binding protein	0.9704	0.91	2e-116	338
CDS 90	81087	81681	+	TTGCCTACTACCTTGAATACAACGACCATCATGATCGCCGGGCTGATTGCCCTGCTCCTCGTCCTATTCGTCATACGTTTGGTCAGAAACCGCAGAAAAAGGATCCGCCGGGAGGCGAATCCGCGCAAGATTACGATCAAGGATATCGATTTAATGGCAGACGGCTCTGAATTTGAGCTGTATCTCTTCAGGCTGTTTCACGAGCTCGGATATAGAGAAGTGTATCAAACCACAGCCAGCCGGGACTTCGGCGCCGACTTGGTGTTTACGGATCAGAACGGACTAAGGAACGTCTTACAGGCCAAACGCTACGGCAACAGCAATCCGGTCGGCATCGGCGCGGTTCAGGAGGTATATACCTCGATGCGTTACTATGAAGCTGAACGGGCCATCGTGCTG…	594	MPTTLNTTTIMIAGLIALLLVLFVIRLVRNRRKRIRREANPRKITIKDIDLMADGSEFELYLFRLFHELGYREVYQTTASRDFGADLVFTDQNGLRNVLQAKRYGNSNPVGIGAVQEVYTSMRYYEAERAIVLTSGRYTEACRILAAVNGVKLLDREDLEELIILFKSRRYDEAMAIIEEPAETEAPTWKPKAKKAT	197	MBB3126835.1		Restriction system protein	0.9593	0.87	9e-81	249
CDS 91	81771	82530	-	ATGAACCGGAGTATAGGCAAATACTTTGTATCCTCCATGCTTGCCGGTTTGTTCGTGGGTCTCGGCATTATACTGATCTTTACGATCGGCGGACTGCTCGCGCCGGTTCACGCACCCGCCATGAAGATTGTCATGGGAGCCAGCTTTGGTATCGCATTGAGTCTGGTCCTGATGGCAGGATCGGACTTGTTTACAGGCAACAATATGGTCATGGTGGTCAGCACGCTGAACAAGAAGACGACCTGGCTCGATACAATTAAAATATGGCTGTACAGCTATCTCGGCAATTTTGCCGGATCCTTGCTGGTCGCGGCGATCTTCGTATGGACGGGATTGGCGAAAGGGGGAACGGCCGAATTTATCAACAGCACGGCCGCTGTTAAAATGAATGCACCGTTT…	759	MNRSIGKYFVSSMLAGLFVGLGIILIFTIGGLLAPVHAPAMKIVMGASFGIALSLVLMAGSDLFTGNNMVMVVSTLNKKTTWLDTIKIWLYSYLGNFAGSLLVAAIFVWTGLAKGGTAEFINSTAAVKMNAPFMELFMRGILCNTLVCLAVWCSMKLKEESAKLVMIFWCLFAFITSGFEHSVANMTLLSVSLFIPHPDTVTWGGLAANLIPVTLGNMVGGSVFVGLAYWYMTKDKEKVEIETLPQSKRSAS	252	WP_105442996.1	focA	FocA, Formate/nitrite transporter FocA	0.9921	1	8e-164	464
CDS 92	82559	82909	-	ATGAGCGTGACGAGAGAAATGATGAAAGTGATGAAGCTGGAGGAGCTGAAGCCGCAGATTGGCAAGGAAGTACGCGTTGGCGATGAGTCGGTTGCGTTATTCCGGCTGTCAAACGGGGAGGTGCGGGCGGTTAGCAACCGGTGTCCCCACAAGAACGGTCCGCTGGCTGAGGGCATCGTGTCGGGTGAATTTGTTTTTTGCCCGCTCCACGACTGGAAAATTTCGCTGACGACAGGGGAAGTGCAAAAACCGGACGACGGCTGCATCCGGACCTACAAAACCGCGGTCATCGACGGTTACGTCTATATTGGAGGACTGAAGGAGCATGAAAAACACCATTCAGATCGTTGA	351	MSVTREMMKVMKLEELKPQIGKEVRVGDESVALFRLSNGEVRAVSNRCPHKNGPLAEGIVSGEFVFCPLHDWKISLTTGEVQKPDDGCIRTYKTAVIDGYVYIGGLKEHEKHHSDR	116	WP_076165646.1	nirD	NirD, nitrite reductase [NAD(P)H], small subunit	0.9828	1	2e-79	239
CDS 93	82921	85309	-	ATGATAGGCAACGGGATGGCGGGGGCGCGGTGTATCGAGGAAATTCTCCGCCGGGACCGCGACCGCTACGAGATAACGATGATCGGGGATGAACCGTATCCCAACTATAACCGCATTATGCTGTCCCCTGTGCTGCAAGGGAAAACGACGTTTGAAGAAATCACGATTAACGATTGGGACTGGTATCAGTCCAATAACATACATTTGCTGTCCAAGGAACGGGCTATAGAGATTAACCGAGCGTCGAAAGAAGTCCGAACCGACCGGGGAACCGTCGTCCCCTACGACGAGCTCATTATCGCGACCGGATCCAGCGCGTTTATTTTACCTGTACCAGGACACGACCTGGAAGGCGTCGTCGGTTTCCGCACCATTGAAGACACGAAAATGATGCTGGAA…	2388	MIGNGMAGARCIEEILRRDRDRYEITMIGDEPYPNYNRIMLSPVLQGKTTFEEITINDWDWYQSNNIHLLSKERAIEINRASKEVRTDRGTVVPYDELIIATGSSAFILPVPGHDLEGVVGFRTIEDTKMMLETAKQYKKAVVIGGGLLGLEAARGLMNQGMEVHVVHLLPHLMEMQLDAAAAKLLQQDLEAQGMKFLMEKKTTEIYGDGRVQGLRFEDGTNVECDLVVMAVGIRPNAALARDAGLAVGRAIQVNHLMQTTDPSIYAVGECAEHCGIAYGLVAPLYEQGIVLADHLTGRPTEGYAGSLLSTQLKVAGCDLFSGGEIHADADTKAIVVQDEVAGSYKKILVRENRIVGVVLYGDVSDGTRLFSLLKKGSDIQEYTSASVLHKAGGDSGLD…	795	WP_116230517.1	nirB	NirB, nitrite reductase [NAD(P)H], large subunit	0.9912	1	0	1564
CDS 94	85375	87442	+	ATGACCGTAGAGATTGCACCCGGGGAGGCCAGGCAGCGATCGGGTTTTCAGGCGACGGGAGTCCCCAATGCCGCGTCCGAGGGGCGGCTGTGCGTGAAAGGGATGAACGCACACCAGCATGCTTCAAGCCGGGACCGCCTCCTGTATCCGCTGGTACGGAAGAACGGAGAATTGGTCCGCGCCTCTTGGGAAGAAGCATTGGACACCGTCGCAGCGCGGTTCTCGGCCATTCAGGAGGCGTACGGCCGCGATGCCGTCGGTGTATATGGCGGCGGTTCTTTGACGAATGAAACGGCGTATGCACTTGGCAAATTTGCGAGAGTGGCCCTCCGAAGCCGGTACATCGACTATAATGGGAGATTTTGCATGTCGGCTGCGGCATCAGCCGGAGTGAAGACA…	2067	MTVEIAPGEARQRSGFQATGVPNAASEGRLCVKGMNAHQHASSRDRLLYPLVRKNGELVRASWEEALDTVAARFSAIQEAYGRDAVGVYGGGSLTNETAYALGKFARVALRSRYIDYNGRFCMSAAASAGVKTFGIDRGLTNQLSEIPLAECIILAGTNIAECQPTLMPYFIRAKENGAFIIVIDPRATATAELADLHLQVKPGTDSALVSGMLKVILDENLIDSAFIQSRTKDFDQLKADLLRIDLEGIAELTGVSVEQIRTAAVTYAKAGTGMVFTARGVEQHADGHMAVRNFLNMVLATGKIGREGCGYGAVTGQGNGQGGREHGQKADQLPGYRSIENENDRAFVAKVWGIPPEELPGKGVSAYEMMELVHQEQIKALFVMGSNPVVSNPHATLV…	688	RED40355.1	napA	Nitrate reductases, NapA (Nitrate-R-NapA)	0.9913	1	0	1364
CDS 95	87594	88491	+	ATGGCTCGTATTTTTATTACTGGTGCTTCTGGTATGGTTGGTCGTAATTTATTACCTCGTTTAGCTGGTACTGGTCATGAAGTTTTAGCTCCTTCTTCTGCTTCTGTTAATAATTTATTAGATCGTGAAGCTACTTTAGCTGCTGTTCGTGAAGCTTCTCCTGATGTTATTGTTCATTGTGCTGCTAAAGTTGGTGGTATTTTAGCTAATTCTCGTGAACCTGTTGCTTTTTTAACTCGTAATTTAGCTATGACTCGTCATTTAGTTGATGCTGCTCGTGAAGCTGGTGTTGAACGTATTATTGTTTTAGGTTCTTCTTGTATGTATCCTCGTCCTGGTAATGGTCCTGCTACTGAAGAAGCTTTATTAACTGGTCCTTTAGAACCTACTAATGAATGG…	897	MARIFITGASGMVGRNLLPRLAGTGHEVLAPSSASVNNLLDREATLAAVREASPDVIVHCAAKVGGILANSREPVAFLTRNLAMTRHLVDAAREAGVERIIVLGSSCMYPRPGNGPATEEALLTGPLEPTNEWYAIAKVAALELCAAERPEHVILRYGLFMPTNLYGRYDKFDSGGSHLVPAMIRKVHEGRMSANEGVSIWGSGTPTRDFVHVEDAANAACFLLDWPPGAYNIGDGEPARGTDWLPIFAEVVGVSGDIVFDTSRPEGQPWRKLLSSAKARGLGWKPLYPSWRTGFQGSY	299	WP_055454615.1	nolK	NolK, GDP-L-fucose synthase	0.5695	1	2e-102	312
CDS 96	88510	89544	-	ATGAAAACGGCAGTCATTACTGGAATTACTGGGCAGGATGGCGCGTATCTTGCTGAACTGCTTCTTGAAAAGGGTTATCAGGTCTACGGCACTTATCGCCGTACGAGTTCGGTTAATTTCTGGCGCATCCAGGAGCTTGGGATCGCCGATCACGCGAATCTTCACCTGGTCGAACATGATTTGCTCGATCTCGCGTCCTCTATCCGACTACTGCAGCAAACTGGCGCGAAGGAAGTCTACAATCTCGCAGCTCAAAGCTTCGTAGGCGTTTCCTTCGACCAGCCTGTGGCAACGGCGAAAATAACGGGTGTAGGTGCACTAAACCTACTTGAAGCAATTCGGATCGTCGATCGTGGCATCCGCTTCTATCAGGCAAGCACGTCTGAGATGTTCGGGAAG…	1035	MKTAVITGITGQDGAYLAELLLEKGYQVYGTYRRTSSVNFWRIQELGIADHANLHLVEHDLLDLASSIRLLQQTGAKEVYNLAAQSFVGVSFDQPVATAKITGVGALNLLEAIRIVDRGIRFYQASTSEMFGKVQAVPQNESTPFYPRSPYGVAKLYAHWITVNYRESYDIFGSSGILFNHESPLRGREFVTRKITDGVARIKLGKIESLALGNLDAQRDWGFAKEYVDGMWRMLQADEPDTFVLATNRTETVRDFVTMAFKAADISIEFSGKESEETAIDTASGKTVVRIDPRFYRPAEVELLIGDPSKATETLGWKPKTALEELCRMMVEADLRRVQTGYSF	344	WP_187709443.1	noeL	NoeL, GDP-mannose 4,6-dehydratase	1	1	0	710
CDS 97	89710	90334	-	ATGAAATCTGAAGTTATTCATTCTTTAGGTTCTGATTTAGATTCTGCTGTTGTTGTTATTGGTGCTGGTGGTATGGCTAAAGTTGCTATTGAAGCTATGCGTTTTGGTGAATGGTATACTTGTTTAGATCCTGAAATTCAAGCTGATTTATTAGCTGCTGGTGCTTGGTTAAAACGTTATAATTCTACTTTAGGTGATTCTGCTGAACAATTAAATGAAGGTTTACGTGAACGTTTAGGTGCTGTTGGTCCTGGTGCTTCTATTTCTCCTCCTTTTCATTGTGATTATGGTTTTAATATTTTTGGTGGTGCTCATGCTGTTATTAATGCTGATTGTCAAATTTTAGATGTTGCTATTGTTTCTATTGATCATGGTTGTGTTGTTGGTCCTGCTGTTCAA…	624	MKSEVIHSLGSDLDSAVVVIGAGGMAKVAIEAMRFGEWYTCLDPEIQADLLAAGAWLKRYNSTLGDSAEQLNEGLRERLGAVGPGASISPPFHCDYGFNIFGGAHAVINADCQILDVAIVSIDHGCVVGPAVQIYTADHPHDPEQRQAGLQLGRPVKIGNRTFLGAGTTVIPGVTIGADCMIGAGSVVVRDLPDLVTALGVPARVRGS	208	WP_046067008.1	nodL	NodL, Mannose-1-phosphate guanylyltransferase	0.6776	0.87	4e-81	251
CDS 98	90387	91689	-	ATGATGATCGATCGAATCTCCATGAACAACGACCGGCCGGCGATTGGTATCTGGGCCCAATGGCCGGACGGAAGTCGTTGGACCAATGAGGGGATGACGAGGCTTCTAGGTTTTCTCGTCGAAGGAATTGCGCAAGCCGGGACTCACGTATTTAGGATAGTCCTGCCGGATAGTATCCGCGACGCGGCCGAATCGGACCTCCGTACCTTGAATGCCAAAATCGGCCGTGATTTTACGCTCCACTCACCTCGTGATTATTCGACACGTGGTGGAGATATCTCCGACTTGCCGACTTTTGCCAATCAATACGTCAATGTCGAAGGTTGGCTAAGTCTCTTTCCAAATTTCGCCGAAGCGGGAGAACTCAACGCTCCGATTACGGTAATATTCCCCGACGCA…	1302	MMIDRISMNNDRPAIGIWAQWPDGSRWTNEGMTRLLGFLVEGIAQAGTHVFRIVLPDSIRDAAESDLRTLNAKIGRDFTLHSPRDYSTRGGDISDLPTFANQYVNVEGWLSLFPNFAEAGELNAPITVIFPDAIPKVFHQFGDDAWGEEGAHFRWENDVRHLLARARAVVTFSNHVAREHVGGIFNFPADRLRVVSHAAPDLKPLLPFMDGRQRTQESLRQAAEILREECRNRNDSYLGDFPFEEVPYVAVSTQDRVTKNIQLIGRAIQVLVRERRKSLKLLTTAPLSYVERWAVLPKIVKEAQAQFDVVSIPDLPRQAHAAFLHCASLAVHPSIYEGGHAPFPFYEAVSVGTPCIMALGPHIAELVESEPSISQFCFDSNDCDGLADLICKTMESRVD…	433	WP_187709444.1		Glycosyltransferases	1	1	0	896
CDS 99	91688	92987	-	GTGGGGGTTGAAGGGCGGGTCCCGGTCGGGATTTGGTCTGAGCTCGGACCGGGCGCGCGCTGGGCGAACGAGGGCGTCTCGCGCGTCGTAGGCTTCCTTATCGAAGGCGCAGCGGCGGGCCGCAAATACACTTTCCACATCCTCGTTCCGCACGGGATGGGCGAAACTGTAAGGGAGGACTTGCGGCAGCTCTCTGCGGTTGAAGACCGGGACTGGGTTGTCTGGGAGCCGCCTGCACCTGCGCATGGGGAAGCACTTTCCGAGCTCGCCGATTTCGCGAATCGGAACGTGCCGGTTGAGGCTTGGATCGTTACGTTCCCTCATTTCTCCGGCTCCCTGCACCTCACCAAACCCAAAGCGACGCTTTATCCGGATGCCCTGCCCTACGACTTCCCGCTT…	1299	MGVEGRVPVGIWSELGPGARWANEGVSRVVGFLIEGAAAGRKYTFHILVPHGMGETVREDLRQLSAVEDRDWVVWEPPAPAHGEALSELADFANRNVPVEAWIVTFPHFSGSLHLTKPKATLYPDALPYDFPLGWNEENAWGPDGSWPKWRRTATNVMAESAAVITFSRHVAERHAGPLCDVPLKKVRVIPLAPPDLAPLLPFVTNRQQTAESRSRAADILRKHATEQSLDYLRGFPFEEVNFVAAATQDRPTKNLGLTAEAVRRVVRERRGNLKLFMTAHLHVGATWTKLPEIVRRGQFHHDLMSLPDLPRDVHAALFHCATVVVHSSFFEGIIGSLPFYEAASVGTPSLLARGPHIDELLETEPTIEPFVYDPYDIDRLADLIVDVASNRETYVKAQ…	432	WP_166091983.1		Glycosyltransferase	0.6101	0.97	2e-168	491
CDS 100	92976	94182	-	ATGAAAGTCGGAGTACTGCTCCCGTCGGCAGTTGACTTGGGTCTCCTTCGCCGCGCCCAGCGGTTGTCGCGGATAATCGCCGGCATTGAGGATGCGGACGGCACATCCTGGTCGGTTGCGATCGGAGTGCCGGAGGACTCCGAGGAGGGCTGGCGCGCGATCGAGCGTGAGCTACGCGGAGTCGAGCCGAGCGCGATTGTCCGGCATCTCAAGTGGGAGACCGTGCCGGTTGAGAACGCCCGGCGTATGTTCGCGAAACTATCGCCCTCACTCGATCTAAGCGGTATCGAAGACGTCGTCGTTCCCCGCGACTGGGGCTGGAATTTTCAGGACTGCGATGTCCAGATCGTCTTCGCGGATCCTGGATTGGGCGCCGTTCTGCCGCTCGTTCCGACCTTG…	1206	MKVGVLLPSAVDLGLLRRAQRLSRIIAGIEDADGTSWSVAIGVPEDSEEGWRAIERELRGVEPSAIVRHLKWETVPVENARRMFAKLSPSLDLSGIEDVVVPRDWGWNFQDCDVQIVFADPGLGAVLPLVPTLFYCPDLAVRIVPKIAAKSIDDEYWTRQTDAFRIWRQAGVATADPFTIEDIVGFAGVRREKVSLFPKLLDTGIAQPSDPVGNRSQALAWLIQSAAISDVENAAKGLRTYISEGGGLEPLLVIDAVRTKGADASLFYEEGLPKSVADFLYGLPSETVGSERELIRLLRRTSAIWSSRLAGGEGEAPSLATEIGIPFVGANYGANREPLQSEIIPSVLYELNNPLAIADALHEIEKRIDTPAVGTRPQDLTSKRAEIRALLERLLDPHG…	401	WP_187709446.1		Hypothetical protein	1	0.99	0	764
CDS 101	94215	95316	-	ATGATTCCTGTGTATTCGCCTGATCTTAGAGGAAACGAGCGTCGTTATGCCGATGACGCTGTCGCAACGAGCTGGATCAGCAGTCTTGGTCCCTACATCGATCGATTCGAGACCGCCTTGCGCGATACTATCGGCACGCGGCATGTGGTCGCCGTCTCAAATGGTACCGTCGCTCTCCATCTGGCGCTCCATTGCCTCGATGTGGGACCGGGCGACGAGGTGATCGTCCCGACGTTCACCTACATTGCCTCGGTGAACGCCATTAAGCAGACGGGCGCCACACCGGTGTTGGCAGACGTGAGACCGCAAGACTGGCTTCTCGATCCCGATCAGGTCGAAGCACTGATCACTCCGCGCACGAAGGCCATAATGCCTGTGCATCTCTACAGCGGCGTCTGC…	1101	MIPVYSPDLRGNERRYADDAVATSWISSLGPYIDRFETALRDTIGTRHVVAVSNGTVALHLALHCLDVGPGDEVIVPTFTYIASVNAIKQTGATPVLADVRPQDWLLDPDQVEALITPRTKAIMPVHLYSGVCDSRINEIARSNGIKIVEDCAEVLGTRIGDHHVGTTADVATFSFFGNKTITTGEGGAVATNDDALALRLRKVKGQGQSLTRRYWHDELGFNYRMTNICAAIGTAQMERIDSILDRKSRIASMYRDALGGSGVEFQSVAPYVKSSEWLVTLLLPKGADRDQVMAGLTDLGIDTRPVFFCAHQMPMYRSDKPYPVAEDITARGISLPSYPGLSDDQVAQVSDALLKVLAQRDVAVA	366	WP_187709447.1		DegT/DnrJ/EryC1/StrS aminotransferase family protein	1	1	0	751
CDS 102	95398	96190	-	ATGAGCGCCATCTATGGGACCGGACACTCGATGCGGGTCGAGGGGCGGATCATTCACGCATTGTTGATGCGCGAAATCCTGACCCGTTTCGGCCGTCACAACATCGGTTTCATGTGGATGTTCGTCGAGCCGATGATCTTTACGCTCGGCGTTACCGCGCTTTGGACCATCACCAAGAATCTTCACGGCTCCAACCTGCCGATCGCCGCATTCGCGCTAAGTGGATACTCCAGTGTGCTCCTCTGGCGAAACATGCCTTCACGCTGCATCGGAGCGGTCGAGCCAAACCTGGCCTTGATGTATCATCGCAACGTCAAGGTTATGGACATCTACGTGTCCCGCCTAATCCTGGAGGGCGGAGGCGCGACCACGTCTTTCGTGGTTCTTTCGGTTGTCTTC…	792	MSAIYGTGHSMRVEGRIIHALLMREILTRFGRHNIGFMWMFVEPMIFTLGVTALWTITKNLHGSNLPIAAFALSGYSSVLLWRNMPSRCIGAVEPNLALMYHRNVKVMDIYVSRLILEGGGATTSFVVLSVVFIAIGLIQPPEDLLQVFWGWIMLAWFGVSLALFLGSLSEDSEIVEKLWHPASYLLFPLSGAAFLVDVLPPQAQNLILYLPMVNGVEYLREGFFGSRVIAHYDMGYMALCNSVILLMAMAQIRKISRTIIPE	263	WP_166091977.1		ABC-2 type transporter	0.8086	0.97	3e-147	423
CDS 103	96277	96913	-	GTGCGCTTCCACGGCCAGTTCGAACCTCCCCTCGACCAATACCTTTGGGAGACGTTTTTCATCGAGAAGAAGGATCCCGGATTCTTCGTTGAGTGCGGAGCCTTCGACGGTGTCTACGACAGCAGCTGCCTGATGTTTGAAGAATCGCTGGGGTGGACTGGCGTGAACATTGAGGCGTCGCCGGTCATATTTCCGTTGCTGGAGAAACAGAGGCCGAACTCGACGAATCTTCAAATCGCACTGTCACGGAATTCTGGCACCGCAACTTTTCGACACGTCAGCGACGCTGTTCACGGGGATTTTCTGGGATGGGGCTCGCTAGAGCATCAGCCGGCTCAGGCAGCTGAAATCTCCCAAGAGAGGATGCTTGTGACAGAATGGCAGGTCCAAACCTGCGCC…	636	MRFHGQFEPPLDQYLWETFFIEKKDPGFFVECGAFDGVYDSSCLMFEESLGWTGVNIEASPVIFPLLEKQRPNSTNLQIALSRNSGTATFRHVSDAVHGDFLGWGSLEHQPAQAAEISQERMLVTEWQVQTCAWRDCEILQTAGNIDLFVLDVEGHEIAVIDGMAGAAVLPKVLCVEHGQVGIELLKGKLLELGFEFVSSLHVNSFFVLKL	211	WP_187709448.1		Methyltransferase FkbM protein	1	1	1e-140	401
CDS 104	96927	98304	-	GTGTCCAGTTTCGTACCGACCCACATCGACTACCGCGACAAGACGATCATGGTCGTCATGCCCCACCCGTGGAAGGGTGGGTTCTTCCGTGTCGCGGCGGCGATCTGCAACGCACTCGATGAGATAGAAGTCGATGGCTCGCGCTTCCGCGTAATTCTGGGGGTTCCTGCCGAGTATGAGTGCACGGAGGCGTATCTACTCAACAGAGGCGTGACTGTGGAGCAAATCGGGTACGAGGCCGTCGATCTGTACGACACTCGATACGTGGATCCCAACAAGGTCGAGCGCCTTAGCGGGCTACCATTGGTAACGCCCGCCAAGACCCTCCCTTACGGAGACACGGGGACGATCGGCGAGGTCGACGCCTATGTGTTGCTGTCGGCTCTCTATTTCGAAGGG…	1377	MSSFVPTHIDYRDKTIMVVMPHPWKGGFFRVAAAICNALDEIEVDGSRFRVILGVPAEYECTEAYLLNRGVTVEQIGYEAVDLYDTRYVDPNKVERLSGLPLVTPAKTLPYGDTGTIGEVDAYVLLSALYFEGVFVSRKPYSVYIADLIQRYVPEIYSDAGANYQAPPWKMDRHQRAAIKEAACVFSTTEQTLKDTLHYAGADPDKTMLFPMFAMDIADRQDTERGPGKPARQSYELMDLISNKTFKVERRGYFLWVTNASAHKNHVAAFRALRHYYESLGGQLKCLICGPVTDMLIPGQLESPYHAKVYKELRQWTSYNDNVKVLGYLSDHTYLSLLKDAQFLWHNVIYDNGTFSIIEASSVGTPVLSSSYPQIEFIDQQFKVGSTFFDARDPIEAAT…	458	WP_187709449.1		Glycosyltransferase	1	1	0	954
CDS 105	98351	100316	-	ATGTGGACTGAGAGTCAGAGCAGTGAAACGAGGGGCGCTGAAAGCCGCACGCTGCTGACAAGTGGTGATAAAGCGAGCCCAATGAAGTCTCGATCAATAGGAACAGTCGGCATCTGGATCGAAGGTGTCGATCGCCTTGGTGCGGCGTACGAAGGTATCTGGCGTGTTATAAAGCGCTTCATCATCTCGTCTGACGGCACGAGGACGCGCTTCCGATTTGTTGCTCCGGCGCGGTTCGCAAGCGAAATTCGAGAGTTTCTCTCCGATCTACCGCCTGAGCTATGCGAAAAGGTTGAAATCGACGAATTCGGCAGCCGGTCCGATGTTCACGACGCCAACGAGGCGGTTCGCCAAGCGAGCTTCGCCAACAATATTGAAGTTGATACTTGGCTGGTCCCG…	1965	MWTESQSSETRGAESRTLLTSGDKASPMKSRSIGTVGIWIEGVDRLGAAYEGIWRVIKRFIISSDGTRTRFRFVAPARFASEIREFLSDLPPELCEKVEIDEFGSRSDVHDANEAVRQASFANNIEVDTWLVPNPMWSSAKYLIRPKLVWFHDFLLVEFPQSYPRKLFLEFQSNVKDFVSAGAFFIFTSPYVKEKHGHEFCGIPREQSALILNSPIDGLPALEGASADPRDAGDFIRDELKGNLRRWCSPAHAELFFHHISSYPFEKVPYFFVSSQNREHKGFLRLAQAHAALLRERYFQYSIFTTALVDVAGSSALEQFLRAKLLLGDFMSVGKVSETTHALLYKFARLTIHPSTFEGNLPLPFAESVSVGTPCIMPYSRAYADYLDPALHPWVFYNA…	654	WP_187709450.1		Hypothetical protein	1	0.95	0	1251
CDS 106	100431	101010		ATGAGTGAGAAGAGGAAGCCGGGCGCCAATAACCTTGCCGAACTCCTGTCCAGTTGGGACAGCGAGTTCGTCGAGAAGGCTTATTGGACCCTGCTGGGCCGCGCACCTGATCCTGACGGAGGAACTCACTACCTAAACCAAATCAGGTCCGGTGTGTCGAAGCTCACAATCCTGCTTCGACTTAGCGAGTCTCAAGAAGGTCGCGCTCAGGACCACCAGGTCGATGGCTTGGACGATGCCCTGAGAAAACATCGGCAGGCTATACGGCCCTTCACAGGTGGTATCGTTCGAATGATTACCGGTCGCGCTGGAGACACTGGACAAGAACGAACGCGACGCGCGATCGTGAATCATCTCGCCGCAATCAATCCTGAAGCAGGGACAATGACGGATGTCGAC…	579	MSEKRKPGANNLAELLSSWDSEFVEKAYWTLLGRAPDPDGGTHYLNQIRSGVSKLTILLRLSESQEGRAQDHQVDGLDDALRKHRQAIRPFTGGIVRMITGRAGDTGQERTRRAIVNHLAAINPEAGTMTDVDARDRHANFPSASVGARTEFGMVDHLLMRMVRVEASLKRIEDRLKRIPPPKGSEKVARRS	192	QNP46498.1		DUF4214 domain-containing protein	1	1	1e-137	392
CDS 107	101006	102269	-	GTGAATCTCGCGGCCAAAAATCGCTGGCCCGCGGACGAAAAGGTGGGCTTGGGCGATGCCGCAAAGGTGGCGCCAGCGCCGTCCCGTCAGCTACTGCTAGACGTCTCGAACATCGCGAAGAACGACGCTCGCACCGGGATCCAGCGGGTTGTCAGAGCTGTTGTGGCCGCACTCCAACATGTAGACCTCCAAGGAATTTCCGTTAGGCTAATCGCGGCGGATAAAACAACATTCTACCGGCGCCTCCCCGACAATTGGCTCCAAGAAGCAAGGCCCGGCCGGGAACTCCGACTACTCGATCACCCGCCAGTTCGAGTGCGCCGGGGCGATATATTCTTTGGTCTCGATTTCACTTCGTCAATCCTTCCTCATCACGAGGACAGGCTGGCCGCGTGGCGC…	1263	MNLAAKNRWPADEKVGLGDAAKVAPAPSRQLLLDVSNIAKNDARTGIQRVVRAVVAALQHVDLQGISVRLIAADKTTFYRRLPDNWLQEARPGRELRLLDHPPVRVRRGDIFFGLDFTSSILPHHEDRLAAWRSEGVEIRLVLYDLLPLTHGRWFTMKMRRNFRRWLNLVERRADRIVAISESVANEFAAWQRRPRIRARRNIPVSTARLGSDISASLPSKGLPGDSESVLSWMRQGRTLLMVGTIEPRKGYEQAVAAFEWLKREGDKATQFLVIGRGGWKTEQLQQKMRMLSQANRQFRWIDSASDEFLEHIYRRASGLLVASEGEGFGLPIVEALSHGKPVLARDLAVFRELEGPGVSFFEGRTGAQLGNAIVNWLEENARDGTAVLRRTASWTEAA…	420	QNP46499.1		Glycosyltransferase protein	1	1	0	796
CDS 108	102265	102919	-	GTGATCAAACTTACCAACGTCAGCAAGACCTATGAGACCCGTACCGGGCCCGTCACAATCTTCAGTGATGTGAATCTGAGTGTAACTGCAGGCCAGAAGGTCGGCGTCCTAGGTCGAAACGGCGCCGGAAAATCAACGATCATTCGCCTAATCAGCGGAGCGGAAATGCCGACCTCGGGCCGCGTCGAGCGACGTATGAGCGTGTCGTGGCCACTCGCATTCGGCGGTGCGTTTCAGGGCGCATTGACCGGGCTTGATAATCTCCGCTTCATCTCGCGTGTCTACGGGGCGAACGCGGAAGACAAAGTCGGCTTCGTCGAGGACTTTTCAGAGCTTGGCACCTATTTCCGCGAACCTGTTCGAACCTATTCTTCGGGCATGCGCGCCCGCCTTGCGTTC…	654	MIKLTNVSKTYETRTGPVTIFSDVNLSVTAGQKVGVLGRNGAGKSTIIRLISGAEMPTSGRVERRMSVSWPLAFGGAFQGALTGLDNLRFISRVYGANAEDKVGFVEDFSELGTYFREPVRTYSSGMRARLAFAISMVVEFDCFLIDEIVAVGDARFTEKCRHELFEKRGDRAMIIVSHDREFIRQHCEQAAVLTGGHLHQFASVEEAYQFYGEHQQ	217	WP_187709453.1		ABC-type polysaccharide/polyol phosphate transporter	1	1	1e-158	447
CDS 109	102931	104073	-	GTGTATCAAGACCTCACCTCAAGGTGGTCGATTTCCACCTTGCGAGTTCGCGAACGAATTCGGAAGATCAACTGGCTATTCTTAGCCACTGTTGTCGTGCCGACCGGTGTTGCGATCGCATACTACGGATTGCTTGCTTCGGACGTTTACGTTTCTGAATCCAGCTTCGTCGTGCGGAGCCCGGATAAACCTTCGACAAGCGGATTTGGCGTGCTCTTGAAGAGCGCCGGATTCAGCAATGCAAATGATGAAGTGTTTGCCGCGCAGGATTTCATCCGTTCGCGAGATGCCCTCCGTGCAATAAACAAGGGGGGCGCCTTCAAGGCTTCCTACTCTGCGCCCGACATTTCCGTCTTCGATCGTTTCAATCCGACCGGAATGCGTGGATCATTCGAGGAC…	1143	MYQDLTSRWSISTLRVRERIRKINWLFLATVVVPTGVAIAYYGLLASDVYVSESSFVVRSPDKPSTSGFGVLLKSAGFSNANDEVFAAQDFIRSRDALRAINKGGAFKASYSAPDISVFDRFNPTGMRGSFEDLFDYFRKKVDVNFDSSNSITKLTVRAYNSEDAYRFNEELLQLAEHTVNRLNERGRQDLIGFAQAEVNQAKIESREAAAKLASFRNQSGVVDPEKQAAVQLQMVSKLQDELIATRTQLAELQRYAPENPQVESFRIRIGSLQRQIGEESAKVAGSQRSLAGTAAQYQRLSLESQFADKNLAAAMSSLLEAQNEARRKQAYVERISRPNTPDEATEPRRLRGILATFILGLVAWGILSMLLAGIREHRD	380	WP_039998030.1		Capsule polysaccharide export protein KpsE/RkpR	0.6309	0.95	4e-168	484
CDS 110	104128	105262	-	ATGAATTTCGACAGTCTTAATGGGATGGTTGCGAATACCGACAAGAGGCAAGAGAGTTCCCTTTGCGGTGACGTCTCGTCGTCTCGCGTGGCGCCCATCGTGCCTGTGGTGTTGAGCGGCGGGGGCGGAACACGGCTGTGGCCTTTCTCGACGGCCGAAATGCCCAAGCAATTCCTGCCGCTCGTGGGCGACAGTTCCCTTTTCAAGCAGGCATTGGCGAGGGTGAGCGATAAAGGCCGGTTCGCGTCAGCCATCGTTGTCGGAAGTGTTCGCCACGCTGAGCACTGCGAACAGGAATTGTCCGACTTCGAACAGTCGAGACTTGTCCTGGAGCCTTGTGCACGAAATACGGCGCCCGCAATCATTATGGCAGCGATGGTGGTCGACGAGATGCATGGG…	1134	MNFDSLNGMVANTDKRQESSLCGDVSSSRVAPIVPVVLSGGGGTRLWPFSTAEMPKQFLPLVGDSSLFKQALARVSDKGRFASAIVVGSVRHAEHCEQELSDFEQSRLVLEPCARNTAPAIIMAAMVVDEMHGPDALLLVMPSDHVIEDVGAFHDAISKAVPAALAGRLVTFGIRPTGPDISFGYLHMGAELEPGVMEVVRFVEKPTLHVAESMVASGDHLWNAGIFLFRAGTLLEEAERVAPEIARCAKGAIGAAIREGHRITPDVAILSECPSDSIDYAIMEHASNVAVVPMSPGWSDLGSWDALADLVGSDSTSGHVTALECDDCYIRSDGLEIAAFGLRDLIVVASGRRLLVLPRGRSQEVKQLLSAMESTAA	377	WP_230480813.1	noeJ	NoeJ, Mannose-1-phosphate guanylyltransferase	0.5402	0.9	2e-113	363
CDS 111	105695	106460	+	ATGAAGCTAGTTCGCGTAGGCGCTTTCACGGCGCTAGCCTTATTCGCCGCTCAGCAGGCGAACGCGCAGTCTCTGCACGGTATTCGCGCTGAGGCGGATGTCGGCATTGATCGCTTCTATTCGGAAGGAAATCACGACAACCATGTCGGATGGGGAGGCGAAATCGGCGCCGACTTCGATCTCGGCGGGTTCATTGTGGGTCCGTATGGCAGCTTCTGGAATGCGCGCGGTGAGAACGTCACTCGTGACGGACCGGGAGTTGCGTACCGCAAGTCATTCGAAGAGTGGGGCGCAGGCCTTCGCGCCGGCACCCTGATCACTCCGTCGACCCTTCTTTATGTCAAGGGCGGCTGGGTCATCAACGAGCAGCGCAAGTATTTCAACGCCGATCCCGTCGCC…	765	MKLVRVGAFTALALFAAQQANAQSLHGIRAEADVGIDRFYSEGNHDNHVGWGGEIGADFDLGGFIVGPYGSFWNARGENVTRDGPGVAYRKSFEEWGAGLRAGTLITPSTLLYVKGGWVINEQRKYFNADPVATPGIPVNDAYGDYYNHYRTRGWQVGAGIEQDVSNMFYLKGEGRYSNYRTNSSRLAFLIGAGVRFGGQEAAPPPPPPPPPPPPPPPPPATQTCPDGSVILATEACPAPPPPPPPPPPAPERG	254	QNP46501.1		Outer membrane protein beta-barrel domain	1	0.93	E-140	405
CDS 112	106629	107718	+	ATGGCAGGGCCGCTGAAGGGCGTCAGGATAGTCGAGCTGGGCGGTATCGGGCCGGCGCCCTTTGCCGCGATGATGCTCGCGGATCATGGTGCTGACGTGATCCGCGTCGAGCGTGCCGGGATGATCGGTTTCGAGAACGATCCCCTTCGACGGTCGCGCCGAAGCATTTCACTCGACCTCAAGCAGCCGGGAGGTTGCGAGATTGTGCGGCGGCTCGCTGCGAAGTCCGACGGTCTGATCGAAGGATATCGGCCAGGCGTAATGGAGCGGCTCGGCCTTGGCCCGGATGAGTTGCTTCGGACGAATCTAAAGCTGGTCTATGGCCGCGTCACGGGCTGGGGCCAGACCGGCCCTCTCGCTCAGACTGCCGGCCACGACATCAATTACATTGCACTGAGC…	1089	MAGPLKGVRIVELGGIGPAPFAAMMLADHGADVIRVERAGMIGFENDPLRRSRRSISLDLKQPGGCEIVRRLAAKSDGLIEGYRPGVMERLGLGPDELLRTNLKLVYGRVTGWGQTGPLAQTAGHDINYIALSGLLHGIGPQERPVPPINYLGDYAGGGMMLAFGMVSALLAVKGGADGQVVDAAMSDGAALIGAMTYGLLAAGLWKDEREANLLDGGTATYGIYRCSDGKFLAIGAIEPQFQHALFKGLALNPGATREEISTVIKSRTRDAWVNHFAGTDACVAPVLDLGEAPVHPHNIARRTFLDVDGVFQPAPAPRYSATQIDRPDPPRSEGQDGDVILGELGYSGDEIARLRTEGVLL	362	WP_187709455.1		CoA transferase	1	1	0	697
CDS 113	107714	108869	+	TTGAACCCGCTCTATGAGAATATGAAAGTCAGCGTGTTCGAGCGCATGAGCCTCGCCGCCGCGAAGCACGGCGCGGTGAACCTGGGGCAGGGCTTTCCCGACTTCGGCTGGCCGGACGAAATCCTTGATGAAGCGGCGCGGGCACTGAAGGAGACCTCCAACCAATATGCCCCGTCGAGTGGGTTACCCCAGCTCAGGCAGGCAATCGCCGACCATTACGGGCGCCATTTCGCCCAGCAGCTCGACCCGGATCATGTTTGCGTGACCAGCGGCGCAACGGAGGCACTTGGCGCGATGATCCTGTCGACGGTCGAGCCGGGTGATGAAGTGATCATCTTCACGCCCGCGTACGACAGCTACGCTCCGATGATCCGGAGGGCAGGAGGGAAGCCTCGCGAA…	1155	MNPLYENMKVSVFERMSLAAAKHGAVNLGQGFPDFGWPDEILDEAARALKETSNQYAPSSGLPQLRQAIADHYGRHFAQQLDPDHVCVTSGATEALGAMILSTVEPGDEVIIFTPAYDSYAPMIRRAGGKPREVALQPPGWKIDRGALRAAVTSKTRAIIFNNPQNPTGRLFGPDELQIVADIAIEHDLMVISDEVWEHVLLHDERFTPLATLSGMAERTLKAGSAGKIFSLTGWKVGWIIASPENAAVAARAHQFLTFSTAPNLQSAVVFGLQGGDAWIEPMRQRFARALARMRTGLINEGYAVLEPASTYFLCVDLKASGLNADDETFATAAVEQARVATIPVSAFAEDNPSRHLVRLCFAKRDETIDAGVEAMARARELFK	384	NUT01787.1		Aminotransferase class I and II	0.8542	1	0	680
CDS 114	108865	110332	+	ATGAGCCCGGCAGAGGAAGCCGCATCGATCCTGAAAGAATTGGGAGTGAATGCCGACGGCGGCGATCTTGTCAGCTCGTCGCCGATCGACGGGAGTGAAATCGGCCGAGTCCGCACTGCCGATCCGGCCGAGGCTGCACGTGCGGCCGTAGAGGCCTTCGAGCGGTGGCGAACCGTCCCAGCTCCGCGACGCGGTGAGCTCGTTCGCCTGCTGGGCGAGGAGCTTCGCGCGGCCAAGGAGCCGCTGGCCAAGCTCGTGACTCTTGAAAGTGGCAAGATCCTCCAGGAGGGCCTCGGCGAGGTCCAGGAGATGATCGACATCTGCGACTTCGCTGTCGGTCTTTCGCGCCAGCTCTACGGCCTCACCATCGCCAGCGAGCGTTCCAACCACCGGATGATG…	1467	MSPAEEAASILKELGVNADGGDLVSSSPIDGSEIGRVRTADPAEAARAAVEAFERWRTVPAPRRGELVRLLGEELRAAKEPLAKLVTLESGKILQEGLGEVQEMIDICDFAVGLSRQLYGLTIASERSNHRMMEQWHPLGPVLVISAFNFPVAVWAWNAALALVCGNPVIWKPSEKTPLTAEAVTALMKRALKRFGDAPEGLVQLVQGGREIGEQLVDDPRIALVSATGSTAMGRAVGPRVAQRFGRALLELGGNNAMIVCPSADLALAERAILFSAAGTAGQRCTTLRRLIVHERVADQLVARLKQLFAHVKVGDPREHDTLVGPLIDESAFDGMKRVLGERIERVDAISGGYYVRPALVEAEAQAGTVLQETFAPILYALRYREFDEALRLNNEVPQ…	488	WP_187709456.1		NAD+-dependent alpha-aminoadipic semialdehyde dehydrogenase	1	1	0	830
CDS 115	110289	111141	-	ATGACGGCAGCCGACCGCAAGCTGCTTGAAAGTTTCGGGCGCGCTCTGGCGACCCAGAAACTTCGCCTTGTTTATCAGCCCAAAGTCAGTCTTAAGGATGGTCGGCTTACACGAGTTGAGGCGCTCGTCCGATGGGACGATCCCGAGCTCGGTCCTGTCTCACCCTCCCGGTTTGTTCCTCTCGCCGAACAGCACGGACTGATCGACCCGCTGACAGAGTGGGGGTTGAGGACGACACTCAAGCAATGGCGAAAGTGGCGCGAGCAGGGTCTCGAGACGCGCCTCGCCTTCAATATTTCCGCCGTAAGCCTTCAGAGCCTCGATTTCCCCGACCTTGTCGAGCGAATGTGCCGCGCAGTGGGCGTTCCGACCGATCGGCTGGTGCTCGAACTGACGGAG…	852	MTAADRKLLESFGRALATQKLRLVYQPKVSLKDGRLTRVEALVRWDDPELGPVSPSRFVPLAEQHGLIDPLTEWGLRTTLKQWRKWREQGLETRLAFNISAVSLQSLDFPDLVERMCRAVGVPTDRLVLELTEGATQPLVRLMDTLTRFRIKGMGLAIDDFGTGYSSLLQLRQLPFTEVKIDRCFVKDLPSAHDSRLIVRTIVDLAHGLGLVATAEGIETIEQLRCVRELGCDVVQGFLVAPPLDPDDLIGWDREFKKLWPALLSDESLELWGDVEADTLRQR	283	WP_187709457.1		EAL domain-containing protein	1	1	0	562
CDS 116	111137	111524	-	ATGAAGCGGCCTCAGCTGCTTCTTATTGATGACGAGCCGGCGCTTGCCGATTTCGTTGCGAACGCGGCACGCGAGTGCGGCTTCGATCCTACTGTCACCTCGAATGACATGGCTTTCCGGGATGAATTCCGCGCCGGGCGGCCGGACGCCGTTGCGATGGATTTGGGCATGCCCGTCGATGGAGTCGAACTTCTGCGCTTCCTTTCGGACGAGCTCTTCCAAGGTCCGGTCCTCATCATCAGCGGCTTCGACCGCCGCGTCCTGGAGTCTGCGTTCCGGCTTGGAGAGGCCCAGGGCCTCAACATGGCCGGACCGCTCGAGAAACCCGTCCGGCTCGAGGAGCTTGAGGACTTGCTCAAGCGCCTCAAGCCGGTTGTGCCTTCATGA	387	MKRPQLLLIDDEPALADFVANAARECGFDPTVTSNDMAFRDEFRAGRPDAVAMDLGMPVDGVELLRFLSDELFQGPVLIISGFDRRVLESAFRLGEAQGLNMAGPLEKPVRLEELEDLLKRLKPVVPS	128	WP_187709458.1		Response regulator	1	1	2e-72	222
CDS 117	111660	112362	+	ATGTTCGGATCGCTCATTCGCCGGAAAGAAACCCGCCTTCCAAATCCGGAAGACGGCAGTTTCGATTCGACGACTTTCTCGCTTAGCACCGCCGTTCCGCGCCCAAGCGAGCGCCGCACTGAAGAGCGGGTGGCGCCCATGCTTCGCGTTGCCAAGCTCGATGGTCCTTCGGGTGTGCAGCTCATTCGCGTCCGTAACGTCTCAGCTGGCGGCCTGATGGCCGAAATCGGCCAACCGGTCTCGGTGGGCGACATAGTTACCGTCGAACTCTCTTCGCAGAAGATCCCCGGATCGGTTGTCTGGATTCGCGACGGAACGGTCGGCGTGAAGTTCGACCAGAATATCGACCTTGGGGAACTGCTCGCGGGCCGCAAGCCGCGTCATGGTTTCCGCGCCCGC…	702	MFGSLIRRKETRLPNPEDGSFDSTTFSLSTAVPRPSERRTEERVAPMLRVAKLDGPSGVQLIRVRNVSAGGLMAEIGQPVSVGDIVTVELSSQKIPGSVVWIRDGTVGVKFDQNIDLGELLAGRKPRHGFRARPPRLDVSCKASLRVDKTYYTVDVHDISLGGMKVEPIDEYCLGKKVVVVVESLRPIRGEVRWYSNRKAGIVFDDALSFEDLAEWVGKRLELASLKAAYQNS	233	NUT01783.1		PilZ domain-containing protein	0.8836	0.99	2e-149	426
CDS 118	112402	112951	+	ATGGCCGAACAAGTCGCTGTCTTTGCAGGTGGGTGCTTCTGGTGCACCGAAGCCGTGTTCAACGATGTCGTTGGCGTGAAAAAGGTCGAGAGCGGCTACACGGGCGGATCCGTCCCGAGCCCCAGCTACAAACAGGTTTGCGGCGGAGACACGGGCCATGCCGAAGCCATCCGCATCACCTTCGATCCGGACGTGCTCAGCTACGCCGACCTGCTCGACATTTTCTTTGCGACCCATGATCCGACCCAGCTCAATCGCCAGGGCAATGACGTCGGAACCCAGTATCGCTCGGCGATCTTCCCGCAGGACGAGGAGCAGGAGCGGGAGGCCCGCGCGGGCCTCGATCGCGCAAATGCCGACCTCGATGGCCGCGTGGTGACGACGATCGAGCCGAAATCC…	549	MAEQVAVFAGGCFWCTEAVFNDVVGVKKVESGYTGGSVPSPSYKQVCGGDTGHAEAIRITFDPDVLSYADLLDIFFATHDPTQLNRQGNDVGTQYRSAIFPQDEEQEREARAGLDRANADLDGRVVTTIEPKSEWWPAEDYHQQYWEGEGQRNPYCIATIPPKLQKLRKSFQARVKGAGAPA	182	WP_187709461.1		MsrA, peptide-methionine (S)-S-oxide reductase	1	1	5e-133	182
CDS 119	112953	113991	-	TTGAACGCAACCCTGCAAAACTTACTGGCTCGCGAGAACGCCACCTGGCTCGTAACCGGCGCCGCCGGCTTCATCGGTTCGAACCTGGTCGAAGTCCTCTTGCGGGGCGGCCAGAAGGTGGTCGGCCTCGACAATTTTGCGACCGGGCATCAGCGCAACCTCGACGAGCTTCAACGGCTGCTTCCCGAAGTTTATGCTGGCAATTTTCGGATGGTCGAAGGGGACATACGGGACCGGGAGACCTGCCGATCGATCGTTGAAGGCGTGGACTTCATCCTCCACCAGGCGGCGCTTGGTTCCGTACCACGCTCAATCGACGATCCCGTGACGTCACACAACGTGAACGTCACCGGTTTCGTCAACATGCTGGACGCGGCGCGTCAGGCGGAGGTCAAGCGC…	1038	MNATLQNLLARENATWLVTGAAGFIGSNLVEVLLRGGQKVVGLDNFATGHQRNLDELQRLLPEVYAGNFRMVEGDIRDRETCRSIVEGVDFILHQAALGSVPRSIDDPVTSHNVNVTGFVNMLDAARQAEVKRFIYAASSSTYGDSTELPKREDRIGQPLSPYALTKLVNEQYAAVYARTYGFKATGLRYFNVFGPRQDPNGAYAAVIPKWVSAMITDDTVTINGDGLTTRDFCYVANAVQANIRAALAPDEAQGEVYNVAVGDRTSLLDLFQLLQHGLAQHQVHYHRDPVMGPFRRGDVRDTQASIEKARRLLDYSPTHNLAQGLNDALPWYLNFFRSEASPAP	345	WP_187709462.1		SDR family oxidoreductase	1	1	0	682
CDS 120	114526	115450	-	ATGCCCGAGGCCACCCGCATACTAACGTTCAGCGACGAGGCCATCGACGCCGCTGCACGCCTGATCGGCGAAGGTTTTCCAGTCGCGATCGCGACGGAGACTGTTTACGGCCTTGCCGCCGACGCCACCAATGCTGAGGCAGTCGCTCGCATCTACGAAGCCAAGGGAAGGCCAAGCTTCAACCCGTTGATCGTGCACGTGCCCGATCTCACGGCTGCCGAGCGCATTGGCGAATTCAGCAACGAGGCGCGGGCGCTTGCGGATCAATATTGGCCGGGGCCCCTGACCTTGGTCGTTCCGCTCCGCGCCAACGCCGGCATTTCCTCGCTCGTCACGGCCGGCCTTTCGACCATCGCCCTTCGAGTGCCTGCTCATCCCGCCATGCAGGCCCTGCTTCGA…	924	MPEATRILTFSDEAIDAAARLIGEGFPVAIATETVYGLAADATNAEAVARIYEAKGRPSFNPLIVHVPDLTAAERIGEFSNEARALADQYWPGPLTLVVPLRANAGISSLVTAGLSTIALRVPAHPAMQALLRRTGRPLAAPSANASGRISPTRAEHVLKSLEGRIPLIVDAGPTERGLESTIVAATDGQIRLLRRGPVSVAGAIEAVTAEIEAPGQLASHYAPSKPLRLNAAEATQDEFMIGFGKAGGDVNLSANGDPVEAAARLFELLHVADGSAKPRIAVAPIPDEGLGAAINDRLRRAAAPRG	307	NUT01830.1		Threonylcarbamoyl-AMP synthase	0.7908	0.99	3e-165	187.4
CDS 121	115498	117189	+	ATGAGCTTCGCCTGTCCCGTCAGCGACCAACGCCTCGTGTTGAACCATGTTGTTCGCGTTTCCGAGCTGGCGAAATCGAACCGGTTTGCCGAAGCGACGCCCGAGACGGTCGATGCCTTGCTCGAAGCTGCGGCGGAGTTTGCGGAGGGCGAACTTGCGCCACTCAATGAGATTGGTGACCGGACGGCATCGCGATGGTCGGACGGCATGGTCACCACACCTCCGGGTTTTCGGGAGGCCTATTCAAAGTTCGTCGAGGGCGGGTGGATGGGCCTGTCGGGGCCAGTCGAAGCTGGCGGGCAGGGACTTCCGAACAGCCTGTCGGCGGCGATGATGGAGGATTTCAACGCGGCCAACGTCGCGTTCGCGCTTTGCCCGATGCTGGGCCTCGGTGCGGTC…	1692	MSFACPVSDQRLVLNHVVRVSELAKSNRFAEATPETVDALLEAAAEFAEGELAPLNEIGDRTASRWSDGMVTTPPGFREAYSKFVEGGWMGLSGPVEAGGQGLPNSLSAAMMEDFNAANVAFALCPMLGLGAVEAIEAHGSEELKRQYLPRIVSGEWTATMNLTESQAGSDVGALKSRATPTGDGSWRITGTKIFITYGEHDFTDNIIHLVLARTPGAPDGTKGISLFLVPKILPDGESNDLHCVSIEHKMGIHASPTCVMGYGENGGATGWLVGEELGGMRAMFTMMNHARLNVGLQGVGLAERATQRAVAYALERKQGQRSGLPIRIADHPDVRRMLVRMRALTMAARALAYYAFGQLDRDILGDREAGLRADVLTPLVKAWCTDVGCEVASLGIQV…	563	WP_187709463.1		Acyl-CoA dehydrogenase family protein	1	1	0	1023
CDS 122	117185	117542	-	ATGACGCTTAAGACGAGCCACGAAAAGCCGGTTTACGTCCGCCTTCGCGAAACGATTGCGGACGCGATCCTCTCCGGAAAGTACAAGGACGGGGACCCGCTTCCGTCGGTTCGTGCGCTTGCGGCGGAGGAGCAGGCCAATCCCCTCACGGTCGCGAAGGCCTATCAGGGATTCCAGGATGAAGGTCTGGTCACTGTACGGCGCGGCGTCGGCCTGTTTGTTGCGCCGGGCGCCCGCACTCGCCTGCGCGACGGCGAGCGCAAGCGCTTCGTCGAAACGGAATGGCCGGCGATCCGCGACCGCATGGCTCGCCTCGGAATCAATCCCGTCGAACTGCTGGACCGCGAGAGCGCTTAG	357	MTLKTSHEKPVYVRLRETIADAILSGKYKDGDPLPSVRALAAEEQANPLTVAKAYQGFQDEGLVTVRRGVGLFVAPGARTRLRDGERKRFVETEWPAIRDRMARLGINPVELLDRESA	118	WP_187709464.1		GntR family transcriptional regulator	1	1	4e-79	238
CDS 123	117573	118173	-	ATGACCGGCCACATGTTGAATGACCGTTCCTCAGCTTTGTCGCTCCTCAAGACCCGCCGCTCCGGCCGACCGCGTGAGATGGTCGCCCCCGGCCCGTCCGACGACGAGCTTCGCCAGATCCTCGAAATCGCAATGCGGGTCCCCGATCACGGTAAACTCGCGCCATGGCGTTTCGTGATCGTCGGAAAGGACCAGCGTGAGCAGTTCGCGCTACTCCTGCGCCGGGCGCTCCAGGAGGAAGACCCCTGCGCAGGCCCTGCGCACCACGAAAAGGCGGATCAGTTTGCACGTCAGGGCGAGGCTCTCGTCGTGCTCGTCTCCACGCCGGTCCCGGAGCACAAAATCCCGGTCTGGGAGCAGGAATTGTCCGCCGGCGCCGCGGCCATGAACCTGCTGCAC…	600	MTGHMLNDRSSALSLLKTRRSGRPREMVAPGPSDDELRQILEIAMRVPDHGKLAPWRFVIVGKDQREQFALLLRRALQEEDPCAGPAHHEKADQFARQGEALVVLVSTPVPEHKIPVWEQELSAGAAAMNLLHAGHAMGYVGGWITGWEAYSPKVNAAFAKPGERIAGFIYFGSPGRELEERPRPDPSEIVRKWDPPSD	199	WP_187709465.1		Nitroreductase-like protein	1	0.97	6e-139	396
CDS 124	118272	120083	+	ATGGTCGATACACCGGCCGTAGAAGAACCTTTTTCGCCCGCATCGGGCCGAACCAATCCCGCCGATAAGAAGACGTGGTTTGGTCATCCGCGCGAGCTCGCCCGCCTGTTCACCACGGAGATGTGGGAGCGCTTTGGCTACTACGGCATGCGGGCGTTGCTTACGCTCTATCTGACAAAGCACTTTCTCTTCTCGGATCAGCAAGCAACCGGTCTCTACGGTGGTTACACGGCGCTCGTTTACCTGACCCCGCTAGTCGGCGGCTTCATCGCCGACCAATATCTGGGCTCCAAGCGATCCATCAAGTTCGGCGCCATCCTGATGGCGATCGGCTATTTCACGCTCGCATTCGGAGGGTCCCCGGCAAAGCCGTACGCTGAGGTCAATGGCCACCGCTAT…	1812	MVDTPAVEEPFSPASGRTNPADKKTWFGHPRELARLFTTEMWERFGYYGMRALLTLYLTKHFLFSDQQATGLYGGYTALVYLTPLVGGFIADQYLGSKRSIKFGAILMAIGYFTLAFGGSPAKPYAEVNGHRYEVVVDNFVDRPTSDPNEARFLVENGQKLQIRGNEDGSVSLLNSGQEAKRLPKGSIEFGGERDQMTLIIMLVALSLVSVGNGFFKPNISTIVGALYDQGDRRRDAGFTIFYMGINLGSIGGQLLCPFLADWFGWWAGLSLAGVGMLISYALIQFDGGRLAGYGERPETAKNRDITIYICALLAVPVFVFLFSNLMNATEAEAGSGFIGYIASLPLMGKLLFGTFIVAVPGILAWSFAKGTKQEAQMMTAAMILIVFNVFFWTLFEQA…	603	WP_187709466.1		Peptide MFS transporter	1	1	0	1179
CDS 125	120073	121471	+	GTGTCAAATAAATGGGTGACGGCGGCGATTGCCGCCGTTTCCTTTTGTATTTCCGGGTGCGCGACCGAGGCGCCGAAAAAACTGGCGCCGCCGGTCCGCATCAACCAGGACCCGTATCCTTCAACCTATCATCGCTATCCGGGGGCAGTGACCGCCATCCTCGGCGCGACTGTATTCGATGGTGAAGGCGGCCGCGTTGATAACGGGACGGTCGTACTGGCCGACGGCGTCGTGCAGGCGGTTGGCGGACCGGACACGCCAATTCCCGCGGGTGCATATCAGATCGACGGCGCAGGCAAGTATGTAACGCCGGGCGTTATCGACGTGCACAGCCATCTTGGAGACTATCCCTCGCCCGGCACTCAGTCGCAGAGCGACGGCAACGAGGCGACCAGTCCG…	1398	MSNKWVTAAIAAVSFCISGCATEAPKKLAPPVRINQDPYPSTYHRYPGAVTAILGATVFDGEGGRVDNGTVVLADGVVQAVGGPDTPIPAGAYQIDGAGKYVTPGVIDVHSHLGDYPSPGTQSQSDGNEATSPVRPEVWAEHSVWPQDPGFSRALMNGGITTLQILPGSANLFGGRSVTLKNVPARTMQGMKFPGAPYGLKMACGENPKRVYGSKGQMPQTRMGNIAVTRATWIKAQAYKRKWDKYNKIGGDMPERDLAMDTLMGVLNGQILVHNHCYRADEMAIMLDVAKEFGYKITAFHHAVEAYKIADLLAANGTCAAMWADWWGFKMEAYDGIKENIPLVDKAGACAIVHSDDPNGIQRLNQEAAKALADGRRMGLNISEEHAWTWLSYNPAKAL…	465	QNP46514.1		Amidohydrolase	1	1	0	962
CDS 126	121467	122850	+	GTGATCCGCTCCTTCATGGCCGCACTGCTTTTTGCCACCGCTTTGCCGGCCGCAGCGCAGACGATCGCGATTACCGGCGGCACGGTTGCACTGGGCGATGGGTCGGACCCGATACCCGGCGGCACGGTCATCATCCGAAACGGCCGCATCACCGCTGCAGGTACCCATGTCAGCGTTCCTCCCGGCGCGCAGGTTATCGATGCGCGCGGCAAGTGGGTTACGCCAGGAATCGTCGCGGGATTCTCCCGGATCGGCCTTTCCGAGATCGATCTCGGGGACGACGGAGTCACGGACGACAAGGCAAGCGGCGGGCCGTTCGGAGCAGCAATCGACGTCGCTCCCGCGGTGAATCCCGCAAGCTCGACGATCGCAGTAAACCGCGCCGACGGCGTAACGCGT…	1383	MIRSFMAALLFATALPAAAQTIAITGGTVALGDGSDPIPGGTVIIRNGRITAAGTHVSVPPGAQVIDARGKWVTPGIVAGFSRIGLSEIDLGDDGVTDDKASGGPFGAAIDVAPAVNPASSTIAVNRADGVTRAVVAPNAAKSIFAGQGAVIDLGADMEPITHARLFQFVEFGETGADTAGGSRASAYVLFRNALKEASELRRYAPSISSTRGGESRLPPEVRNPNESREYGPDARRSEDVMLTRFDAAALVPVLQGRQYLVIHAERARDILNVLDLKRTYPSLKLVLVGASEGWLVSDKIAAARIPVIASAVNDLPATFEQLAATQSNVGRMRDAGVHVAIGMIDDNDTRYLFNERQYAGNLVALTDVPGASGVRWGEALAMITSRPAEVLGLDREIG…	460	NUT00821.1		Amidohydrolase family protein	0.8515	0.93	0	744
CDS 127	122846	123506	+	GTGACTCCGCAGGCCGGCCTTTTCCTGTCGGCCATTGCCTTCGTCGGCCTGCATTTCCTCCTGTCCCATCCGCTCCGCGCTCCGCTCGTCGGAAGGCTGGGAGAAAAGGACTTCCAGGGATTCTATTCCGTACAGTCCCTGCTGACGTTCGGCTTGATGATCTATTTTTACCGGGCCATCGGGCGAGAGCAGCCGGTCTGGACGGCGGGTGAGTGGGTATGGGCAGTTGCCGTGCTCGTAATGTGGCTGGGCGCGATCCTGTTCGTCGGCTCTTTCCTTGGTAATCCTGCGCTCCCCGGCGCGAAACTGGACCGGGGCAAGGTGCCCGCCGGCGTTTTCGCAATCACGCGCCACCCGATGATGTGGGGCTTTGCGACCTGGGCCGCCGTGCACCTGGCG…	660	MTPQAGLFLSAIAFVGLHFLLSHPLRAPLVGRLGEKDFQGFYSVQSLLTFGLMIYFYRAIGREQPVWTAGEWVWAVAVLVMWLGAILFVGSFLGNPALPGAKLDRGKVPAGVFAITRHPMMWGFATWAAVHLAVIGTAKAMVFDGALIFLAIAGSIGQDAKKEKLMGERFHEWAAQTAFVPFSRGVAWPGTAAFIGGTLLFLVATWLHPFPVGIWRWIG	219	WP_187709468.1		MFS transporter	1	1	9e-141	402
CDS 128	123546	124887	+	ATGACACGGAAATTCTTCGGCACGGACGGCATTCGCGGCCTCACCAACAGCGAGCCGATGACGGCGGAGACTGCGCTTCGCGTAGGGCAAGCGGCGGGCGCTCACTTCCTTCGTGGAGATCACCGCCATCGCGTTGTGATCGGCAAGGACACCCGCCTGTCTGGCTACATGATGGAATCGGCGATGGTCGCCGGGTTCACCTCGGTCGGCATGGACGTCGTATTGCTGGGTCCAATGCCGACGCCTGCAGTCGCGATGCTGACCCGGTCGATGCGTGCCGACATTGGCGTGATGATCTCCGCGTCGCACAATCCGTTTGCGGACAATGGCATCAAGCTGTTCGGGCCGGACGGTTACAAGCTCAGCGACAAGACCGAGCAGGCGATCGAGAGCAAGATC…	1341	MTRKFFGTDGIRGLTNSEPMTAETALRVGQAAGAHFLRGDHRHRVVIGKDTRLSGYMMESAMVAGFTSVGMDVVLLGPMPTPAVAMLTRSMRADIGVMISASHNPFADNGIKLFGPDGYKLSDKTEQAIESKIEKGVKLVSAEKIGRARRIDDARGRYIHHVKSTFPEQLRLDGLKIVVDCANGAAYHVAPEALWELGADVIPIGVKPDGLNINADCGSTKPQLLQETVVASGAHIGIALDGDADRLILVDEKGRIIDGDQMMALVGLDLQRRGELRGGAVVATVMSNLGLERRLQQEGIGLIRTAVGDRYVLEAMREKKCNVGGEQSGHIILSDHSTTGDGLVAALQVLAAIVDSGKPASEVLHLFDPVPQLLKNVRFNGGNAPLESDKVQKRIAAAE…	446	WP_187714214.1	glmM	GlmM, phosphoglucosamine mutase	0.9664	1	0	822
CDS 129	124930	126151	+	ATGGACAATTTCGCCCCGTACGGCGCCCGAAGTGCCGCGATGACCGCGAAACCCGCGCGAGTCCTCGTCATCGCCGGTTCCGACTCCGGCGGCGGCGCAGGCATTCAGGCGGATATCAAGACGATCACCATGCTCGGCGGTCACGCGATGACCGCCGTCACCGCCGTCACCGCCCAGAACACGACTGGCGTCACGGCCGTGCATCCGGTCCCGGCCGAAGTGATCCTCGCGCAAATCGATGCGGTGGTCGACGACATCGGCGTAGACGCAGTGAAGATCGGGATGATCGGAAGCGTCTTCGCGGCCCGGCAGATCGCGCTGAGGCTTGAGAGGCTGAAGGCGGAGAATCCCGACCTTCCGATTGTCTTCGATCCCGTGATGGTCGCGACCAGTGGCTCC…	1221	MDNFAPYGARSAAMTAKPARVLVIAGSDSGGGAGIQADIKTITMLGGHAMTAVTAVTAQNTTGVTAVHPVPAEVILAQIDAVVDDIGVDAVKIGMIGSVFAARQIALRLERLKAENPDLPIVFDPVMVATSGSLLADEATIAAFGPLMDLATITTPNLPELARLSNKEDPVAAALGLVGEHGCAVLIKGGHDEGDTLADALIETDNITSWQGQRIDTKSTHGTGCTLASAIACLLGQGDSLTSAVERARTFVRVSLYAAPDLGHGAGPVGSTNVRLDVGPGPRLNQVTLTVKDYAKSVDFYSKLGLKQIVDSPENSYARFETYGGATLSIQADPEEKISPTTAVYLECDDLDARVERLARLGILFEHAPRNQPWMWREARLRDPSGNIIFLYKAGEARR…	406	WP_223276208.1		Bifunctional hydroxymethylpyrimidine kinase/phosphomethylpyrimidine kinase	0.9507	1	0	695
CDS 130	126214	126886	+	ATGCCTCGCCGCTGTTCCTTCAAGATCGAGCTGGATTTCCCCCAGCCGCTGGCCGGCGTGGATGAGGCGGGCTGCGCGCCGCTGGCAGGGCCGGTGGTTGCGGCGGCCTGCATCCTCGACCGCAACAAATTCCCGCGCGGGATCGACGATTCCAAGAATTTGCCGCTTGAGAAGCGTGAGGCGCTCTACGCCAAGATCACCAAGGTAGCGGCGTTCGGAGTCGGCATCGCCAGCGTCGAGGAGATCGACAGCATCAATATCTACTGGGCACGCATGCTGGCGATGACCCGGGCGGTAGAGGCGCTTGGCATCGAGCCAGCCTGGGTTCTAGTCGACGGGAATGCCACGCCGAAGTGGCAGAGGCCGTCGAAGGCTATCGTCGACGGCGACGCCAAATGT…	672	MPRRCSFKIELDFPQPLAGVDEAGCAPLAGPVVAAACILDRNKFPRGIDDSKNLPLEKREALYAKITKVAAFGVGIASVEEIDSINIYWARMLAMTRAVEALGIEPAWVLVDGNATPKWQRPSKAIVDGDAKCRSIAAASIIAKVTRDRMMAAHAETYPGYGWERNRGYPTPDHRRALRELGPTPLHRRSFGLVRDMIAAAAQPELELPEIAVASPLSHTTTG	223	NUR38285.1		Ribonuclease HII	0.9417	1	7e-143	295
CDS 131	127036	128179	+	ATGAATCTTATTGCCCGCATCGCGGAGACCAAGGGCGCTTTGCGCCCGCGTGCAAGTACAAAGCCGAAGCGCGAGCTTCCTTTCGACGAGATTTTGATGGGTGACTGCATCGCCGAAATGGCGCGCCTCCCCGACAAGTCCGTCGACATGATCTTCGCGGACCCGCCTTACAATTTGCAGCTTGGCGGCGACTTGTTCCGGCCGGAAGGAAGCCGCGTCGACGCTGTCGATGATGAGTGGGACAAGTTCGACAGCCTCGCCGCCTATGACAATTTCACCCGCGAATGGCTCGCCGAGGCGCGCCGTATCCTGAAGGACAATGGCACGATCTGGGTGATCGGCAGCTATCACAACATCTTCCGCGTGGGCTCACTGCTTCAGGATGCCGAATTTTGGATC…	1143	MNLIARIAETKGALRPRASTKPKRELPFDEILMGDCIAEMARLPDKSVDMIFADPPYNLQLGGDLFRPEGSRVDAVDDEWDKFDSLAAYDNFTREWLAEARRILKDNGTIWVIGSYHNIFRVGSLLQDAEFWILNDVIWRKANPMPNFRGTRFTNAHETLIWCAKDEKARYTFNYRAMKALNDDLQMRSDWVLPICSGQERVKDDEGIKAHPTQKPEALLYRILLACTKPGDIVLDPFFGTGTTGAVARRLGRRWIGIEREPSYVKVARERIASTLPLDESAMQVAPDKRSAPRVAFGLLVEYGMVAPGTVLTDSKRRWQAKVCADGSIACEAHAGSIHKVGAALQGAPSCNGWSFWHVEEAGALQPIDALRQRHLAGLG	380	NUR38286.1		Site-specific DNA-methyltransferase	0.9367	0.99	0	737
CDS 132	128200	129559	+	ATGAGCGACACACCCAATTTCGCAGTCGTGATCCTCGCGGCGGGTCAAGGCACCCGCATGCGCTCGGACACGCACAAGGTCCTGCATCCGATCGCCGGCAAGGCGCTGCTGATGCACCTGCTCGACAGCGTCGACCGTCTGGGTGCCGAGAAACGCGTCGTCGTCGTCGGCAAGGGCCGGGACCAGGTCGAGAAGGCGCTGAAAGGTCGCGATGTCAGTATCGCGCATCAGGTGGAGCAGAAGGGCACCGCCCACGCTGTCCAGCAGGCGCAAGACGCGCTTGCAGGTTATGAGGGTGCGGTCCTCATCCTCTATGGCGACACGCCTTTTGTTGAGCCCGAGACGCTGAAGCGGATGCTTGACCGCCTTGATGGCGGAGGCGGGCCTGGCGTCGTCGTC…	1359	MSDTPNFAVVILAAGQGTRMRSDTHKVLHPIAGKALLMHLLDSVDRLGAEKRVVVVGKGRDQVEKALKGRDVSIAHQVEQKGTAHAVQQAQDALAGYEGAVLILYGDTPFVEPETLKRMLDRLDGGGGPGVVVLASTPDDPLKYGRIILGEGDHIAKMVEFKDATEEERTVRLCNSGMMALRSKDLFRWLDQVGNDNAAGEYYLPDVVNIAAAEGRDAVVIEGDPYETAGVNSRAELAHLELDWQRRRREQALQDGATLIDPESVWFAADTKLGRDVTVEPHVVFGPGVEVADGATIKAFSHIEGATIATKAVIGPFARLRPGAKIGEKAKVGNFVEVKKAVLGPGAKANHLSYIGDADVGADANIGAGTITCNYDGFGKYNTVIGKGAFIGSNTALVA…	452	WP_241445618.1		Bifunctional UDP-N-acetylglucosamine diphosphorylase/glucosamine-1-phosphate N-acetyltransferase GlmU	0.9336	1	0	838
CDS 133	129664	131488	+	ATGTGCGGAATCGTTGGAATTGTCGGCAAAAGTGAGGTCGCTCAGCGCCTGTTCGATGGCCTGAAGCGCCTCGAATATCGCGGTTATGACAGTGCCGGCATCTGCACGATTGACCATGGCGAGCTGGTTCGGCGTCGAGCCGAAGGAAAGCTCGAAAATCTTGCGCGCGAACTCGCGCAGGAGCCGCTCGGCGGGACCATCGGCATCGCCCACACGCGTTGGGCGACGCACGGCGCGCCCACAGTCGACAATGCCCACCCGCACATCGTTGGGCCTGTCGCGATCGTCCACAACGGGATCATCGAGAATTTCAAGCCACTCCGTGAGGAGCTCATTGCCGACGGTCGTGAGTTCAAGAGTGAGACCGACACGGAAGTCGTCGCGCACCTTGTAGCCCGC…	1824	MCGIVGIVGKSEVAQRLFDGLKRLEYRGYDSAGICTIDHGELVRRRAEGKLENLARELAQEPLGGTIGIAHTRWATHGAPTVDNAHPHIVGPVAIVHNGIIENFKPLREELIADGREFKSETDTEVVAHLVAREVEGGASPQDSVATVLPRLQGAFAIAFLFRDHPDLIIGARMGAPLTVGYGDGENYLGSDALAVAPWTQRIAYLDEGDWAVVRRENIEIFDRDNEPVEREIVESGASSAPVEKGNYRHYMQKEIYEQPIVVAQTLQSYVRPFEGEVALPTGDLDLATVGRVTIVACGTSFYAGMVAKYWIEQFARVPVDIDVASEFRYRQPVLEPGGLALFISQSGETADTLAALRHARSEKQRIAVVVNVPTSSMAREADLLLPTHAGPEIGVAST…	607	WP_241445619.1	nodM	NodM, Glutamine--fructose-6-phosphate aminotransferase	0.9687	1	0	1167
CDS 134	131582	132335	+	ATGGATGTCTACCGATCCTCGGGGAAAGCCTGTCCCGGAGGAAATCCGGTAAACGTGGCCGTCTATTTGACCGAACTGGGTGCGGAGACAGCCTATATCGGCTGGGTGGGCAACGACCAGTATGGGGAGATTATGGTTCAGGCGATTCAGGGCAAGGGCGTAGATACATCCAGGGTCTCGGTCCAAGAAGGCCGCACGGCGGTGACCTACGTCGATATGGTAGGCAGCGAAAGAAAGCTGGGCGATTATGAAGAAGGCGTGATGGCTGATTTTGCCTTGAACTCCGAGGATCTGCGCTTTACGGAGTCATTCCAGCTGGTGCATTCCGCGATTTGGGGCCATGCCGACTCGTATTTCGCTTATTTTAAAGAAAAACGACTGCTGACTTCCTTCGACTTT…	753	MDVYRSSGKACPGGNPVNVAVYLTELGAETAYIGWVGNDQYGEIMVQAIQGKGVDTSRVSVQEGRTAVTYVDMVGSERKLGDYEEGVMADFALNSEDLRFTESFQLVHSAIWGHADSYFAYFKEKRLLTSFDFADKLDHELVTTLTPYVDYPFLSYTQDDEHIRRLMREIKDRGSKIVVATLGEYGSLAYDGERFYKHGITEVEVVDTLGAGDSFIAGFIYGILKGLPVAACLEQGADKAAKTISYFAAW	250	WP_163882185.1		Fructoselysine kinase-like	0.98	1	1e-179	503
CDS 135	132405	133143	+	ATGAATTTGAATCCTTCAACCCCTCAGCCGCTGTACATGCAGATCAGGCAAATGTTGAAGAATGATATACAGCAGGGGCGCTACAAACCGGATGAGCAGATCCCGACAGAGGCCGAGCTTTGCGATATTTATAGCGTGAGCCGGATTACGATCCGCAAGGCGATCGAGGAGCTGGTCCGGGAAGGGGCGCTGACCCGGATTCCACGGCGGGGGACGTTCGTGGCCTCCAACAAATTCCATAACGAGCTGCTGTCTGTAAGCGGATTCTCCGAATTCAGCCATCAGCTTGGGATGATTCCGAATTCCCGGATTCTCCGAAGCGACGTGATCGAAGCGACTGTAGACGTGGCCAGGCATCTTCGCATCGATGCGGGCAGCCCGGTGCTCGAGCTGGAGCGG…	738	MNLNPSTPQPLYMQIRQMLKNDIQQGRYKPDEQIPTEAELCDIYSVSRITIRKAIEELVREGALTRIPRRGTFVASNKFHNELLSVSGFSEFSHQLGMIPNSRILRSDVIEATVDVARHLRIDAGSPVLELERLMYVNDRPLFYDIAHYSLTRFPDLEKKITTNESTYKILSEDYGTEIVSNDKEIDVIGATKEYAKLLECDIGANLFRILKVAFDAKDEPVHLSTFMCETNRVTLTVHRAKQGQ	245	WP_116233258.1		DNA-binding transcriptional regulator GntR family	0.9959	1	2e-180	504
CDS 136	133245	133737	-	ATGACAAATCCAACCCCGGACAACCAAGAAGCGATCGAGAAAGTACGCGATTTGATTAAGGGCATCGACACGGCCATGCTGACGACCGTCTCGGAAGAAGGGCTGGTTTCACGTCCCATGAAGACCCAGGACATCGAATTCGACGGCGACCTGTGGTTCCTGACCAAGAAAGACACTGAGAAGTTCCATGAACTGCTGCAAAACCGGCAGGTCAACGTGGCCTATGCCGGCAAGTCCTTCGTCTCCATCCGCGGTGAAGCCGAGCTGGTCAACAGCACCGAAAAGCTGAAGGAATTGTGGAACCCCGTTTACGAGCAGCTGCTGGAAACGAACTATGACGATCCGAACCTTGTGCTCATCAAGGTGCAGGCCGAAGCGGCCGAGTACTGGGATGCCGGC…	492	MTNPTPDNQEAIEKVRDLIKGIDTAMLTTVSEEGLVSRPMKTQDIEFDGDLWFLTKKDTEKFHELLQNRQVNVAYAGKSFVSIRGEAELVNSTEKLKELWNPVYEQLLETNYDDPNLVLIKVQAEAAEYWDAGNKFKMARFLFRRLMGKSNEGTNMNRTVELD	163	WP_089549529.1		Pyridoxamine 5'-phosphate oxidase family protein	1	1	2e-116	336
CDS 137	134131	135640	+	ATGAGCAACAGACAAACCGATACAGACGTTATCTTAATTGGTGCCGGAATCATGAGTGCGACTTTGGGGACACTGTTGAAAGAATTAGTACCGAACTGGAAAATTACAGTGTTTGAGAAGCTGGCAAGCCCGGGAGAGGAAAGCTCGAACGAATGGAACAACGCAGGAACGGGGCATGCCGCCCTGTGCGAGCTGAACTACACATCCGTAAAACCGGATGGATCCATAGATATCAGCAAAGCGATTAGCGTCAACGAGCAATTTCAGGTTTCCATGCAGTTTTGGTCTTATCTTGTCAAAAGTAATTTGATTCGCAATCCGCAGGACTTTATTATGCCGCTCCCCCATATGAGTATGGTTCAGGGGAAAGAAGACGTGGCATTTTTGAAGAAACGTTTT…	1509	MSNRQTDTDVILIGAGIMSATLGTLLKELVPNWKITVFEKLASPGEESSNEWNNAGTGHAALCELNYTSVKPDGSIDISKAISVNEQFQVSMQFWSYLVKSNLIRNPQDFIMPLPHMSMVQGKEDVAFLKKRFETMSKNPLFQGMEFSDDPKKLMEWIPLIMKDRTSDEPIAATKMDSGTDVNFGALTRMLFEHLKSKNVDIHYKHSVEDIKRTSDGAWELKIRNLSSGSVERHTAKFVFIGGGGGSLPLLQKSGIPEGKHIGGFPISGLFMVCNNPEVVAQHHAKVYGKAKVGAPPMSVPHLDTRFIDNQKSLLFGPFAGFSPKFLKTGSMFDLLGSVKPNNVLTMLAAGAKNLSLTKYLIQQVMLSKEKRMEELREFIPNAKSEDWDMLVAGQRVQV…	502	WP_116233259.1		Malate:quinone oxidoreductase	0.996	1	0	1033
CDS 138	135837	136218	-	ATGCCATTGACGACGATTGTTATGATCATCATTATCTTTTCGTTACTTACCGCCTCACTGACAATCACTATTGCCATCAGAACGGTAACCCGTCAACGTAAAGGGCTATCGCAGCGCAAAGCCATCCTAACAAACGGCACATCCGCGCAAGCCGTCATCCATTCCATTCAGCAGACAAATGCGCAGCTGGGTAGTCAACCGGAGGTGCTGCTTGATTTAACCGTCACCATGCCGGATGGCGAATCTCATCATACCATCGTAAAAACGTTTATCCCGATCGTGAATATTCCCTCCTTTCAGAAAGGCTGCGTCGTTGAGGTGAAGTATTTGACGATCGCTGGCGAGCCAAAGTTTGAAGTCGTCGGTGCTTACGTACCTTGA	381	MPLTTIVMIIIIFSLLTASLTITIAIRTVTRQRKGLSQRKAILTNGTSAQAVIHSIQQTNAQLGSQPEVLLDLTVTMPDGESHHTIVKTFIPIVNIPSFQKGCVVEVKYLTIAGEPKFEVVGAYVP	126	WP_234489815.1		Hypothetical protein	0.9603	1	3e-81	244
CDS 139	136374	137454	+	ATGATTCAGTTGAAAGATATCGGGAAATTCAAGGAGCTTCCAGAAATCGCAATGCATATCTATCAAGGCAATATTCCGGCTTTGCGGGATGCTATCGCGGAGGGTTGGGTTATGGAGGAGGGTATCGTACTTAGCCGGTATACCGCGTTAAGTCCGCTTGACCTTGCCGTGATCGCGGAACGGCTGGATGTAGTTAAGCTGCTGGTAGATCACGGCGTCAATCTCAATGACACACAGAGTCCGGCTTTTTTGCGGGCTGTCCGTTACGGAAAAGAGGAGATGGTACGCTACATCGCCGCGCAGGGTGCCAGAATGGACATGCTTAATCGAGTGGGCTCCGGCGCGTATTCGCAGGCCTACTATGGCAACAAAAGCAACATCCCGCTCATTCAGGAGCTG…	1080	MIQLKDIGKFKELPEIAMHIYQGNIPALRDAIAEGWVMEEGIVLSRYTALSPLDLAVIAERLDVVKLLVDHGVNLNDTQSPAFLRAVRYGKEEMVRYIAAQGARMDMLNRVGSGAYSQAYYGNKSNIPLIQELGLDIKQHGGAVLRQAVSDHDYKTLNYLLDQGVDINYNQPDQVYPYEATPLTVAARIGNFDMVKFLVERGADVTLAEKDGERPYTIAVSQKNAVLADYLKSLEPPEFHDVANKKHELRAYKLPEELVDLLTGDRLSLELAPNEYDIRHIDFFTLTDTIPIKVGRQKLLRLSADIDNYSDLQLMWNPKKKGWIGCYDVEHDNYSDLCRLGEFLEQPGTYLVRFLEGEL	359	WP_200634068.1		Ankyrin repeats ankyrin repeats mediate protein	0.9666	1	0	713
CDS 140	137765	139868	+	ATGAATATCAATACCATCTACTTACGAAGAGCTAGTCATCTGATCGTAGAACAAGGGCAGGGGGGAGAGCCGCTCCCGAAGGCCTATTTGGCATCCGCCCTGAAAAATATCGAAGCGCTGGGATATACGTTTTCGCATGGGCTGCTGCGCGCGGTAAAGGACTTATCTAAAGTGCAGTTTGAAGCATTATACCAACAGCTGGTTGCGGATTTACAGGTTATGGTCGGGGCTCATGTGAAGTTTAAACCGATGTACCCGGATTTTCCGATGCAGGTCATGGAGCATAGCGATGCCGAGCTGTATCTGAATGCGATTTATCATTACCTGACGTTGGATGTACCGGCGTATGGGCATGCGGACCGGCTGCCCTTGGAGGATGAAGGTAACCTGAAAGTGATT…	2103	MNINTIYLRRASHLIVEQGQGGEPLPKAYLASALKNIEALGYTFSHGLLRAVKDLSKVQFEALYQQLVADLQVMVGAHVKFKPMYPDFPMQVMEHSDAELYLNAIYHYLTLDVPAYGHADRLPLEDEGNLKVIGLGSRAEFMSLISRLIQATGSISDRDKQDIDDVIAFTGADDMEMLLPDHIPFKENAAFVAAFLMKHDKANLEQIGRYFRTATDVLRLAAAWSDGDVSLAEATRFRKFKRRERRLLLGLLEKCPSITEDMLRYKERWIRLGEILHPSEYKHRFRRCEEAFDVLRNDKPFTTFNRSVELAFQFRNVWTLIDLLMQRPGELARRLDHLLRSAEHTEYVVLAFGEVVKEVSTPVLLQVKNHFARRRERQQLRVFFPKGNVAKAFALRNNL…	700	WP_116233261.1		TerD family protein	0.9871	1	0	1390
CDS 141	140079	140580	+	ATGTATGTGACGGTACAGGATTTTATTAAGGAATGGAACAAGGAAGCCGAATTGACGCAGGGGGTTCTGGATGCGCTGACGGATGAATCGCTGGGGCAGCAGGTCTATCCGGAAGGACGTACTTTGGGCAGGATCGCCTGGCATTTTGTCTCGAATATCCCTGACTATTTGAACGAATTCGGCATCAAGATGGATAAGGTCGCAAATCCGGATGAAGTCCCTTCCGCCAAGGAAATTGCAGATACCTTCCGGACGTTCAGCTCAGCAGCCGCAAAGGCACTGGAAGAGCAGTGGACCGATGAATCACTTAGCAAGGTACAAAACGCATTTGGCCGAATGGAATCCAATGCCTCCATCCTGATGGGGCTGATCAAGCACATTGCGCATCATCGGGGTCAA…	501	MYVTVQDFIKEWNKEAELTQGVLDALTDESLGQQVYPEGRTLGRIAWHFVSNIPDYLNEFGIKMDKVANPDEVPSAKEIADTFRTFSSAAAKALEEQWTDESLSKVQNAFGRMESNASILMGLIKHIAHHRGQATVLMRQAGLGIPAVYGPSKEGWVKLGIQQPPL	166	WP_200634066.1		DinB family protein	0.9819	1	1e-117	339
CDS 142	140711	141739	+	ATGAGCGAGGATCTGTTGGAACAACTGGAGACATGGCATGAAGAGGATGAATACGAACGCATCGTAGAGGCCGTAACGGAAATTCCTGCGGAGGAGCGGAATTATGAGCTGGTCGGCCATTTAGGCCGGGCGCTGAACAATCTGGAGCGCTATGAGGAGGCGGTGCAGCAGTTTCTGACCGTTGCCGAGGAAGGGGCAGAAGATCCGCTCTGGCATTACCGGATTGGACTGGCCTATTATTACCTGGAGCAGTACGATGACGCCGAGCGGGAGTTTACCCGTGCCGATGAGCTGGAGCCGGGGGATGAGGATACCCTGGAGTTTCTGGAATGGATCCGTGCCAAGAAGGCCGGGGAATTCGAGGAAGAGTCGGATGCTGATTTGGATTCGGACGATTCA…	1029	MSEDLLEQLETWHEEDEYERIVEAVTEIPAEERNYELVGHLGRALNNLERYEEAVQQFLTVAEEGAEDPLWHYRIGLAYYYLEQYDDAEREFTRADELEPGDEDTLEFLEWIRAKKAGEFEEESDADLDSDDSAEDNSGSDEAGETDETDSAAAAVASVNAIPSDEANLDVHYGSSNEGFDINNFWNDADLDAESYVSAPPTDDLIDSVQEELVFKLPAFYVQMMRIHNGGIPRSRYFPLGEAADGAPSGVRIHGMFGIGRDKAKSLCGASGSRSIIENGGYPEFGVVICDCPQESGVVMLDYRGSGNDGEPEVVHVDQANGRKITRLAPDFETFVRGLVNA	342	WP_200634065.1		SMI1 / KNR4 family protein	0.9708	1	0	598
CDS 143	141887	142658	-	ATGGAAGCGAAAAATACGATGACCCTGCTCGGGCATATCGCCGAGCTTAGAAAACGGATCCTTTGGATCGCCGCCGTATTCATCGTCAGTATGGCAGCCGGCCTGTTTGCAGCCCCTCATATCCTGACGCTGCTGCGGACGCATTCCCCGCTCCACGTCGCATGGAACGTCTTCTCGCCATGGGACGGACTGCGGATTTATATGAGCATTGCCGTGGTAATGTCGCTGCTGCCGACCATCCCCTTTGGCATGTACCAGATTTGGCGGTTTGTCAGCCAGGGACTCAAGCCTGGCGAGCAAAAGGCGGCGGTCCGCTACATTCCGTTCTCTGCATCATGCTTTCTGGTGGGCGTGGCCTTTGCGTATTTCGTCGTCTTTCCGATGAGCCTGCGCTTTACA…	771	MEAKNTMTLLGHIAELRKRILWIAAVFIVSMAAGLFAAPHILTLLRTHSPLHVAWNVFSPWDGLRIYMSIAVVMSLLPTIPFGMYQIWRFVSQGLKPGEQKAAVRYIPFSASCFLVGVAFAYFVVFPMSLRFTAGINRQIGLVETYGVSQYFGFMFNIMIPLAIAFELPVIVMFLARIGVLNPSILKGMRRYAYVVLVAVAALISPPDLVSHLMVAVPLIALYEISAWLTGWVHRKRQRAKEALEHAITDGSYSAT	156	WP_145162410.1	tatC	TatC, twin arginine-targeting protein translocase TatC	0.9844	1	1e-172	486
CDS 144	142690	142942	-	ATGGAGAGCAAGGTGATGAGCATTGGCGTCGTCTGCGAGCTGACCGGCTTGTCTGAACGCCAAATCCGGTATTACGAGGAACGGAAGCTGATCTTCCCGGAGCGGACGAAAGGAGGTAACCGCCGATATTCTTTTGAAGACGTAAAGGCCATTCAGGACATCTATCAAAAAATGCAGGAGGGATTTAATACGCTGGAGCTGAAGGAAATGAAAAAATCGAAACCGCCGCGCTGCACGCCGGCCTTCCGGTAA	252	MESKVMSIGVVCELTGLSERQIRYYEERKLIFPERTKGGNRRYSFEDVKAIQDIYQKMQEGFNTLELKEMKKSKPPRCTPAFR	83	WP_105445415.1	merR	MerR HTH family regulatory protein	0.988	1	1e-52	169
CDS 145	143222	144827	+	GTGACAATCAAGGAGCAACCGAAAGAGATGACCCGCAGACAATTTCTGTCGACCGTCGGCAAAGTAGGGGGATCCGTTGCCGTCTTCAGCCTGATGGGAACGATGGGACTCCTGTCGCCGGAGACGATGAAGGCCGCCGAATATGAGCCGCCGGGCCCGAATGATCTGCACTTAAGCGGACGGGGCGGCAAAAAAATCATCATTCTCGGCGCCGGGATCGCCGGCATGACGGCAGCGTACGAACTGGGATTGGCCGGGTACGATTGCACGATTCTCGAGGCAAAAAGCCGGGCTGGCGGCCGATGCTGGACTGTTCGCGGCGGCACGTCAGAGGCAGAAATCGGTTCGGGTACCCAAACGTCCCGCTTCGATAAGGGGTTGTATTTCAATGCCGGCCCA…	1605	MTIKEQPKEMTRRQFLSTVGKVGGSVAVFSLMGTMGLLSPETMKAAEYEPPGPNDLHLSGRGGKKIIILGAGIAGMTAAYELGLAGYDCTILEAKSRAGGRCWTVRGGTSEAEIGSGTQTSRFDKGLYFNAGPMRIPQFHVTLEYCRKFGVAIEPFNNVNESGYYYNENVGALSGQKVPKRAAKADVRGYVAEMLAKAVDQNALDLPLTAEEKMKLVDYLKVEGDLNPDLFYKGSQRGGYKDEPGSRLDAGVLRDPFDLKSIINSGFGKYFSNEYEYDQQMMMFHPIGGMDAIAKAFEKRVGNRIKFRAEVKEIRQSSSGVRIVYTDMASGREQEVKGDYCICTIPLSVLKKIPADFSPEMSKAIQSINYASAGKIGLQFKRRFWEEDEHLYGGSSLTN…	534	WP_116233265.1		Flavin containing amine oxidoreductase	0.9981	1	0	1059
CDS 146	144856	145417	+	ATGATGAAAAAAATGAAAACGGCGCTGCTGATGACGGTTCTGCTTGGCACCGTCAGCGTCACGGCATATGCCGACAGCGCCACCCATACCCCGGCGAAACCGGCCAAGCCGATCAAGACGGCGCCAGCGCCGGCATTTTACGGAAGCCCGTCGTCGTCCATATCCAGCGGTGTGGTCGTTCCCGAAGGCGCATCGTACTTGTTCACGAGCGGCACCGTCCCGCCGGTACTGAACAAAGACGGCAAGACGGTCTATGAACGCTATGGTGATACGAAAACGCAGGGCATCGGCATTTTGAAGGAAATCGAAAAGCAGCTGAAGGAGCAGGGCCTTGGCCTGAAAGATGTCGTTTACCTGCGGGTATACATCGCCCCTGATGCCCAGAAGGGCGGCACGTTT…	561	MMKKMKTALLMTVLLGTVSVTAYADSATHTPAKPAKPIKTAPAPAFYGSPSSSISSGVVVPEGASYLFTSGTVPPVLNKDGKTVYERYGDTKTQGIGILKEIEKQLKEQGLGLKDVVYLRVYIAPDAQKGGTFDYTGWFDAYAQFFNTEANPVKPARSTVGVASLVNSDWLIEIEAVAVKPDSKKK	186	WP_200634061.1		RidA family protein	0.9883	0.91	2e-89	270
CDS 147	145483	145693	+	ATGTTTCAAAACGTAGGGTTTGCCGGGTTGATGATGATTCTGGTCGTCGTGCTGATTTTGTTCGGGCCCTCCAAGCTGCCGGAGCTGGGCCGTGCGGTGGGACGCACGCTCTCCGAATTCAAGTCGTCCGCAAGGGACCTCGTCGGTGAGGATAAAGAAGAAGACAAAGAGCGTGAGCGAGAGTCCGGTATTATTAAAATCAAAGGATAA	210	MFQNVGFAGLMMILVVVLILFGPSKLPELGRAVGRTLSEFKSSARDLVGEDKEEDKERERESGIIKIKG	69	WP_076172284.1	tatAE	TatAE, twin arginine-targeting protein translocase, TatA/E family	1	1	1e-19	84.3
CDS 148	145986	147464	+	ATGACGGATACACAAGGAAAGCTGGAGACGGGATGGCATTTAGACAACAGCTACGCCGGGCTGCCGGATCTGTTTTATACCCGGCAGGATCCGGTGCCGGTTCGTTCGCCGCGGATCGTGGCATTTAATGAGCCGCTGGCGGTGTCGCTCGGTTTAAACGCTCAGGCGCTCATGAGCGATGAAGGAGCTGCGGAACTGGCGGGAAACCGCATTCCGGAAGGGGCGCAGCCACTCGCTCAGGCATACGCCGGGCATCAATTCGGCCATCTTACGATGCTGGGCGACGGGCGGGCGGTCCTGCTGGGCGAGCAGGTCACGCCAGATGGCAAGCGAGTGGATATTCAGCTCAAAGGAGCGGGCCGCACGCCATACTCCCGCGGTGGCGACGGACGGGCGGCC…	1479	MTDTQGKLETGWHLDNSYAGLPDLFYTRQDPVPVRSPRIVAFNEPLAVSLGLNAQALMSDEGAAELAGNRIPEGAQPLAQAYAGHQFGHLTMLGDGRAVLLGEQVTPDGKRVDIQLKGAGRTPYSRGGDGRAALGPMLREYIISEAMHGLGIPTTRSLAVTSTGQAITREEELPGAILTRVAASHIRVGTFQFARGAGTTDDLRALADYTLQRHYPDTDLASGENRYLILLQEVIKRQAALIAKWQLVGFVHGVMNTDNMTLSGETIDYGPCAFMDTYDPATVFSSIDSQGRYAYRNQPYIGSWNLARLAEALLPLLHEDEEQAVKLAENAVGAFAGLFNEYWLAGMRAKLGIFQEEPEDESLIEELLELMKTHRADYTNTFLALTFDRLEGTPLHGIE…	492	WP_116233267.1	ydiU	Uncharacterized conserved protein YdiU	1	1	0	936
CDS 149	147521	148664	-	ATGGCCGGCTGCCATGCCTGCACCTTGCCGAGACCGGACGACGAGGAAGACATGAAGCAGTATCCGAAACTTTTTAACGGTTATATGCTGGGTACCCTACCGCTTCCAAATCGGGCGGTTCTGGCGCCGATGACACGCACCAGTGCGGAGCCGAACGGAGTGGCTAACGATCGTATGGCACGTTATTATTCCCGTTTTGCAAAAGGGGGATTCGGCTTGATCATCACGGAGGGCTTGTACCCGGATGAGGAATTCAGCCGGAGTTATCATCATCAGCCCGGTATCGCCAGCATAGCACAAGCTGATTCGTGGATACCGATCATTCAGGCCGTGCACCGGGAAGGAGGAAAAATCATTGCCCAGTTGATGCATGCAGGCGCGTTAGTCCAGCATCATGCT…	1143	MAGCHACTLPRPDDEEDMKQYPKLFNGYMLGTLPLPNRAVLAPMTRTSAEPNGVANDRMARYYSRFAKGGFGLIITEGLYPDEEFSRSYHHQPGIASIAQADSWIPIIQAVHREGGKIIAQLMHAGALVQHHAFTPIAPSAVQPVGTMLEDHGGSGEFAVPKAMTLAEIRRTIEGFKQAALRAKYAGFDGVEIHAANGYLLDQFITDYTNRRTDDYGGPTSRRIRFAVEVLRAIRSAVGPDYLVGVRISQGKVNDFDHKWAHGEEDAKIIFGELAAASASYLHTTEYKAWMPAFSDGGPTLAELAKRYSGLPVIANGKLGDPERAEQMLIAGSADLIAVGTSALANPDWVNKIREGGTLRAFDHRFLQPMATLKEEEVLG	380	WP_116233268.1		NADH:flavin oxidoreductase / NADH oxidase family	1	0.95	0	745
CDS 150	148798	148956	-	ATGACCGGCATCGGCTTCCTTCTTCCGATTGCGCTCGGCCTTGGCCTGCTGGGTCTCGGCGCCTTCTTCTGGTCAGTGAAGAGCGGACAGTTCGAAGATCTCGACGGCGCCGCAATGCGCATCCTGATCGACGAGGAAGAGCAAGACGGTGGCAACTGA	159	MTGIGFLLPIALGLGLLGLGAFFWSVKSGQFEDLDGAAMRILIDEEEQDGGN	52	WP_187708799.1	fixS	FixS, Nitrogen fixation protein FixS (Cbb3-type cytochrome oxidase assembly protein)	1	0.57	1e-11	63.2
CDS 151	148952	151082	-	GTGAACGCGCACGCCGCAATCACAAAGCCGGATGCTTTCGAGGCGTCGCTCTTTGCGGTGGAAGGCATGCGCTGCGCCGCCTGCATCGCGCGCATCGAAGGCGGACTTGTCGAGATTCCCGGCATTCACTCGGCACGCGTGAACCTCTCGGCCCGCAGGGTCCGTGTCGAGCACGATCCTGCAGTCGGCGAGGACGTCATCCTCAAGGCCCTCCGGAAGGTCGGCTTCGACGCGCATCCGTTCGCCGGCGACGCCATAACCGGGAAGCGCTCGGACGAAAGCCGGAAGCTGGTGCTCGCGCTTGCCGTATCGGGCTTCGCGGCGATGAACATCATGCTCCTGTCCGTCAGCGTCTGGGCCGGCGCGGTTGGGACGACGCGCGACCTCTTCCACTGGATC…	2130	ESALAAIRKRRTNMDVPISIGVIVTVAMSLYETATGGEHAYFDGAVMLLFFLLAGRFLDSVMRARAEDSVAALLRRVPSEATVLINGKQVRRRVDMLLPGDLLFVAAGERIAADGVVVEGSSNIDRAHITGESLPERIAPGGRVLAGTINLSRPLTIRATAVGNQTAIADIARLMEQASGSKSLYVRIADRAARLYAPAVHSLAGLTFLGWMLAGTGIHQSLLIAVAVLIITCPCALGLAVPIAQVVTAGALMKRGILVKEGSALERLATADIALLDKTGTATRGRLDASDLPEKVGERAILAALAHASRHPLARSVTSALEGVEAAKGDRIAEVPGLGVEGYFADRRWRFGRPDWVGTDRDGGTTTAAFGPTDGGVRLIHFADALRPDAQRAMAELDG…	709	OQW73138.1	fixI	FixI, Nitrogen fixation protein FixI (E1-E2 type cation Atpase)	0.6359	0.99	0	603
CDS 152	151078	151522	-	ATGAACCAGCGTTTCACCGGCTATCACGCGACCGCAATCCTCGTCGGCTTCTTCGCACTGGTCATTGCCGTGAACCTGACGATGGCAAGGCTCGCGACGAGCACTTTCGGCGGAGTGCTTGCCGAGAACGGCTATGTCGCCAGCCAGGATTACAATCGCTGGATCGCCGAGAGTGCTGCGCAGGATCGGCTCGGCTGGGACGTTGCAGCTCGCGTCGAAGGCAATCGCCTGATCCTCGACACCAAGGGCGTGTCGCACGCAGTCGCAAATGTCGTCGCCGAGCACCCGCTCGGGCAGGTCGATGACCGTAGGATTCCCATGGTCGTCGCGGGGACCAATCACTTTCGTTCGGCGGATGCGATGCCATCAGGACGGTGGAAGCTCCGGATTACCTTGCAA…	444	MNQRFTGYHATAILVGFFALVIAVNLTMARLATSTFGGVLAENGYVASQDYNRWIAESAAQDRLGWDVAARVEGNRLILDTKGVSHAVANVVAEHPLGQVDDRRIPMVVAGTNHFRSADAMPSGRWKLRITLQQGNSEARYLREVRS	147	WP_246444284.1	hixH	FixH, Nitrogen fixation protein FixH	1	1	7e-103	300
CDS 153	151526	152990	-	ATGCAAGCCGCTGACGATCTGACCAACCGCGCCAGGAACCGTTACTTCGAGAAGCGCAAGAAGGTCTTCCCCCGCCAGATCGACGGACCGTTCCGCCGGTTCAAATGGCTCGTCATGCTGGTCACGCTCACGATCTATTATGTGACTCCGTGGCTGCGCTGGGATCGCGGCCCGCACGCGCCGAGCCAGGCGGTGCTGGTCGATCTCGCCCACCGGCGCTTCTACATGTTCTCGATAGAGATCTGGCCGCACGAATTCTATTACGTCGCTGGCCTGCTGATCATGGCCGCGATCGGCCTGTTCCTGGTTACAAGCGCGGTCGGACGGGCCTGGTGCGGCTATGCCTGCCCTCAGACCGTCTGGACCGACCTGTTCCAGCACATCGAGCGCTTCGTCGAC…	1464	MQAADDLTNRARNRYFEKRKKVFPRQIDGPFRRFKWLVMLVTLTIYYVTPWLRWDRGPHAPSQAVLVDLAHRRFYMFSIEIWPHEFYYVAGLLIMAAIGLFLVTSAVGRAWCGYACPQTVWTDLFQHIERFVDGDRNAQRKLDEAPWSALKVTKRLIKWTLWLIVGVLTGGAWIFYFADAPTLFQQLMHGDAPRIAYLTIGTLTATTFIFGGFMREQVCIYMCPWPRIQGAMLDEQSLVVTYKGWRGEPRGRGVKRREEDAAALLPQGDCIDCMACVAVCPTGIDIREGPQIGCITCALCIDACDQVMDKIGKPRKLIGYTTIADERLARSGQPTRTPLQRLLRLRTLLYLSVWVAIGAALLFTLGTRERIELDVAQSRNPVWIRLSDGQVRNSYTIKL…	487	QNP45847.1	fixG	FixG, Nitrogen fixation protein FixG (cytochrome c oxidase accessory protein CcoG)	1	0.97	0	941
CDS 154	152977	153939	-	ATGGCTGAGCGCAAGCGCATCGACGAGCCCACTGGCACCGAGACCGTCGGCCACGAATGGGACGGGATCGAGGAGCTTGATACCCCGATGCCGCGCTGGTGGCTGTGGACGCTCTACGCGACCATTGCCTGGGCCGTCGTCTACACTGTCCTTTATCCCGCCTGGCCGATGATCAGCAGCGCGACCGCCGGGACTCTCGGCTGGTCGAGCCGCGGCCAGCTGGAAGCCGAGATGAAGGCCGAAGCGGACCGCAAACGCCCGGTCGAGCTCGCGCTGGCGCAAATCCCGATCGAGCGACTGCCGGAGGACAGCAAGCTGCTGAACGCCGCAGTCCAGGGCGGAGCGGCCGCGTTCAAGGTCAATTGCGTCCAGTGCCACGGCTCCGGCGCAGCGGGGACA…	963	MAERKRIDEPTGTETVGHEWDGIEELDTPMPRWWLWTLYATIAWAVVYTVLYPAWPMISSATAGTLGWSSRGQLEAEMKAEADRKRPVELALAQIPIERLPEDSKLLNAAVQGGAAAFKVNCVQCHGSGAAGTKGYPNLNDDDWLWGGDLKAIHKTLENGIRQPGDKQTRTSQMPAFGRDGILQPNEILYLTSYVRTLSGAEKPGAASQRGAALFAVNCAPCHGADGKGNRALGAPNLTDKIWLYGGDRASIAETITNSRYGIMPAWGQRLDPVTVKMLAAYVHSLGGGEKFIAEAPASDAQVKAEAGAVPAPMKANASR	320	WP_166200630.1	fixP	FixP, Nitrogen fixation protein FixP (cytochrome c oxidase subunit III, CcoP)	0.7702	1	1e-161	464
CDS 155	153931	154093	-	GTGAGCTACGAGGCCCTTCGGCATTTCGCCGACAGCCACGCCCTCGCAGCAATGGCGGTCCTCTATCTGGCGCTTGTGGGATGGGCCTTCCGCCCCGGCGCGCGGTCGGCGAACCGGCACGCAGCCACCATGATTTTCGACGAGGAAAACAGCGATGGCTGA	162	MSYEALRHFADSHALAAMAVLYLALVGWAFRPGARSANRHAATMIFDEENSDG	53	PHR15238.1	fixQ	FixQ, Nitrogen fixation protein FixP (Cytochrome cbb oxidase CcoQ)	0.5962	0.98	3.8e-14	53.1
CDS 156	154090	154821	-	ATGAGTATCCTTGCTCTTCAGAAGAAGCTGGAGCGCAACGTGACCCTGCTTGCGGTCGGCGCGCTGGTCACGGTCGTCATCGGCGGGATCGTCGAGATCGCGCCCCTGTTCTGGATCGATCAGACGATCGAGAAGGTCGAAGGCGTCCGCCCACTCACGCCGCTGGAGCAGGCCGGCCGCGACATCTACCAGCGCGAAGGCTGCTACACCTGTCACAGCCAGATGATCCGCCCCTTCCGGGACGAGGTCGAACGCTACGGCCACTACAGCCTCGCCGCCGAGAGCATGTACGACCACCCCTTCCAATGGGGCTCGAAGCGGACGGGGCCTGACCTGGCCCGGGTCGGCGGCCGCTACTCCGACGAATGGCATGCCCAGCACCTCAAGGACCCGCGCAGC…	732	MSILALQKKLERNVTLLAVGALVTVVIGGIVEIAPLFWIDQTIEKVEGVRPLTPLEQAGRDIYQREGCYTCHSQMIRPFRDEVERYGHYSLAAESMYDHPFQWGSKRTGPDLARVGGRYSDEWHAQHLKDPRSVVPESIMPPYAFLADRDLQTDGYSGNLTALRRVGVPYSDEDIKKAEEDMRTQASGDADAAGLAKRYPDAQSRDFDGQPSRLTEMDALVAYLQQLGTHVDFRKVEPHEVQR	243	WP_187708802.1	fixO	FixO, Nitrogen fixation protein FixO (cytochrome c oxidase, cbb3-type, subunit II, CcoO)	1	1	1e-163	462
CDS 157	154835	156478	-	ATGGTCTCGACGATTTCGCGCAGTTTCTCACTGTTGGTCGCCGCGTGCGCCGCCTTGTTCATGGCGGCGGCCGCTCGCGATTCAGCATTTGCAGTCCACATGCTGATCTTCGCCAGTGCGGGCATTCTCGCCGCATTCGCGACCGCCAACGGCATTGGGTTCCTGCAGCCCTCGGCACGTGATCTCGAGAGTCGGTACGACGACCAGCTCATCAGGTTCGGCGTGATCCTGACCGTCTTCTGGGGCGTGGTCGGCTTCTTGGTGGGACTAGTCATCGCGGCCCAGCTCTCCTTCCCGCTGCTCAACCTCCATTTCGAATGGTCGACCTTCGGAAGGCTCCGGCCCTTGCACACCAGCGCGGTCATCTTCGCATTCGGTGGCACCGCGCTCATCACGACG…	1644	LARFVFWGYQLFIVLAATGYLMGVTESREYAEPEWYVDIWLTLVWVAYLAVFVGTIMKRSEPHIYVANWFYLGFILTVAMLHLVNNLSMPVSLLGSKSYSAFSGVQDALTQWWYGHNAVGFFLTAGFLAMMYYFVPKQAERPIYSYRLSIVHFWSLIFLYIWAGPHHLHYTALPDWAQTLGMVFSVMLWMPSWGGMINGLMTLNGAWDKLRTDPIIRMMVAALAFYGMSTFEGPMMSIKAVNSLSHYTEWTIGHVHSGALGWNGMITFAAIYYLVPRLWGRERLYSLRMVNWHFWLAIVGIAIYAASMWVAGISQGLMAREYGEDGYLVYSFADIVKTMHPYYVMRLSGGGLYFIGALMMAVNVWRTIRGDVRQEQPLYAPKYDVAADRPVVQPAHA	547	WP_184156619.1	fixN	FixN, Nitrogen fixation protein FixN (cytochrome c oxidase, cbb3-type, subunit I, CcoN)	0.8638	0.97	0	704
CDS 158	156567	156891	+	ATGGGCAGTCTTGACCTGCATCACTCTGCCAGGCTTCCCGGGCAGCTAGCGCCGCTCTCGGCCAAGATGATAAGGCGCAGAGGCATGAAGATTCACTTCTACGGAAGGCTGGCGGAATCGGTCGGCCGGGAGATCGAAGTCGATGTTCCGGAAAGCTGTTCGGTCTCGGAGCTGCGGGCGCTTTTAGCGACAGAGTATCCGCGTGCGGCGAATGCGCTCGGGCATCGGGTCCGCGCATTGGTCGGCGATATCGTGGTCGCGGACAGCCACATCGTCCGCTCCGGCGACAGCGTCGAATTCTTCCCACCGGTATCCGGAGGCTGA	324	MGSLDLHHSARLPGQLAPLSAKMIRRRGMKIHFYGRLAESVGREIEVDVPESCSVSELRALLATEYPRAANALGHRVRALVGDIVVADSHIVRSGDSVEFFPPVSGG	107	WP_187708803.1	moaD	MoaD, Molybdopterin synthase sulfur carrier subunit	1	0.73	4e-48	158
CDS 159	156890	157349	+	ATGAGCGTCAGAGCGCGCCTTGAAGCTGGTCCGTTCGATCCGTCGGCCGAGCTGGCGAGATTGGTCGAGGCTGCTTCGAACGATGGCGCGGTGGTCAGTTTCGTCGGCCTCGCCCGGCCGCAATCGAAGGATGGAGCGAATGTCGACCGGCTGGTGCTGGAACATCACCCGCGCCTGACCCTGAAATCGCTCGAGGATATCGCGGTCGAAGCCGCGGAGCGGTTCGATGTGAGCCAGGTCAGGGTCGTCCATCGCTGCGGCGAGATTGGCGCGGGCGAGCCGATCGTCTTCGCCGCCGCGGCGTCCGCGCACCGGCGGGCAGCGTTCGAGGCGGCCGATTACCTCATGGACCGCTTGAAGACCGAAGCAGTCTTCTGGAAACGCGAGGAAGGCCCGGCC…	459	MSVRARLEAGPFDPSAELARLVEAASNDGAVVSFVGLARPQSKDGANVDRLVLEHHPRLTLKSLEDIAVEAAERFDVSQVRVVHRCGEIGAGEPIVFAAAASAHRRAAFEAADYLMDRLKTEAVFWKREEGPAGASWIEPTEADYADRGRWE	152	WP_187708804.1	moaE	MoaE, Molybdopterin synthase catalytic subunit [Coenzyme transport and metabolism].	1	1	1e-89	268
CDS 160	157352	157889	+	GTGGCTGGAATTGACGAGAGCCTGACCTTCTATCCGCTGCGCATTGCCGTGCTGACGGTGTCCGACACGCGCGACGAGCAAACGGATAAGTCCGGCGGCCTTCTTGCAGAGCGGCTGACAGCTGCTGGGCATGAGCTTGCCGGCAAGGCGATCGTGACCGACGACGTGGACGCGATCCGGAGACAGGTCCGGTCGTGGGTCGACGACCCGGGCGTGGACCTTGTCATCTCTACCGGCGGCACGGGCTTTTCCCCGCGGGACGTGACTCCGGAATCGGTCAAGCCCCTGTTCCGGCGGGAGATGGACGGCTTCTCGATACTGTTTCACCAGGCGAGTTTCGGAACCGTGGGTTTCTCAACGCTTCAGTCACGGGCGTTCGCCGGTCAGATCGACGATACG…	537	MAGIDESLTFYPLRIAVLTVSDTRDEQTDKSGGLLAERLTAAGHELAGKAIVTDDVDAIRRQVRSWVDDPGVDLVISTGGTGFSPRDVTPESVKPLFRREMDGFSILFHQASFGTVGFSTLQSRAFAGQIDDTFVFCLPGSTGACRDGWDLVLRHELDSRYRPCSLAGQIPRLRHLCA	178	WP_187708805.1	moaB	MoaB, Molybdenum cofactor biosynthesis protein B	1	0.96	2e-119	345
CDS 161	157885	158371	+	GTGAGCAAGCTCACCCATCTCGACGAGCAAGGACGCGCGCGGATGGTCGACGTGTCCGGAAAGGATGTGACCGCGCGCGTTGCGGTGGCTGAGGGCGCGCTTTCGTGCAGTGCCGTCACGCTTGAGCAGGTGAAGGCCGGAACGGCGCCTAAAGGCTCTGTCATTCGGACTGCCGAACTTGCGGGCATCATGGCCGCGAAGCGCACCGCCGAGCTGATCCCGCTCTGCCATCCGCTGCCGATCACGAAGGCGGACGTGAAGATCGAAATGGACGATTCGCTTCCCGGCTTCCGGGTCGCGGCCGAGGTGCGCACCAACGGCGTAACCGGCGTCGAGATGGAGGCGCTGACCGCCGTATCCGTCGCCTGCCTCACCTTGTTCGACATGCTCAAGGCGATC…	486	MSKLTHLDEQGRARMVDVSGKDVTARVAVAEGALSCSAVTLEQVKAGTAPKGSVIRTAELAGIMAAKRTAELIPLCHPLPITKADVKIEMDDSLPGFRVAAEVRTNGVTGVEMEALTAVSVACLTLFDMLKAIDRTMSIGAIRVVSKSGGKSGDWERSEAQ	161	WP_187708806.1	moaC	MoaC, Cyclic pyranopterin monophosphate synthase	1	1	1e-110	322
CDS 162	158367	159552	+	ATGATCAGCTTCGACGAGGCACTCGAGCGCGTTCGCGGCGCTGCGCATCCGCTTGGGACCGAGACCGTCGCAATCGACGCGGCAGCCGGGCGAGTGCTCGCGGCGCCCGCCATTGCGCGAATTGCATCGCCCCGCCGGGACGTGTCGGCGATGGATGGCTATGCGGTGCGCGAGGCCGACCTCTCAACCCTTCCGGCAAAGCTGAAGATCGTCGGGGATTCCTTCGCTGGCGGCGGCTGGAATGGTGCGATCGGATCGGGCAAGTGCGTCAGGATCTTTACCGGTGCGCCCGTTCCCGAAGGAGCCGATCGGGTCGTCATTCAGGAGAATGTGCGGCGCGAAGACGACCTCGCCGTGATCGGACAGGCCGGCGACGCGCGTCATATCCGGAAGCGTGGC…	1185	MISFDEALERVRGAAHPLGTETVAIDAAAGRVLAAPAIARIASPRRDVSAMDGYAVREADLSTLPAKLKIVGDSFAGGGWNGAIGSGKCVRIFTGAPVPEGADRVVIQENVRREDDLAVIGQAGDARHIRKRGSDFEQGQQLLAAGRLLDKRAIVATAAADLAQVEVYSRPRVAILGTGDELAEPGMAAELPDAIPESVSLGIAAMVADWGADVVRRKRLRDKLPVMEEAAVEALTDADLVVVTGGASVGEKDFAKAMFEPLGLDLIFSKVAIKPGKPVWLGRASSKLVIGLPGNPTSALVTGRLFLAPLLAGLSGRNPDEALKWRTASLGTPLKECGSRETFHRARWSGGKVEILGFQDSSAQQALADADVLVRQLADASAVPAGAEVEVLDF	394	WP_246444286.1	moeA	MoeA, Molybdopterin molybdenumtransferase	1	1	0	641
CDS 163	159548	160126	-	GTGAAGATCGCCGCCGTCATCCTTGCTGGCGGCGAAGGGAGCCGCATCGGCGGCGATAAACCGATGCGACTGCTCGGCGGAACCACCTTGCTGGACCGGGCGATCGATTACGCGAGCGGACTGTCAGACGAGGTCGCGGTGGCGGTGCGCGACCAGCTGGTTGGCCATGCGGGAGTGGCGATCATTCGGGACAACCCGACGATAGAAGGTCCGCTAGCCGGCTTGGTCGCTGCGCTCGGCTTCGGACGCGATGAGGATGCGGATGCAGTCCTGACATTGCCCGCGGACATGCCGTTCCTGCCACCGGATCTCGCCGATCGACTTGCTGAAAGATTGGCGAATAACGGCGCCGCGATCGCGACGAGCGGCGGGTACCTCCATCCGGTCTGCGGGCTTTGG…	579	MKIAAVILAGGEGSRIGGDKPMRLLGGTTLLDRAIDYASGLSDEVAVAVRDQLVGHAGVAIIRDNPTIEGPLAGLVAALGFGRDEDADAVLTLPADMPFLPPDLADRLAERLANNGAAIATSGGYLHPVCGLWLTATLDFVPEYLASGRRSLRGLAETVGYVAVDWPADPEDPFFNINTSAELAQAERRVQR	192	WP_187714317.1	mobA	MobA, Molybdenum cofactor guanylyltransferase	0.6667	0.97	1e-83	256
CDS 164	160122	160863	-	ATGGACGGGACCACGATCATCTGGATCGCCGCTCTGATGGCCATAGCTGCAGCACTCTATTCGAGCGTCGGCCATGGCGGGGCGTCGGCCTATCTCGCGATCATGGCCTTGTTCTCCATCGCGCCCGAGACGATGCGTCCGACGGCGCTCGCGCTTAACCTGGTCGTCGCGACGTTCGCAGCCGCAAGCTTCGCGCTGAAGGGCCAGACGAACTGGAGACTGCTTGCCGCCTTTGCGGCGACCGCGGTGCCGGCTGCTTACATCGGCGGCAGTGTCGAACTTCCGCCCGAAATCTATAGACCGCTCGTCGGCGTAATACTCCTGCTCGCTGCGGCCAGGCTCTTCTGGCAGCCGGAACGGCTCGCTGCGCGCCCGGTGCACACGCCTTCGCTGGCGGTG…	741	MDGTTIIWIAALMAIAAALYSSVGHGGASAYLAIMALFSIAPETMRPTALALNLVVATFAAASFALKGQTNWRLLAAFAATAVPAAYIGGSVELPPEIYRPLVGVILLLAAARLFWQPERLAARPVHTPSLAVTLPAGAALGLLAGLTGTGGGIFLSPLIILFGWEEARKTSGIAAAFIVLNSAAGLLGNLASVQKLPIELPVLVASVFAGALLGTWLGVSRLPRHRLLQGLAIVLVIAAVKLLLT	246	MCL6730253.1		Sulfite exporter TauE/SafE	0.8855	0.92	4e-89	274
CDS 165	160972	162214	+	ATGCGCAAGTTGAACCATCTGGCGGGGGCGGCGGTGGCCGTCCTGGCGACGCTCGCGATCTCGAGCCCTGCACTCGCGGCCGAAGCGGACAAGTCGACTGGAGCCGACCAGCTGCAGATCAAGCCGATCCTCGATGCGCGGCTGCGTTACGAGGCCGTCGATCAGGGCGCGCTCGATGCGGACGCGTTCACGCTGCGCCTGCGCGCCGGAGCCGAAGCGAAGCTGGGCAAGCTCTCGATCCTCGCGGAAGGCGAGGGCACGGCGGCGCTGGTCAATCACTACAATGCCTTCCCCTTCCCGATCGCCGACAGCCAGAGGCGTCCGCAATATGGGGTGGTCTCGGACCCCGAGAACATCGAGCTCAACCGGCTGCAGCTTCAGTACAAGTCGAAGAACGTC…	1242	MRKLNHLAGAAVAVLATLAISSPALAAEADKSTGADQLQIKPILDARLRYEAVDQGALDADAFTLRLRAGAEAKLGKLSILAEGEGTAALVNHYNAFPFPIADSQRRPQYGVVSDPENIELNRLQLQYKSKNVGVTIGRQRINLDDQRWVGSVGWRQNEQTFDGVRGEGKLGPVTADLTYAISQRTIFGGDAGPRTSIDGNFVFAGVGSKLGPVQGKLFAYLIDYDETFALPNSSQTYGGFVSGAIPLGGKTKLILRGSYARQSDYGDNPFNYAADYWSFEAGTKLAGFNLTGGWERLGSDNGRSVQTPLATLHKFNGWADIFLTTPPAGLEDAYVSVGRTFDKVKALPGLNAVVAFHQFDSAKGGLEYGTEWDASAGFKLGKIGFLLKYADYNARDFG…	413	WP_187714320.1		Alginate export family protein	0.7821	1	0	659
CDS 166	162209	162416	-	ATGAACGACCGAAAAGACGAACGGCAAAATGTCCCGCTCAATCCGGCACTGAAGAGCGAGACCGAAACCGTCTACGAGACGAAGGTCTCGTCGCCCGCTCCGATCGAGACGACTTCGGCCAAGGAGAATGAGGGCGAGACCTGGCCGATAGTCTGGCTGCTGGTGACCTTCCTGGGTCTCATTTTGGCTGTCTACTTCCTCGTCTAG	207	MNDRKDERQNVPLNPALKSETETVYETKVSSPAPIETTSAKENEGETWPIVWLLVTFLGLILAVYFLV	68	WP_187708808.1		Hypothetical protein	1	1	6e-41	138
CDS 167	162412	1642751	-	ATGCCGATGCTCGGCGACATGCTGGCGGCGGCTCGGGATTCATCGGGCCATTTCCAGGCCTGGCTCGAACGGTCCGATCCGGAACTTGCGAAAGAAGTTCAGCGAGTTTCCACCCTGCAGGGCATGTCTCCGACCGGCTACGTCCGTGCCGCGATGTCGGACTTCAACCGCTTCGCCTCCGAAGAGGATTGGGCGACGCTCACCTCGAGTCTGAAGACAACGGACGATCCGGGAACCCTGTGCCTGCTAGGAATGGTGCACTGGCGCTTGACCGCCCGCGGGTGTGCGGAGCACTCTTCAATCCCGCGCGGTGGAGCGTCGGCGGAGCATCGATCATGA	339	MPMLGDMLAAARDSSGHFQAWLERSDPELAKEVQRVSTLQGMSPTGYVRAAMSDFNRFASEEDWATLTSSLKTTDDPGTLCLLGMVHWRLTARGCAEHSSIPRGGASAEHRS	112	WP_187708809.1		Hypothetical protein	1	1	2e-76	231
CDS 168	162750	163659	-	ATGAGCCGCCGCCTCGACGTCATCAATCTCGGCGATCCGGCGCAGCGGCCGGATCCGCGGATGATGAGTTCCTGCGAGACCGGCGGATGCGGCGGCGGCGCGGAACCGCTGATCCCGCCGCCGCCAACATTCGGGGAAGTCCGGATCAACGGCGTGGAGATTTCGCCCGAAGCGATCGCACAGGAGATCCAGCACCACCCGGCACCTGACGCCGAGACCGCATGGGTGGAGGCGGCACGCGCGCTCGCCGTCCGTGAGTTGCTGCTTCAGGAAGCCCGCCGCCTCGGTGTCGAAGCAGAGCCGGGCACCGACGATTCCGGCCGTTCCGAGATCGGCGACGATGCTACGATCCGGGCCCTGCTTGAAGAGGAAGTCGTTCCAGCGGAGCCGGGCGAATCC…	909	MSRRLDVINLGDPAQRPDPRMMSSCETGGCGGGAEPLIPPPPTFGEVRINGVEISPEAIAQEIQHHPAPDAETAWVEAARALAVRELLLQEARRLGVEAEPGTDDSGRSEIGDDATIRALLEEEVVPAEPGESECLRYYQANENRFRTPELFEAAHILIEPEGDSEEAWKTALERAQGIVEQVGDRPEAFAAAARSHSACPSAQQDGSLGQIRRGELVPEVQAGLEALGEGSTAREPIRSRFGWHILRLHRRIEGRTIPFDVVQGRIADMLEARSWSVEAARYVASLAARNEVEGVQIAGAP	302	WP_187708810.1		Peptidylprolyl isomerase	1	1	1e-180	510
CDS 169	163655	164450	-	ATGACCGATTTCATCAACCAGCTCGCGTTCGGCTGGTATCCGTATCTTGCGGTCACGGTGCTGGTCGTCGGAAGCATCCTGCGTTTCGATTCCAACCAGTACAGCTGGCGATCGCAGTCGAGCCAGTTCCTCCGCCGCCGCCAGATGGTGCTCGGCTCCAACCTCTTCCACATGGGAATCCTGGTGCTCTTGATGGGCCATTTCGTCGGCCTGCTGACCCCGATCAACGTCTTCGACGCGCTCGGCGTGAGCCATTCTTTCAAGCAGACCACGGCGCTGGTGGTCGGCGGGATCGCCGGCCTCTTCGCCTACATTGGCTGCACCTTACTGCTCCACCGGCGGCTATTCGATTCGCGGATCCGCAAGAGTTCGTCGGTCGGCGACATCCTCGTCCTGGTC…	795	MTDFINQLAFGWYPYLAVTVLVVGSILRFDSNQYSWRSQSSQFLRRRQMVLGSNLFHMGILVLLMGHFVGLLTPINVFDALGVSHSFKQTTALVVGGIAGLFAYIGCTLLLHRRLFDSRIRKSSSVGDILVLVLLWLQLTLGLLTTWWTLKHLDGSEMVKFMSWANGMLRLNPAAPEILKDVALVYKLHIILGLTLFLITPFTRLVHIWSAPVWFLLRPGYQIVRTRRSKHTAASPTRGPAGGAPSYGGPTVLRQMAESGQEGA	264	WP_187708811.1	narI	NarI, respiratory nitrate reductase, gamma subunit	1	1	2e-146	420
CDS 170	164446	165145	-	ATGAAGCTAACGCTGAGATCGCTCGCCGCATTGCTCGGCTATCCTTCGGCGGAGCTGAAGGAGAACGCCGGCGAAATCCGCCATGTGCTTCGATCGGAGGCGGTATTGCCCGCCGCCGAATTGGCCCGGCTGGAGACTCTTCTAACCAAGATCGGGACGACGGAATTGCTCGACCTTCAGTCCGCCTACAGCGAGTTGTTCGACCGCTCCCGCTCGCTTTCGTTGCACCTGTTCGAGCATGTCCATGGCGACAGCCGCGAGCGGGGCCAGGCGATGATCGACCTTGGCCAGCAATATATGGAAAGCGGCTTCTTCCTCGAAGCCAGCGAACTTCCGGACTTCGTGCCGGTGTTCCTCGAATATGCGTCCTGCCTCTCCGCTCGGGACGCTCGCGAGATG…	699	MKLTLRSLAALLGYPSAELKENAGEIRHVLRSEAVLPAAELARLETLLTKIGTTELLDLQSAYSELFDRSRSLSLHLFEHVHGDSRERGQAMIDLGQQYMESGFFLEASELPDFVPVFLEYASCLSARDAREMLGQPAHVFAALAERLDKREAPYGAVFHALVALSKVRVDADARALVDENTPAVDAADIDAEWEEAPVSFNLGGAHEMGGPTGVVAKIRASNRPVNQEAAR	232	WP_187708812.1	narJ	NarJ, nitrate reductase molybdenum cofactor assembly chaperone	1	1	2e-140	403
CDS 171	166677	165142	-	ATGAAGGTCCGTGCGCAGATCGCGATGGTCCTGAACCTCGACAAGTGCATCGGCTGTCACACCTGCTCGATCACCTGCAAGAACGTCTGGACCAACCGCGAAGGCGTCGAATACGCCTGGTTCAACAACGTCGAGACCAAGCCCGGCATCGGCTACCCGAAGGACTGGGAAAACCAGGATCGCTGGAAGGGCGGCTGGGTCCGCAGGAAAAACGGAAAGATCGTTCCGCGCCAGGGCGCCAAGTGGCGCATCCTGTCGAAGATCTTCGCCAATCCGCATTTGCCCGAGATCGACGACTTCTACGAGCCGTACACCTTCGAATACGAATGGCTGCAAAATGCACCGGAACTGCAGGCGCAGCCGACGGCGCGGCCGCGATCGCTGATCACCGGCGAAAAG…	1536	MKVRAQIAMVLNLDKCIGCHTCSITCKNVWTNREGVEYAWFNNVETKPGIGYPKDWENQDRWKGGWVRRKNGKIVPRQGAKWRILSKIFANPHLPEIDDFYEPYTFEYEWLQNAPELQAQPTARPRSLITGEKLNKIEWSGNWEDMLGGEFEKRSHDYNFDGVQKEIYGQFEKTFMMYLPRLCEHCLNPACLASCPSGAIYKRAEDGIVLIDQEKCRGWRMCVSGCPYKKIYYNWATGKSEKCIFCYPRIETGQPTVCSETCVGRIRYLGVVLYDADRIDSAASVEDPKDLYPAQLDVFLDPNDVAVQEAARAEGITDQWLEAAMRSPVYKMAVEWKIAFPLHPEYRTLPMVWYVPPLSPIQSAAEAGKMSVQDGMPDVRSLRIPLRYLANLLTAGDEE…	511	WP_187708813.1	narH	NarH, nitrate reductase, beta subunit	1	1	0	1025
CDS 172	170474	166674	-	ATGAGTCATTTCCTCGACCGCCTCACTTACTTCCGTCGAACTCAGGAAAAGTTCGCGGATGGGCACGGGATCACGACGGATGAGGCGCGCGATTGGGAGGATGCGTATCGGAAGCGCTGGGCGGCCGACAAGATAGTTCGCTCCACGCACGGCGTGAATTGCACCGGTTCCTGCTCGTGGAAAATCTACGTGAAAGGCGGGATCGTCACCTGGGAGACCCAGCAGACCGATTATCCACGCACCCGGCCGGACCTCCCGAACCATGAGCCTCGCGGATGTCCGCGCGGCGCGAGCTACAGCTGGTACCTCTATTCCGGAACGCGCATCAAATATCCGCTCGTCCGCGCACGGCTGGTCCGCCACTGGCGCGAGGCCCGGAAGACCATGACCCCCGTCGCG…	3801	MSHFLDRLTYFRRTQEKFADGHGITTDEARDWEDAYRKRWAADKIVRSTHGVNCTGSCSWKIYVKGGIVTWETQQTDYPRTRPDLPNHEPRGCPRGASYSWYLYSGTRIKYPLVRARLVRHWREARKTMTPVAAWKSIVQDTDKRRDWVSKRGRGGFVRVGWDEVTELIAAANAYTIKEYGPDRIAGFSPIPAMSMISYAAGSRYLSLIGGNLLSFYDWYCDLPPSSPQTWGEQTDVPESADWYNAGFLLVWGSNIPMTRAPDAHFYSEVRYRGAKSVVIAPDYNEAAKFSDMWLHPKQGTDAALALALGHVVLREFYVDRQAEYFTDYTRKYSDFPLLVKLVERDGRLVQDRLLRAADIKGALGEDANPDWKTVAYDENSGKLVCPLGSAGHRWGDKG…	1266	QNN66889.1	narG	NarG, nitrate reductase, alpha subunit	0.9329	1	0	2458
CDS 173	170689	171037	+	ATGAAGAAGGAAGTTGCGTTTAACGATATCATTCGCAAAGTGAGGAAAGATACGTTCGGAAAAGGTCCGGAACGCATTCATACCACGTTTGTCGAGAACATGGCGATCACCCGGATGCACGGCAATTTCACACCTACTGAAAAGTTTATCGCACAGTCCGAAGACGGCAAGAAGATGGTGCACAGCGCGAGAACACACATGATCAAGGAGCTGTACAAATCCCAGGTCCCGGAAGGGCTGGAGGAGCTGTGCGGATCGAAGCTGATCCATCTGTTTACGGATATCAAGGTGGAAGAAGACATGGCCGTTTCGGTCTTTATGTTCGAGAAAAATATAGAGCAGGGATGA	348	MKKEVAFNDIIRKVRKDTFGKGPERIHTTFVENMAITRMHGNFTPTEKFIAQSEDGKKMVHSARTHMIKELYKSQVPEGLEELCGSKLIHLFTDIKVEEDMAVSVFMFEKNIEQG	115	WP_076173660.1		DUF2294 domain-containing protein	1	1	1e-78	237
CDS 174	171041	171851	+	ATGATGGAGGCTGTGACGAGCAGGCCGGGCATGATCCGGTACGAACAGGGAAAGATGGCGGAAAAGACCGACTTGGTCGTGAACGAGCATCCGGTAACGATCAAAATCAACGGCGAGGAATTTGCGACCCTCGTCTGTACGCCCGAATACATTGAAGATATGGCTGTCGGTTATCTCGCATCGGAAGGCGTCATTTCAAGCATTGAGGAAATCAAGGACTTATGGGTTCAGGAAGAGGAGGGGTTCGTTCACGCGTCTGTAAGCAAGTGGAGTCCACTCCATCGCCAGCTATACAGCAAAAGGTACGTCACGTCCTGCTGCGGCGCCAGCCGGCAGGGCTTTGTGTTTTTCAATGACGCGAAAACGGCCAAGGTGCTGGATCAGGCTCCGGTGGAGCTA…	810	MMEAVTSRPGMIRYEQGKMAEKTDLVVNEHPVTIKINGEEFATLVCTPEYIEDMAVGYLASEGVISSIEEIKDLWVQEEEGFVHASVSKWSPLHRQLYSKRYVTSCCGASRQGFVFFNDAKTAKVLDQAPVELSFDDCFRLVREMQEGAETFNRTGGVHNAALCDRNGILLSRMDIGRHNALDKIYGYCLKNDIAVDDKIIVFSGRISSEILLKVAKIGCAVILSKSAPTELALELADNLGITAVGFIRGQSCNVYTHPHRIVECRPQS	269	RED31522.1	narQ	NarQ, Nitrate/nitrite response regulator protein	0.9963	1	0	560
CDS 175	171948	173316	+	ATGAGCGCGCCGATGATTAGCCTGGAAAGCGCGACCAGCACCACCAGCCTGGATCAGCTGCTGGCGACCGCGAAACCGAGCGGCTGCACCAGCAGCAGCTGCGGCGTGAGCACCAAACCGGCGGATGTGGATCAGGCGATTTGGGCGAAAATTAAAAACCATCCGTGCTATAGCGCGGAAGCGCATGATTATTATAACCGCATGCATGTGGCGGTGGCGCCGGGCTGCAACATTCAGTGCAACTTTTGCAACCGCAAATTTGATTGCGCGAACGAAAGCCGCCCGGGCGTGGTGAGCGAAAAACTGACCCCGGATCAGGCGCTGCGCAAAGTGATTGCGGTGGCGAACGAAGTGCCGCAGCTGAGCGTGCTGGGCGTGGCGGGCCCGGGCGGCGCGTGC…	1368	MSAPMISLESATSTTSLDQLLATAKPSGCTSSSCGVSTKPADVDQAIWAKIKNHPCYSAEAHDYYNRMHVAVAPGCNIQCNFCNRKFDCANESRPGVVSEKLTPDQALRKVIAVANEVPQLSVLGVAGPGGACYDWKKTKETFERVAREIHDIKLCISTNGLALPRHVAELREMNVDHVTITINMVDPEIGAKIYPWIFYRNRRYTGMAGLAVKVNMVVQKGVNDEHLVEVNKWVKERGVFLHNVMPLISDPAHGTYYGLTGQRGRALELKALQDRLEGGAKLMRHCRQCRADAVGLLGDDRGQEFALDQLPGEITYDATKREAEHIMAIWERGDHATAKSEALGMVKTAGSGKSLLVAVATKGGGRINEHFGHAKEFQVYEASPKGISFVGHRKVEQY…	456	WP_029875523.1	nifB	NifB, FeMo cofactor biosynthesis protein NifB	0.8093	1	0	774
CDS 176	173309	174125	+	ATGTCGTCTTTTTATTCACCGCAGCAAATTCGTGATATTGCCATTGAAACAGGGGAGAAGAAAGCCAAACTGCCGCTGCCTGCGGTTCTCATTCTCGGCTTCCTGGCGGGCGCTTTTATTGCGCTTGGTTTTCTGCTGGATATCCGTGTCATCGGAACGGCTCCGAAGGAATGGGGCTCGGTCGCCGGATTTCTGGGTGCAGCTGTCTTCCCAGTAGGGCTGATCCTGACCGTCTTGGCCGGAGGGGAACTATTAACGGGTAACATGATGACGCTTCCAATGGCGTGGTTTTCCCGTAAAATCGGCTTTGGCGCCGTCCTCAAAAACTGGATTCTCGTCACGGTCGCCAACTTTATCGGGGCGGTGTTCGTCGCCTATTTCTTCGGGCATGTTGCCGGG…	816	MSSFYSPQQIRDIAIETGEKKAKLPLPAVLILGFLAGAFIALGFLLDIRVIGTAPKEWGSVAGFLGAAVFPVGLILTVLAGGELLTGNMMTLPMAWFSRKIGFGAVLKNWILVTVANFIGAVFVAYFFGHVAGLTEGAFLAKTVAVAEAKVHDSFLQAFVSAIGCNWLVCLAVWLGYGAKDVTGKIVGIWFPVMAFVAIGFQHVVANMFVIPAAIFAGQMSWSQYFPNFAAVFLGNLIGGAVFVALAYFAAYRQPAGSMLPLAEKANHKSA	271	WP_116234255.1		Formate/nitrite transporter family protein	1	1	6e-165	468
CDS 177	175011	174108	-	ATGATCACAGACACACTAAAGGTCTTCGTCACCGTCGCCGAAGAGCGCAATTTCTCCCGCGCCGCCAAGCTGCTCCATCTATCGCAGCCGGGGGTTAGTTTGCACATCCGGAACTTGGAAGATGAGCTGGGCGCGAAGCTGATGCTCCGGTCCCCGAAGCAGGTCAGACTGACCGAGGCCGGCGAAATCTTGTTCCGGAAGGCCAAGCAGATGCTGGCGCTGTACGAGGAGGCCCAGCAGGAGATCCATCTGCTGCGGGATGTCGTGACCGGCTCCTTGAGCATCGGTGCAAGCTTTACGATCGGCGAATACATCCTTCCGGCCGTTCTCGCCGAATATGCGCACCAGTACCCCGACGTCGATGTGCAGGTTCACATCAGCAACACCGACAACATCGTG…	903	MITDTLKVFVTVAEERNFSRAAKLLHLSQPGVSLHIRNLEDELGAKLMLRSPKQVRLTEAGEILFRKAKQMLALYEEAQQEIHLLRDVVTGSLSIGASFTIGEYILPAVLAEYAHQYPDVDVQVHISNTDNIVHDIREGRFHIGLVEGSTTARDVQLTTFMKDEMVLVMSPDHPLAAYKSIDPGMLQDQVWVLRESGSGTRAYSDRLIEEGGLAVKRSFVFSSSQGVKEAAAAGLGIAVLSRWVVRKELGSGELCEVKLKGMKLGRNLLMVQGKDQPAGMALLKFVHILEQYAKRHYADL	300	WP_116234085.1		DNA-binding transcriptional regulator, LysR family	0.9967	1	0	611
CDS 178	175193	176561	-	ATGAGCGCGCCGATGATTAGCCTGGAAAGCGCGACCAGCACCACCAGCCTGGATCAGCTGCTGGCGACCGCGAAACCGAGCGGCTGCACCAGCAGCAGCTGCGGCGTGAGCACCAAACCGGCGGATGTGGATCAGGCGATTTGGGCGAAAATTAAAAACCATCCGTGCTATAGCGCGGAAGCGCATGATTATTATAACCGCATGCATGTGGCGGTGGCGCCGGGCTGCAACATTCAGTGCAACTTTTGCAACCGCAAATTTGATTGCGCGAACGAAAGCCGCCCGGGCGTGGTGAGCGAAAAACTGACCCCGGATCAGGCGCTGCGCAAAGTGATTGCGGTGGCGAACGAAGTGCCGCAGCTGAGCGTGCTGGGCGTGGCGGGCCCGGGCGGCGCGTGC…	1368	MSAPMISLESATSTTSLDQLLATAKPSGCTSSSCGVSTKPADVDQAIWAKIKNHPCYSAEAHDYYNRMHVAVAPGCNIQCNFCNRKFDCANESRPGVVSEKLTPDQALRKVIAVANEVPQLSVLGVAGPGGACYDWKKTKETFERVAREIHDIKLCISTNGLALPRHVAELREMNVDHVTITINMVDPEIGAKIYPWIFYRNRRYTGMAGLAVKVNMVVQKGVNDEHLVEVNKWVKERGVFLHNVMPLISDPAHGTYYGLTGQRGRALELKALQDRLEGGAKLMRHCRQCRADAVGLLGDDRGQEFALDQLPGEITYDATKREAEHIMAIWERGDHATAKSEALGMVKTAGSGKSLLVAVATKGGGRINEHFGHAKEFQVYEASPKGISFVGHRKVEQY…	456	WP_029875523.1	nifX	Fe-Mo cluster-binding protein, NifX	0.8093	1	0	774
CDS 179	177583	179488	+	ATGAAGGGTTTCCCCAAATCCGTAATCACGAAGCTCGCTCTGATCGCTTGCCTGACGCTGCTGTTTGTGACGGTACCGGTATTTGCTGGGGCGATGCAGACGGGTGGAGAGCGCTGGATTACCGAGTGGGAGGTCAAATGGGCGGACAGCCCGGATCTTGCGGCAGTTCCCGGATCCGTAACGGCAAGCGAAGACTGGAGCCCGAATCAATCCGGCATGGCTTTGCCGAAGAGGCCCGGAACATCATCGACATTATGGATCAGAACGAAGCTCCCTGCCTTGAACTGGGACATCCCCTCCATGCTTATCCCTAAGATATACGGACAGAACATTGCGATTTTTATCGGCACGACCCCCATCTACGAATCAAACCGCGACTATATTTACGATAACAACAAA…	1905	MKGFPKSVITKLALIACLTLLFVTVPVFAGAMQTGGERWITEWEVKWADSPDLAAVPGSVTASEDWSPNQSGMALPKRPGTSSTLWIRTKLPALNWDIPSMLIPKIYGQNIAIFIGTTPIYESNRDYIYDNNKVLTPLQRNDSDKILYIGVQSAKDRIGLRHGIELGNYPELLDNYVKRDLIDIILGCAFVFIALVMLICSVFLKKEQNASWISLSLVIASAGVLVITYSPFLYTFYKDYGKLYTRLWDVALFVLLPSLTYFIERIFGSGYRSVIKKLLYFQIGYSAFCLLFMLANIVLNDKLFGIHYFLSVRVLGIVMIVQAVLLVSNSIIHAVKGNRSAEILTVGFAVFGLTVIGEMVWFYLKDGNYDLFLWKWGAAVFIISLMLILGRNYTINHEQ…	634	WP_116234088.1		Histidine kinase protein	0.9984	1	0	1295
CDS 180	180860	182773	+	ATGAAAGCTTCGAGAAAATACGGCATCATCGCGGCGGCGATATGTATAGTCATCCAGCTTGTGCTTGCCGCCTCCTGTTACGGCAGTTCCGAACCGGCTCTAAAGCCGCTGACGGACTGGCGGTTCACATGGGAGGGCGGAGGTACAGGCAGCCGCAGCACGGACGGCATCGGGCCGGCTTCCGGGTGGGAGCCGTACCGGATGAAGCAGCCGCTGCAGCTAGGCACCGGGGAAGAGAAGGCGGGCTGGTTCGAAACGAAGCTGCCGGCGCTCATCTGGAATACGCCTGCCATTTTGCTCAAACCGGTTTATGGAATCAAAATCGACATCTACGTCGGTCAAGAGAAACGATACGAAATCGATCGGGATTACCGGTACGATGTTCATCATATCCTGCTT…	1914	MKASRKYGIIAAAICIVIQLVLAASCYGSSEPALKPLTDWRFTWEGGGTGSRSTDGIGPASGWEPYRMKQPLQLGTGEEKAGWFETKLPALIWNTPAILLKPVYGIKIDIYVGQEKRYEIDRDYRYDVHHILLPLSREDAGQTLLMKIQGGSGRIGMDGPVWAGDYQTLLTKLIKANLGDIVLGSSFIFIALIMLISAVLLNRSERNSWLSLTVVILSIGLMILTYSPFVYSLFRSYGEWFQVVFDLGLLSLLPAITYYFERTIGPGYMLIIRMCRKFQVGYSLFCLGFMVINLLSGSRFSDIYYFFSVKVLGCIMIVLLMILAASAISYAARGNRDAAVFASGFALFAIPALGELVWFYVRQGDYVLFWWKWGVLGFVISLIMILGRKFAHNHQQIVV…	637	WP_116234090.1		Histidine kinase protein	0.9969	1	0	1293
CDS 181	182836	183091	-	GTGAAACCAGTGAAATCGGCAAAGCCAAGGAAGCGGGTTAAATCAAGATCAAAACCGGCGAAGCCCGTTCGAATCAGCGGTTTGGTCCCCTCCGCAACCCCGGGAATGGGAGCAGGCGGGAGTATCGGTGCGATGAGCACCGGAAAGCAGCTTGCCTTTATTTCCGCTTTTCTGTTTCTTATTGCAGCAACGATCAGCTTATATCTGGCCTGGAGAGACCTCCACGGAGGGAACGCTCCTGAAGAGCTATTTTAA	255	MKPVKSAKPRKRVKSRSKPAKPVRISGLVPSATPGMGAGGSIGAMSTGKQLAFISAFLFLIAATISLYLAWRDLHGGNAPEELF	84	WP_145141774.1		Hypothetical protein	1	0.73	3e-10	62
CDS 182	183504	186048	+	ATGGACAAAACGCAATGGAACATCAGCGGCTGGAGCTTTAAGGCTTGCAAGGACCAGGAATGGATGGAGGCGAAGGTACCGGGCTGCGTACATACGGATCTGCTGGCCAACGGAAAAATCCCGGATCCGTTCTACGGAACGAATGAGAAGGAAGTGCAGTGGATCGACAAGCAGGATTGGGAGTACGAAAGCCGGTTCGATTTGCCGGAGGAGCTGCTGTCCCTTCCGCATCTGGAGCTCGTCTTTAAAGGGCTTGACACCTATGCGGACGTCGCTGTGAACGGCAAGCCTGTTCTTCATGCGGATAATATGTTCCGCACATGGAAGGCCGATGTCAAGGATGTGCTGCAGCCGAAGGACAATACGGTCCATGTTCGTTTCCGCTCGCCGGTCCAGGAG…	2544	MDKTQWNISGWSFKACKDQEWMEAKVPGCVHTDLLANGKIPDPFYGTNEKEVQWIDKQDWEYESRFDLPEELLSLPHLELVFKGLDTYADVAVNGKPVLHADNMFRTWKADVKDVLQPKDNTVHVRFRSPVQEDLPKLERLGYDLPATNDQSDVGGLGDRKISVFARKAPYHYGWDWGPRFVTSGIWRDVYIEGWDHIRIQDMYIDQTEVTSASAKITAVIELESDLEGEALVRLSADGQTWDQKVQLSQGTQTVELPLVIDNPKLWWCRGLGEANVYEFRAELIVDGSVAAEKSVKTGLRSVRLVRDKDEAGSTFYIELNGVPVFAKGANHIPNDSFITEVTYERYRHEIASAAASNMNMLRVWGGGIYEQDAFYELCDEYGLMVWQDFMFACSMYPG…	847	WP_116234091.1		Glycoside hydrolase family 2 protein	0.987	1	0	1714
CDS 183	187268	186140	-	TTGAAGATTCGGCTGCTTTATTCAAATGAATTACAACAGGCCGCAGACCTGTCGGACCTTGTATTTGGCAAGCCCGGCCAGCCCTCTATGGGCAAATCGTTTCCGGCCCTGTTTCATCCGGGTGTCAGCCATTCATATGGCGCGTTCACCGATGAGGGCGAGCTGGTGGCGTTCATGGGACTGGCGCCGGACGTAGTGCGGATCGGGGAAGCCAGGCTGAACGTGTTCAGCATCGGCTCGGTATGCACACACCCCGACTTCCGCGGGCAAAATCTGGCCAGCACGCTTCTGGCGGAATGCATGGATCATGCACGCCGCTCCGGAGCTTCCCTCGTATTCGTATCCGGCGGCCGTTCCCTGTACCGCCGGGCAGGCTGCTACGATTTTGGCAGAGTCCAT…	1128	MKIRLLYSNELQQAADLSDLVFGKPGQPSMGKSFPALFHPGVSHSYGAFTDEGELVAFMGLAPDVVRIGEARLNVFSIGSVCTHPDFRGQNLASTLLAECMDHARRSGASLVFVSGGRSLYRRAGCYDFGRVHYAMLDSGSAAALMQADTDEWSISPMRPEDTFGISAILSGASPAYEQGPAQLLTLLGSSAIADITMMRQETLTARKDGAIAAFLAAAVPTAPESSPSGEPAKAVEWGGHPGAVARLLAEMLQRHQIQRLEVPVPWQEQALLKLLQQAGAAVQSGPNSGTVWIADAHSLLTQCSPLFKVDWKSFIRIDEAGGRSYTVTNKGQELVLDDSGLLSLLFDPESPHLAGAPEDFCTIPLPYLSGLHYI	375	WP_181909235.1		Acetyltransferase (GNAT) protein	0.992	1	0	671
CDS 184	187520	188597	+	ATGAATGATCATAAATCGGTTAAGGAAGAACGGAAAGTGGCATTGGTCGTCGGGGCCAATGGGGTGATTGGACGCAATCTCATCGACTATTTGCTGACACTGCCGGATTGGGAAGTGATCGGGGTATCCCGGAGGGGAGGCGAGGACCGGGAGCGGGTCCGCTATATCGCGGCGGATCTGCTGGACCCGGAAGATACCCGGCGCCGCCTGGGCGCGCTTCCCGAGGTGACGCATCTTTTCTACGCCGCTTATCAGGACCGTCCGAGCTGGGCCGAGCTGGTGGCGCCGAATTTGGCCATGCTGGTCAACAGCGTCGAGGCGATCGAAGCGGGATCGCCGGGGCTGCGGCATGTCAGCCTGATGCAGGGGTACAAAGTGTACGGTGCGCATCTCGGCCCG…	1077	MNDHKSVKEERKVALVVGANGVIGRNLIDYLLTLPDWEVIGVSRRGGEDRERVRYIAADLLDPEDTRRRLGALPEVTHLFYAAYQDRPSWAELVAPNLAMLVNSVEAIEAGSPGLRHVSLMQGYKVYGAHLGPFKTPAKESDAGHMPPEFNVDQQQFLEKRQQGKAWTWSAIRPSVVAGFALGNPMNLAMVIAVYASISKELGIPLRFPGKPGAYHTLMEVTDAGLLAKATVWAATDPRCANQAFNINNGDLFRWNEMWPKIAAYFGMETAPPLQMSLDVVMADKEPLWNDMVKKHGLAPHSYQEVSSWGFGDFVFSWDYDFFADGTKARRFGFHEYVDTEEMFMNIFDDLRRRKVIP	358	WP_116234093.1		SDR family oxidoreductase	0.9888	1	0	737
CDS 185	189185	188810	-	ATGGATCAACCGGTGAAAATATACAATACGGCGGTGGAAGTAACCCTGGAGGTGATCGGTGGCAAGTGGAAGCCGGTCATCCTGTTTCATCTGACCTTCGGCAAAAAGCGGAACAACGAGCTCCTGCATCTCATTCCTTCCATCACCCAGAAAATGCTGACCCAGCATTTGCGCGAACTGGAAGACGAGGGCATCATTCAGCGCATTATCTACAATGAAGTTCCTCCCAAGGTTGAGTATGAACTGACCGAGTACGGCTGGAGCATGAAGGAGCTGCTGCACATGATGTGCCGATGGGGAGAAATGCATGTCGATAAAAAGTACCAGGGAACGGCGGCCATCAGAGAAAACTCCCGCTTGAAGTCTGCGCCGTAA	375	MDQPVKIYNTAVEVTLEVIGGKWKPVILFHLTFGKKRNNELLHLIPSITQKMLTQHLRELEDEGIIQRIIYNEVPPKVEYELTEYGWSMKELLHMMCRWGEMHVDKKYQGTAAIRENSRLKSAP	124	WP_116234094.1		DNA-binding transcriptional regulator, HxlR family	1	1	6e-86	258
CDS 186	189418	190114	+	ATGCCGATCCCTAAAAGTTATTCTTCGCCTGTGCGTATGACCGCTAAGGAGCGGGCCTTCAGCCAAATTCAGAGATGGATTATCGACGGCACCCTTCAACCGGGAGAAAAACTGGTGGATGCCGAGTTGGCGGAGGCGCTGGGGGTTTCCCGCACCCCCGTACGCGAGGCGCTGCAGCTGCTGGAAGTTCAAGGGCTGGTAGAAATGCATCCGGGAAGGGATACGCGCGTTCAGACGGTCGAGAAGGATGATATTCTGAAAATGTACGCTACCCTGGCTGCTTTGCATTCCCTGGCGGCTGAAACGGCTGCGACTCATATTTCGGCGGCGCAGATCGAACAGCTGAAGGGGCTTAACGCCGATTTTGCCGCCGCGATCAAGCAGGGGCAGCCGTACCAG…	696	MPIPKSYSSPVRMTAKERAFSQIQRWIIDGTLQPGEKLVDAELAEALGVSRTPVREALQLLEVQGLVEMHPGRDTRVQTVEKDDILKMYATLAALHSLAAETAATHISAAQIEQLKGLNADFAAAIKQGQPYQAMELDEQFHNLIVDASDNAYVASFSASLQIHIRRFKYVFLAQPVSATAASAEEHARIIEAFEKKDAALAASVMKQNLLRPMNELYAFIQNHSEGDDSK	231	WP_116234095.1		Transcriptional regulator GntR like	0.9957	1	3e-150	427
CDS 187	190110	191808	+	ATGACGAGTCAAGATCGACCTGATCTGCGGATTCGCAGCAAAGTCATCAGTGAGGGCGTAAACCGGGTCCCGAACCGGGCCATGCTCCGTGCGGTCGGATTTAAGGATGAGGATTTCAAGAAGCCGATGATCGGCGTGGCCAGTACCTGGAGCGAAGTGACACCCTGCAATATGCATATTGATGAATTGGCCAGGGAAGCCAAGAAAGGCGCTCAGGCCGGCGGTGGGGCTCCGCTCATATTCAATACGATCACCGTTTCCGACGGGATATCGATGGGGCATGAAGGCATGCTGTTTTCGCTGCCCAGCCGGGAAATTATTGCCGATTCGATCGAAACCGTCGTGAACGCCGAGCGTTTTGACGGCCTGGTAGCGATCGGCGGGTGCGACAAGAATACG…	1698	MTSQDRPDLRIRSKVISEGVNRVPNRAMLRAVGFKDEDFKKPMIGVASTWSEVTPCNMHIDELAREAKKGAQAGGGAPLIFNTITVSDGISMGHEGMLFSLPSREIIADSIETVVNAERFDGLVAIGGCDKNTPACLMAIGRMNLPAVYVYGGTIQPGSLNGRDVNIVTAFEAVGQYHDGKMTPEELHQIECHVCPGAGACGGMYTANTMAAAAEAMGMSLPGSSSTAAIASGKADECARAGETVIRLLEKGIYPRDIMTKKAFENAITVVMALGGSTNAFLHLLAIAHSVQVDLTIDDFERIRKKVPHLADLKPSGRYMMQDLSDAGGVPAVMKLLLEAGLLHGDCITVTGHTIAENLAAVPPLRSGQNVVRPLDQPLKPTGPLVLLKGNLAPDGAVA…	565	WP_145163289.1	ilvD	IlvD, dihydroxy-acid dehydratase	0.9965	1	0	1046
CDS 188	192137	193649	+	ATGGCCGGCCTGCTGCTCGTCGGCGTGCTGACCACCAAATTTTCCTCGAGATTCGGCATGCCGGCCCTTGTGCTGTTTATCATCGTCGGCATGCTGATTACGCGGTTCGTGTATTTCGACAACGTCCTCATCACCCAGATCGTCGGGATTTTGGCGCTGATTGTCATTTTGTTCGAAGGGGGCATGCAGACGAAGTTTGCCGATATCAAGCCGGTCATCAAGCCGGCCCTGTCGCTGGCGACGGTGGGGGTGCTGCTGACGACCTTTATCGTCGGCGTCTGCGCCAAGTATATTTTGGGCGTGTCCTGGGTGGAAGGCTTTCTCTTCGGTGCCATCGTCGGATCGACGGATGCGGCCGCGGTGTTCTCGGTGCTTGGAGGGAAAAATATCAAAAAGCGT…	1512	MAGLLLVGVLTTKFSSRFGMPALVLFIIVGMLITRFVYFDNVLITQIVGILALIVILFEGGMQTKFADIKPVIKPALSLATVGVLLTTFIVGVCAKYILGVSWVEGFLFGAIVGSTDAAAVFSVLGGKNIKKRLTSTLEAESGSNDPMAVFLTVSLIEYYQHPEAEIFQMILSFFWEMGIGLVMGLLIGRLAVYVINKINFDSSGLYPVMALGFAILAYSATSVIHGSGLLAVYVTAIVMGNSDLAYGRSIMHFNQGFGWMMQIVMFVLLGLLVFPSELPGIVGEGLLLSLILMLIARPVGVFLSTLGMKYSFREKLLISWAGLRGAVPIVLATYPMLAEMEHGRLFFNVVFFVVLTSAIIQGATISPFAGKLGLAGEIKPSNPSLLELTALGKAKSEI…	503	WP_163881609.1		Potassium/proton antiporter	0.9979	0.95	0	868
CDS 189	194095	193708	-	ATGAGCGAACCGAACGAGCAACGCCAAGAGCGGCAACAGAAAGATATTTTGGAGGTGGAGCTGGCCGTCAGCCGCTGGCTCCGGGTCGGCGTCGTGCTGAGCGCAGCCGTCATCATCGTCGGATTGGTGCTCTTTTTTATGGAGGGAAGCAGCGGATACCCCGGCAGCTCTTACCCGCACAGCCTCCCCGATATTGTGAGCGGACTCGCGTCGTTCAAGCCTTACGCCGTCATCACGGCCGGATTGATCCTTCTCATTCTGACCCCTGTACTGCGCGTCGCGATTTCCATCTGGGTATTTGTACGCGAAGGCGACAAGCTGTATACAGGGATTACCACCCTGGTGCTCCTGATTCTGATCATCAGCTTTATCCTGGGAAAAGCCTGA	387	MSEPNEQRQERQQKDILEVELAVSRWLRVGVVLSAAVIIVGLVLFFMEGSSGYPGSSYPHSLPDIVSGLASFKPYAVITAGLILLILTPVLRVAISIWVFVREGDKLYTGITTLVLLILIISFILGKA	128	WP_116234098.1		Protein of unknown function (DUF1634)	0.9906	0.82	2e-56	182
CDS 190	194931	194091	-	GTGATTACGTTATCTTTGGAAATTCTGCTCATCTCCGTTCTGGCCGGCATCGTCGGATCGGTGCTGGGGCTCGGAGGCGGCATCATCGTCACGCCGGCGCTGACGCTTCTATTCGGGGTCAGCATCGAGCATGCCATCGGCGCCAGCATCATATCCGTCATCGCCACTTCAAGCGGCTCCGCCATCGCATACATCCGCGACCGGATCACCAATATGAGGGTCGGGATGTTTCTGGAAATCGCCACGACCATCGGGGCGATCACCGGCGCGTTTATCGGCGGCATCATTGCCCCTAATCTGCTCTATATCATCTTCGGGCTGCTGCTCATCTACTCCGCGTTTAATATGATCAAGAAGAAGAGCGAAGGTGCCGCCGGTGAGGTCAGCATGAGCCCGGCT…	840	MITLSLEILLISVLAGIVGSVLGLGGGIIVTPALTLLFGVSIEHAIGASIISVIATSSGSAIAYIRDRITNMRVGMFLEIATTIGAITGAFIGGIIAPNLLYIIFGLLLIYSAFNMIKKKSEGAAGEVSMSPAAKKLRLEGSYYDKAIKQDVPYHAGNVYGGFSVMYGAGIVSGLLGIGSGSFKVLAMDVFMKLPLKVSTATSNFMMGVTGAASAGVYLLRGDIDPHIAGLVALGVLAGATVGAQIMQRLKSKTIRLLFIPVLAYVAVQMILEGVGLTK	279	WP_076173677.1		Sulfite exporter TauE/SafE	0.9964	1	3e-125	368
CDS 191	195161	195617	+	ATGAAATTCAAACAATTGGACGAAAAAGACAATATGATTCTGGATCATCTGCTCGATAACGGCAGACTCAGCCATGCCGAGCTCGGCCGTTTTGTGAACCTGACGCGGGCTGCCGTACGGGAACGGGTCAATGGCCTCATGGAGCAGGGAATCATCGATAAATTTACGGTGATTGTCAACCCGCTGAAGGCCGGAAAAAGCATGTCGGTCTACTTCTTGATCGAAGTGGAGTGGAATCTGCTTGAGACCGTTGCCGAAACGCTGCTTGCGGATGATGAAATCACGAGCGTCTATCAGATGAGCGGAGGCCCGCACCTGCATGTCCATGCGCTGATGGATGACCAGGAGCATGTGGAAAAATATTTGCGGAAGCTCCAGACGGTGGAGGGCATCACGAAC…	456	MKFKQLDEKDNMILDHLLDNGRLSHAELGRFVNLTRAAVRERVNGLMEQGIIDKFTVIVNPLKAGKSMSVYFLIEVEWNLLETVAETLLADDEITSVYQMSGGPHLHVHALMDDQEHVEKYLRKLQTVEGITNVHSEFLIRRFKEREGIQI	151	WP_089548473.1		DNA-binding transcriptional regulator, Lrp family	0.9934	1	7e-105	306
CDS 192	195722	196633	+	ATGAACAACCAATTTTGGGAGGTGTCTGGACAGATGGAGACCAAAGATCAGCTAGAGCAGGAATTAAGGCGGATTGAAAAATGGGAGAAGGATCAGAAAAGCGCGTGGTTTTGGGAAAAATGGAGCCGGCTGCCGTTTATGCTGCTGGACCGGCTGACACCGAAAGTGATTCAGGACAAGCTGGCCGAAGGGCTTGGCGAGGTCGGACGGTTTCTGCAGACCGGCGGGCAGTATTTGGTGCAGCGCAGATCCATTCTTAAGCGGCTTGAGCGGACGCATTCGCTTATGGGAAGCGGTCTGGAGGGAAGGGGGGCGCCGGAACCGGCCGATGGGCATGACGGCGGGGATGGAGCCGGACTGACGCTCGCCGAGGCGGCGAATCTGCCGCTTGCGGTCATG…	912	MNNQFWEVSGQMETKDQLEQELRRIEKWEKDQKSAWFWEKWSRLPFMLLDRLTPKVIQDKLAEGLGEVGRFLQTGGQYLVQRRSILKRLERTHSLMGSGLEGRGAPEPADGHDGGDGAGLTLAEAANLPLAVMDSVADELTASRAKLAAAQGATTGIGGVLTLAIDIPAVLGLSLKVLQEIAVCYGYDPRDEKERLFIVKCLQFASADIVGKKAVLDELGQFDGDHAPAQVMSQIQGLREVVQTYRDSFGWKKLFQLVPIAGIFFGSISNKGTIEDVAEAGKMLYRKRRIVTKLRSEQPDDEA	303	WP_116234099.1		EcsC protein family	0.9835	1	0	522
CDS 193	198076	196729	-	ATGACCGATCAGCCGCTGAGCCGCATGAGCGATCGCACCCTGACCAAATGGAGCCCGGATGATCTGGCGTTTTGGATTAGCGGCGGCCAGCCGCTGGCGTGGCGCAACCTGGCGATTAGCGTGTATGCGCTGCTGCTGGCGATTAGCGTGTGGCATCTGTGGAGCGATGTGGTGGTGCATCTGATTCCGGCGGGCTTTCCGATTAGCAAAAGCCAGCTGCATTGGCTGACCGCGACCCCGATTCTGAGCTTTGCGCTGATTAACTTTACCAGCAGCATTATGCAGCCGGTGGTGGGCGGCCGCCTGTGGTTTGCGATTAGCACCGCGACCCTGCTGATTCCGGCGCTGGGCATTGGCTTTGCGTTTATGGCGCCGGCGACCACCTATCCGGCGGTGCTG…	1347	MTDQPLSRMSDRTLTKWSPDDLAFWISGGQPLAWRNLAISVYALLLAISVWHLWSDVVVHLIPAGFPISKSQLHWLTATPILSFALINFTSSIMQPVVGGRLWFAISTATLLIPALGIGFAFMAPATTYPAVLLLVVLCGFGGANFHSSMANISFFFPKTRKGLAQGINAGIGNLGVSVVQFLTPLVIPLGLFGPLGGAPQVVATLGAQLESHQGMWLQNAAFIWFPFIVVATAAAWFGMNDITGAYASFAEQAVIFRRLHVWVRSWLYSGSISTFIGFAATFYLLEKAHFPSVDAQAYAFLFPLAGAVGTFFGGPLADRFGKRNMIFWSMAAMIAAVAPLAILLPYANLFWSGVLLALIGLIVFSSFSVTVVYAQMLFPGKIGTVSGLITGLAFGMGG…	449	WP_042694486.1	narK	NarK, Nitrate/nitrite transporter NarK	0.6515	0.73	1e-122	375
CDS 194	198812	198107	-	TTGAATCTGTCGATACAGGAACATGCAAGCCCGGACAGCGGACAAGCCGTGACCTTCCTGCTGGAACAAGGGGAAGAGATGCACTTTCTGCATCCGGAGCAGATCATCGCCTACAGGGGACCGTCCGACGGGCGGAGCGACCGGCTGATGAACATCAAGGGGATGTACCGTAAGAAAAAGCTGATTCAGGCGGATATGCGGGGGAGCTGCAGTTTTACCGCAGCGCTGCCTCCCGGCTACAGCGTCAAGCCGATTGAGCTTGCCGGCGGCAGCGATTTGCTGTACGACCTGCGGCATTTATTTTTTTACAGCTCCGGCATCACCATGAAAACGCGGATTCTGAGCGCGAAGAATATGCTGATTACCCGTGACGCCGTCAAGGTAAAATTTGCCGGGACA…	705	MNLSIQEHASPDSGQAVTFLLEQGEEMHFLHPEQIIAYRGPSDGRSDRLMNIKGMYRKKKLIQADMRGSCSFTAALPPGYSVKPIELAGGSDLLYDLRHLFFYSSGITMKTRILSAKNMLITRDAVKVKFAGTGTIGVLTEGMVLEAELHPDEPLYVDAGSVIAYPENAKLDLTVYGNTLASQHMNYHFKMTGVGTVLFQAGHRSSHLEKDLNNDGLIKRVLREIIPFGGVFIK	234	WP_116234101.1		AIM24 family protein	1	1	3e-172	483
CDS 195	199271	198848	-	ATGAACCGGAACTTATCGCTGATCCGCCTATTATGCGCGGTGATGATTGTCATATGCGGCACGATGCTGTTCAAGACTTCCGTCAAAGCGAATTATTTCGACGATTTTTATAAAGGGGTGGAGACGTTCTCCGGCCTCCCCAGCGAAGTCAACCGGCTGAAGGAGAGCTACCGGGAAACATTGGACGATCTCGACCGGGCTCAAGCCGACGCGAAGCAGTACCAGGAGCAGAACGCCGAGCTGATGGCTCAGAACAAGGAGCTGTCCGAAACCGTTCAGGCGCTGCAGGAAACCAATCAGGCTAGAGCAGCCAGGGAGCATAAGCTGAAAGTCATGCTGATCACGGTGGTTGCTCTTGCCGCCGGGTATTTTGTTTTTATCCGCATTATGCGGTACTTC…	423	MNRNLSLIRLLCAVMIVICGTMLFKTSVKANYFDDFYKGVETFSGLPSEVNRLKESYRETLDDLDRAQADAKQYQEQNAELMAQNKELSETVQALQETNQARAAREHKLKVMLITVVALAAGYFVFIRIMRYFMRRANRI	140	WP_116234102.1		Hypothetical protein	1	1	4e-98	288
CDS 196	199543	199705	+	ATGATGCGTGAAACAGAACAACAATATAAAAAGATTAGGATTACCGTTAACGGCGAGCCTTTGGGCAAGGAGCTGTGGATTGACAAAGTTACGTATGCACCGGTCCAAATCCGCGAAACGGCCGGTCCAAGCGAAACCAAAATGAATGCAATTGTCAGTTAA	162	MMRETEQQYKKIRITVNGEPLGKELWIDKVTYAPVQIRETAGPSETKMNAIVS	53	WP_181909250.1		Hypothetical protein	1	1	4e-30	110
CDS 197	200094	200793	+	ATGCAGTCAGGTATACAGGATCAATTTACATGGAACCGCAATCATATTTTTGCCAGCGGAATGAATAAGGCTATTCTACTAGTCGAGTGGTACGGAGGAACGCTGCGTCCTGCCCGGAGGCGAACCTCCCCTAAGCTTATCGCCCGGGATGTGGAGCTGCACTTGTGGCTGGAACCGCATGTGACCTTGCTGCGTATTTACGGGGCAAAGGCAAGAAGAGGATTGAATCATTCATTGATCGTGCCGCTGGGGCATCTGCAGGACGGAGTCAAGCAGTTCTTTGCGATCGAGCTTGCCCTTGAGCCGCAAAGTCCAGGTCTTCATGGCGTTATCTCGGCCCAGTGGCGCTACAAGGAGAGGAACAAGGAGCGGATCAAGGAGCTCCCCGTCAAAGAACTT…	699	MQSGIQDQFTWNRNHIFASGMNKAILLVEWYGGTLRPARRRTSPKLIARDVELHLWLEPHVTLLRIYGAKARRGLNHSLIVPLGHLQDGVKQFFAIELALEPQSPGLHGVISAQWRYKERNKERIKELPVKELYMNYTYHMGLLRQPEDFHVHKHVKLLETPGVVKEAIRLFEFGDIEHGEWVLRRKGDELLISAARNADGRLLAEADMLYQLSEHYVGTYMNRNTSLVRNG	232	WP_116234103.1		Hypothetical protein	1	1	8e-170	232
CDS 198	200968	201928	+	ATGACAGACAGACTGATCCGACTAATGCGCATTATCACCCTCGTTCAGGCCAAGCCCGGCATTCTGGCGAGGGAGCTTGCGGAGCGCTGCGGCACCAGCGAGCGGACGATATATCGCGATATGGATGCCCTGAGCGCCATGCACATTCCGATTACCCATCAGGGGCATGGCAAGGGGTACAGGTTCATCGGGGATTTTGCCTTGTATCCGCTGGATTGGACGGAAGAGGAAACGTCCGCTTTCGCGGCGCTTCCTTCTATTATGAATCAGATTAAACCGATCCTGCCCGCGGCGTTTGAAAGTGCATATGAGAAAGTCATGGCGGCGAACCATAAGCGAAGAGCAGATTCCGCGGTAACAGAGCAGCAAGAAGCAGTGACATCGGCGGACAAGTCTGCG…	960	MTDRLIRLMRIITLVQAKPGILARELAERCGTSERTIYRDMDALSAMHIPITHQGHGKGYRFIGDFALYPLDWTEEETSAFAALPSIMNQIKPILPAAFESAYEKVMAANHKRRADSAVTEQQEAVTSADKSAAAIRDQPPFLIPILMATLSQHTIQAEYVLSERRERKSGRIDPYWLVPWKHRFYLVGRSHSEGNIQIYPLSNFQQVEVLDDVFVKVHMHVQQELLDPYHEQHEQDQIQFKIRISPRMANMFRTEAFIPPMRMAESRDGSLIVELCVTNVVEFISWLSQYGAEAEIMEPVFYREMMKRNLRKWLALYK	319	WP_116234104.1		WYL domain-containing protein	1	1	0	665
CDS 199	202225	204295	+	GTGGGGAGATCGGTGAACAATTTTTTGGGAAGGAACGTGAAAGGCGACAAGGACAATGAGCCCAAGTCCGGGCTTAACTTACGGTTGAATTTGTTTTTTTTCAGCACCTTCGTCATCTTTTGCGTCATTATTATCCGGCTGGCCGTCATACAATTCGTCGAAGCGGATACGCTGACGGAGAAAGAAACAGGGCAAAACACGAAAAATATTCCGCTTCCGCCTGCCCGTGGAGATATTTTGGATGCGACCGGAACCAAACTTGCTTTTTCTACGCCGGTACAGTCGTTGTACATAACCCTTCAGAAGGATTACAGCAACGCGACGGAAAAAAGCAGGAAGAACCGCGCGGAAGCGTTGCAGTTGGCTCAGAAAATAGCGGATGTCTTTAACGGATTGGGG…	2070	MGRSVNNFLGRNVKGDKDNEPKSGLNLRLNLFFFSTFVIFCVIIIRLAVIQFVEADTLTEKETGQNTKNIPLPPARGDILDATGTKLAFSTPVQSLYITLQKDYSNATEKSRKNRAEALQLAQKIADVFNGLGDPIEKKDVIEAMDLDSKKEHGYYPRRIKMDLSQREIAYFMERKSEFPGIEIIEESKRTYNPNTIAVQTVGYIKSFKHTESLKEYDEARKDQKDPGLVYTPDELVGVDGVEMSFQKELRGKNGYKVVSVTPGNIVDGVEEIVPPEKGNDVWLTINKQVQQTAEQAIMDQLDWVHHNPVSGQTHKDALTGYAVAMEVDTGKIVAMASMPDYDTNVWGNGGISPKDFDKIQTNYQNGTITPYSSGKSGHNMESTLLLGSTMKPLSVLVG…	689	RED31551.1		Penicillin-binding protein 2	0.9942	1	0	1384
CDS 200	204548	206600	+	GTGAGCGACTATACGACGGACCACCCGCAGGAAGGTCCGAAGAAAGGGAAAAACAGCTTTAACCTGCGGATTAACCTGTTCTTTTTCAGTACGTTTATTATTTTCTGTGTCATCATTATCCGGCTCGCCATTCTGCAGTTTGTGGAGGGGCCCACGCTGACGGAGAAGGAGTCCAGCAACATCGTCAAGGATGTGCCGCTGCCTCCGGTCCGGGGAACAATTTATGACGCTTCGGGCGTGAAGCTGGCCTATTCCACGCCGACCCAGTCGCTGTATCTTACCTTGATGAAGGATTACAGCGAGAAGAACGGGAAGAAGAACCGTCCGGAAGCCGAAAAAATGGCGGAGGATCTGCTGGAAGTGTTCAATAAATACGGCAACCCGAGCGGCGAGAAAATG…	2052	MSDYTTDHPQEGPKKGKNSFNLRINLFFFSTFIIFCVIIIRLAILQFVEGPTLTEKESSNIVKDVPLPPVRGTIYDASGVKLAYSTPTQSLYLTLMKDYSEKNGKKNRPEAEKMAEDLLEVFNKYGNPSGEKMTKQDIIDAMDLDYKKYSGYSPRRIKMDLSNKEIAYFSEHKSDFPGIAIEEESIRHYDPDTVAVQTIGYIRTFKGSKTLTKYKTIDEKQRSGDAQTDPGLIYTEPEFVGYDGLELMYQDDLRGKNGYKKVPIDPRNMPEGVEEIVPPEKGHNVYSTINKEIQLQTEQAITDQLSWLHTHPVSGKLHPNATTGFAVAMEVKTGNIVAMASMPDYDTNVWQSGSISPENWDKIQNIYQNGTIRSFNPGKSGSHPESVVLLGSTMKPLSV…	683	OXL88032.1	ftsI	Cell division protein FtsI	0.981	1	0	1363
CDS 201	206843	207589	+	ATGACTACGAAATACAAGTTACTCGCACTGGATATGGACGGAACGCTGCTGACCGATGAGCAGAACATTTCGAAGGAAACGGCGCAGTGGATCCGCAAGGCATCGAAGCACGGCGTGCATGTGTGCCTGTCGACAGGACGGGCATTTATGAGCGCCCTGCCTTATGGGGAAGAGCTCGGGCTGACGACGCCCATGATTACGGTAAACGGCAGCGAAGTATGGCGTGCCCCGCATGAGCTTCACCTGCGCTCATTGATGGATGTGGAGCTGGTGAAGGCGATGCACGATATCGCGGTGGAAGAGGACTGCTGGTACTGGGCCTATTCCGTTGAGCAGCTGTACAATAAGGATCATTGGACGGATGACGTCGAAGGCAAGGAATGGCTCAAATTCGGCTAC…	747	MTTKYKLLALDMDGTLLTDEQNISKETAQWIRKASKHGVHVCLSTGRAFMSALPYGEELGLTTPMITVNGSEVWRAPHELHLRSLMDVELVKAMHDIAVEEDCWYWAYSVEQLYNKDHWTDDVEGKEWLKFGYHTEDDEARHRILMKLQDMGGLEITNSSPFNLEINPEGVNKAAGIAEVCKLLGLTMSEVIAVGDSMNDLAAIQQAGLGVAMGNAQQVVKDTADYITSSNNDDGIAEVIQKFIFDEE	248	WP_145948678.1		Cof-type HAD-IIB family hydrolase	1	1	0	515
CDS 202	207599	208085	+	ATGGCTGTGCTTGGCTGGATTTTGGTCATTGCGCTGTTCGCAATCGGCTTGGCCGGCGCCGTGTACCCGATACTGCCGGGGGCGCTGGCTATCTTTTTTGCTTTTTTTGTGTATGGCTGGTTTTTTACGTTTTCCCATTTCAACACCTGGTTCTGGATCATCCAAGGCCTCATCATCGTGGTGCTGTTCGTAGCCGATTATGCTGTCGGCGCCTGGGGAACGAAGAAATTCGGCGGCTCCAGGCTGTCGGTCATACTAAGCACCATCGGGGCTATTATCGGGCCGTTCGTCATTCCGGCCTTCGGACTTGTCATCGGACCGTTTGTAGGCGCGTTTGTGGGAGAGCTCATCAATGGATCGTCGCCGTCAAAAGCGGTGAAAGTGGGCTTCGGGACGCTT…	486	MAVLGWILVIALFAIGLAGAVYPILPGALAIFFAFFVYGWFFTFSHFNTWFWIIQGLIIVVLFVADYAVGAWGTKKFGGSRLSVILSTIGAIIGPFVIPAFGLVIGPFVGAFVGELINGSSPSKAVKVGFGTLVGLFSSMVMKVILQIVMIIVFFVWIVFF	161	WP_076173695.1		Protein of unknown function (DUF456)	1	0.91	2e-91	273
CDS 203	208154	209789	+	TTGGCGAAGAAAGAATCATTTATTAGAGGCACGCTCATTCTGGCTGCCGCTGCGCTGGTGGCGCGCGTGCTCGGACTGGTGCAGCGGGTTCCGCTGGATCACCTGTTTAATGACATAGGCAAGGCCTCGTTTACGATTTCGAACAACGTCTATTTGCTGCTGCTGACCGTGGCAACGGCAGGCATTCCGAGTACGCTGAGCAAAATGGTATCCGAGCGTTATGCGCTGAAGAAGCCGGCGGAAGCGCAGCGCGTGTACCATGCAGCGCTTATTTTCGCCGCGGCGGCGGGCGTTATCATCACCATTCTGCTGTACGTGCTCGCACCGTATTATGCGACCTACGTTTCCAAAGTGCCGGAAGCGTCGCTCGCCATCCGCGCGCTGGCGCCGGCACTGCTG…	1635	MAKKESFIRGTLILAAAALVARVLGLVQRVPLDHLFNDIGKASFTISNNVYLLLLTVATAGIPSTLSKMVSERYALKKPAEAQRVYHAALIFAAAAGVIITILLYVLAPYYATYVSKVPEASLAIRALAPALLLFPAIAMMRGYFQGRGNMTAGGISQIVEQFARVGTAILLAYILLKSGYEDSWVAAGASFGGVLGSIGAFAVMLYYTVKIRKQDRALMLEAGPDSHLPMGQIYKDIFTISIPIVLSSMTVPVVNFIDSSIVNPLLIGRIGEAKATQLLGILGQRAQSVAGIPPILAIALSTSLIPVISAAFARKDEAHLKQQITLALRISILTGMPIVIALCVASYSINGLLFSSLDGSGLIMLLTFGTIFQITMMTTNSILLGVGKAYLTVISVMM…	544	MBY3623598.1		Membrane protein involved in the export of O-antigen and teichoic acid	0.6937	0.99	0	609
CDS 204	211197	209820	-	ATGCCGGTAACATCTGCGCAGCGCACCCTTGTACCCGCCTGGATCCGGATCATGTCGGCCCTGCCGAAGACGGCCGCCGAGGTCGCCCGCGGCAAAGCCGCCGGCTGGAAGGCCTCGCGGCAGCTGACCCGGCGCCGCCGGCCGCTCGACTGGAAGGAGACGTCCGCCCAGAGTATCCGCGACCAGCTGGACCGGATGGCCGGCGACATCGGCCGGATGCGGGAAATGCGCCACCACCTGGCTTATCCCCGCGATACGAATGCCCGCTCCCAGGAAGAGCAGGACATTCTTCATACGATCCGGACTCGCACCCGGGAGGCGAACCGCAGCAACATTACGCGGACGAAGGCCTATTACGATTGCTACCGGGAGTATCCCGAGCTCCATTGGTCCTTTTTG…	1377	MPVTSAQRTLVPAWIRIMSALPKTAAEVARGKAAGWKASRQLTRRRRPLDWKETSAQSIRDQLDRMAGDIGRMREMRHHLAYPRDTNARSQEEQDILHTIRTRTREANRSNITRTKAYYDCYREYPELHWSFLAHMVSRNAGWNMSDLKGGLMSDLMEPSAREDLYRMLERCNALIFQDAYPQLLLYSHSRRLGRSLFHLLPSFGVSAFMSPFWDRFWIERDSALLAVGLIINEQNYIEGRVVQNGYYQSRVLRKRAFSLHSKFQMNQVVFPMLPHIPELEADVFHTPEEKSRIRESAGYAADSMVGLILEQFSSLNERIAFGKALYATLFGYEDVLSGVHSFASVVEHRGSRSEYWPQLFTHDKKNTLNSPLESVELMKQEWLPGGRRLYSPLLHDVW…	458	TGV29346.1		Protein of unknown function (DUF2515)	0.3946	0.72	1e-71	239
CDS 205	211338	211683	+	ATGCAAAAAATTACTTCTCAAGCCGAATTTCAAGTCGCAATCCAGTCTCCGAGACTGACCGTAGCCGTATTTAAAGCGGATTGGTGCTCGGACTGCAAATTTATGGACCCGTTTATGCCGGACGTGGAAACGAAATTTTCGAACGATCTGACGCTTGTCGAAGTGGACGTGGATCAAGTCGGCGACCTCAGCCAGGAGCTGAACATTTTGGGCATACCGAGCTTTGTGGCCTTTTCGGACGGCCGGGAGCTGGTGCGGCTGGTAAACAAGCTTCGCAAATCTCGCGAAGAAATTGAGGAATTCCTGAATACGGCGCTGGACGTATACAGAACGATTCATAAATAA	345	MQKITSQAEFQVAIQSPRLTVAVFKADWCSDCKFMDPFMPDVETKFSNDLTLVEVDVDQVGDLSQELNILGIPSFVAFSDGRELVRLVNKLRKSREEIEEFLNTALDVYRTIHK	114	MBY3623599.1		Thioredoxin family protein	0.7368	1	2e-57	182
CDS 206	211992	212988	+	TTGAATACCAGACAATTGAAATGGCTCAGTTATTTAACGTTTGTCGTGATGTTTTTTGCGACGTTCGGCGGAACCGTGGTCACCAAGACCGATTCCGGACTCGGATGCGGGCATGAATGGCCGCTGTGTCACGGTGAGTTCGTTCCGGCGCATACCATCGCCTCATTAATTGAATATTCGCACCGGCTGGTCAGCGGGCTGGCAGGGCTTACAGCGGTCGCGGTGGTGATCGCCTTCCATCTGTTCGCCAAGAACCGGCGCGACCTGCGCACGTATTCGGTGTTGACCCTTATTTTCGTATTGGTTCAGGCTGTCATGGGGGCAATGGCCGTCGTGTATGACCAGTCCTCGGCCGTGCTTGCCTTCCACTTCGGTTTCTCGCTGATCGCGTTTGCCAGC…	996	MNTRQLKWLSYLTFVVMFFATFGGTVVTKTDSGLGCGHEWPLCHGEFVPAHTIASLIEYSHRLVSGLAGLTAVAVVIAFHLFAKNRRDLRTYSVLTLIFVLVQAVMGAMAVVYDQSSAVLAFHFGFSLIAFASSLMLALGARRMDKLGEASYPSGGTSRVSATFRGYTWAVTIYSYIVVYIGAYVSHTNSAGGCLGWPLCNGKFIPELSGGVTIAFVHRIAALLLLIAIAVLAVCGYRLNRGNRELQGLGIAAVTLCLMQVFSGAAIVSTLNKPEVYIFSALLHNLLISSLFGVLCYLSVRVWQTGRATLQQPKSASAARGIGFEPQGGKR	331	MBY3623600.1		Heme A synthase	0.6117	0.93	1e-121	361
CDS 207	213089	214856	+	GTGAGCTATCAAAATTTACGCCAATGGCTCGAAGCCTTGCGCAAGGAAAATGACCTGAAAGTGATCGAGGCTCCCGTGGATCCGTACCTGGAGCTTGCGGAGATCCACCGCCGGGTCATCGACGAACAGGGGCCGGCGCTGCTGTTTACGAATGTACAGGGGACTCCGTTTCCCGTGGCTACGAATTTGTTCGGTACCAGCCGTCGTGTAGATATGGCGTTCGGACCGCGTCCGGAGGAGCTGATGAAGTCCCTGGTGGGTGCGCTCGATACGATGCTTCCGCCGACGCTGTCGGCGCTGTGGAATGAACGCGGCCTGATCAAGGACATTCTAAAGGTAGGCATGAAAACCGTTCCGATGGGCGATGCTCCTGTGCTCGGCGTCTCCCGCAGCGACCAG…	1767	MSYQNLRQWLEALRKENDLKVIEAPVDPYLELAEIHRRVIDEQGPALLFTNVQGTPFPVATNLFGTSRRVDMAFGPRPEELMKSLVGALDTMLPPTLSALWNERGLIKDILKVGMKTVPMGDAPVLGVSRSDQPLKDLPRVTSWQEDGGPFITLPLVYTESPSRPKDHNLGMYRMQIYDNQTTGIHWQIHKGGGFHYHEAEQRGEALRMTTFLGGPPALIASAIAPGPEMLPELLLTSMILGEKLPMVENPLGGHRIPAEAEFAISGLVPPFERRPEGPFGDHYGYYSLMHDFPVFHVNHMWHRKDAIYPATIVGKPRQEDYFMGEFLQRLLSPAFPLVMPSIKSLWTYAETGFHALASAIVRVSYSREALVSAFRMLGEGQLSLTKFLILTDQPVDLE…	588	MBF0287898.1	ubiD	UbiD family decarboxylase	0.5639	0.7	0	669
CDS 208	214880	215600	+	ATGCTGCGAACGCTGCTTGGAGAGATGCCCCGCCAAAATAACGGGCTGCTCGAAGATGCCATCGAAACGATGGTGGAGACGATCCATTTGCTCCAGAACGAGATCGAAAAGAATGAGGATCCCAGCCATGATTACCGCAAACTGGAGATATGGACACGCGGTTTGGTGTCTTCCCTGGATGAATTGGAGCAGAGCTGGTATGCCGCTTCCTTTTTCCGTCAATCGGTCAAGGCCGGTTATGTGGATGACATGACGATTGAGGAGCAGGCCGAGTACGCCAGGTACGTATACTTCTATAAAAACGGGTTTATCCGCGTGTTTTCCGTTCTGGACAAGCTCGGCACGGTGCTCAATGATCTGTTTGATCTGAACACGCAGAAGACCAAACCGCATTTTTCC…	720	MLRTLLGEMPRQNNGLLEDAIETMVETIHLLQNEIEKNEDPSHDYRKLEIWTRGLVSSLDELEQSWYAASFFRQSVKAGYVDDMTIEEQAEYARYVYFYKNGFIRVFSVLDKLGTVLNDLFDLNTQKTKPHFSYFTVLRQFHYMKTHEGLAGQLSKIKDEYKSALNVLRKRRNAEVHYMNSEMQDDLWQRHQGLKDKVELEDLDQHLSELKLGLDMVCKSLSASFHYANKLWKKEGMHP	239	VTR62165.1		Hypothetical protein	0.73	0.99	6e-131	378
CDS 209	215721	215925	+	ATGAAGCCCGGCAACCGATTTGAGCACGGCATCCGCCGTTCCTCGAATGTCATGGTGCTAATTCCTACAAGCTGCAGCTTGAGCTGCAGGTTGGCAGATGAGAAGGCAGCGACTTTTACAAATAAGGGAGCCCCTTTTCTGATTCTGTCAGAGGGGCTTTTTATTTTGCCTGGATTCGATAGAATAGACTGGTCATTTAGATAG	204	MKPGNRFEHGIRRSSNVMVLIPTSCSLSCRLADEKAATFTNKGAPFLILSEGLFILPGFDRIDWSFR	67	RED31561.1		Hypothetical protein C7820	0.9851	1	9e-41	137
CDS 210	215977	216994	+	TTGATCGAACTGAAGCAGCTGACGAAAAGGTACGGCCAAGGGGCAAAGGCGACGGAGGCTTTGTCCGGGCTGAACCTCAGCATTCATAAAGGAGAAATTTTCGGCGTGATCGGCCACTCGGGCGCAGGGAAGAGCACCTTGATCCGGTGCATGAACCTGCTGGAACGCCCGACCTCCGGTGAGGTATGGGTAGGCGGCGTTAACCTGACGGGCCTGAGCAAGCAGCGGCTGCAGAACGAACGGCGGAAGATCGGGATGATTTTTCAGCATTTCAATCTGCTGAGCTCGGCAACGGTCTATGACAACATCGCCTTTCCGCTGCGGTTAGCCCGTAAGGGCAAGGCGGAGGTGGAGGCCAAGGTTAACGAGCTGATCGCGCTGGTCGGGCTGGAAGCCCAT…	1017	MIELKQLTKRYGQGAKATEALSGLNLSIHKGEIFGVIGHSGAGKSTLIRCMNLLERPTSGEVWVGGVNLTGLSKQRLQNERRKIGMIFQHFNLLSSATVYDNIAFPLRLARKGKAEVEAKVNELIALVGLEAHRNKYPAQLSGGQKQRVGIARALASDPQVLLCDEATSALDPQTTDSILKLLLDINQRFNLTIVLITHEMHVIQSICDRVAVIHQGGIVEEGAVTDVFLKPQHPVTKDFVRGEQSQGEPLELAAQASGTGSAQAVKITFLGSKTYESILSRTVRETGADFAILQGTISTIKDTPYGQLIVRFEGGRDQIDATLAKLSEQGLDVEVMN	338	VTR62167.1	metN	MetN,ATP-binding cassette domain of methionine transporter	0.787	1	0	529
CDS 211	216993	217662	+	ATGTGGGGTTTGGATTTTTCCTCGGTTGACTGGAACGAGATTGGCGTAGCCACCCTGGATACGCTGAAAATGCTCGGGGCTTCCGCGGTGTTCACCTTTATCCTCGGCCTTCCGATCGGCGTCGTGCTGTTTATGGCATCGCGCTCGACGACGGGCTGGGTGCGTGCCGTTTATGCGGTCATTTCCTTTATCGTGAACATCCTCCGTTCGGTCCCGTTTATCATCCTGATCGTCGCCCTGATCCCGGTCACGAAAGCGATTGTCGGCGTCACCTTCGGGGTGCTGGGGACGATTCCGCCGCTGGTGATCGGCGCTGCGCCGTTCTTCGCCAGACTGGTGGAAACATCGCTGCGCGAAGTGGACCGCGGCGTAATCGAGGCGGCGCATTCGATGGGCGCT…	669	MWGLDFSSVDWNEIGVATLDTLKMLGASAVFTFILGLPIGVVLFMASRSTTGWVRAVYAVISFIVNILRSVPFIILIVALIPVTKAIVGVTFGVLGTIPPLVIGAAPFFARLVETSLREVDRGVIEAAHSMGASTWQVITRVLLPEARPGLLAGITITVVTLVSYTAMSGMVGGGGLGDLAIRYGYYRYETTVMIISVIFMIVLVQLLQMAGDRLVRHFTRK	222	VTR62169.1		ABC transporter permease	0.7928	1	3e-118	344
CDS 212	217800	218649	+	ATGAAAAAATGGCTCGTTTCTTTTCTGACCTTGGCCCTGATTGTCGTGCTCGCCGCGTGCGGCAGCAAGCCGAATAACAGCAGCAGCGACGCTGCGGGCGAATCGACGGACAAACCGGTTGCAGCCGAAACGGTTACACTGACGGTTGGCGCGACGGCGAAGCCTCATGCCGAAATTTTGAAGCATATCCAGCCTGCGCTTGAAAAAGAGGGTGTGAAGCTCGTTATCAAAGAGTATTCCGATTATGTGCAGCCGAACGTGCAGACGTTCCAGAAGCAGCTCGACGCTAACTTTTTCCAGCATCAGCCTTATCTCGACAATGAAAATAAACAGCGCAAGATGGACCTTGTTCCGGTCGTAGGCGTTCACCTGGAGCCGCTTGGTGCATATTCCAAGAAG…	849	MKKWLVSFLTLALIVVLAACGSKPNNSSSDAAGESTDKPVAAETVTLTVGATAKPHAEILKHIQPALEKEGVKLVIKEYSDYVQPNVQTFQKQLDANFFQHQPYLDNENKQRKMDLVPVVGVHLEPLGAYSKKVKSAEEIPDGATVGIPNDATNGGRALSLLAKQGLITLKDPNKVESTVKDITANPKNLKIKEVDAAMLPRQLSEFDLAVINTNYALEASLDPTKDALFIEGKDSPYVNILVARPDNKDSDAIKKLAAALTSDDVKKFIEDTYKGAVIPAF	282	WP_226503756.1		NLPA lipoprotein	0.7342	0.84	4e-116	343
CDS 213	218935	219721	+	TTGAGGGGAAAGGTTGCCCTGATCACAGGCAGTGCCAAGGGACTTGGCAAAATGACGGCGCTCACGCTGGCACGTTCCGGCTGCGACGTCGCGCTTAACTATGTCCACAGCCGCCGCGAAGCGGAGGAACTGCGGGCGGTCATCGAGGGACTGGGCGTGCGCAGCATCGCCGTGCAAGCCGATGTCTCCGACACGGGCCAGCTGGAGCATTTGGTGGCTCGCGTCGAGTCCGAGCTTGGCAGTCCGGACATCGTCGTTAACAACGCGGGACCTTTTATCCGCGAGCGTAAACGGTTCTCCGATTATACCCAGGCGGAAATTTTGTCGCTCATCCAGGGCAATCTGGTCGGCACGATGCTGCTGGACCATTTGGTGCTGCCTGGGATGCGGACTAAGCGC…	786	MRGKVALITGSAKGLGKMTALTLARSGCDVALNYVHSRREAEELRAVIEGLGVRSIAVQADVSDTGQLEHLVARVESELGSPDIVVNNAGPFIRERKRFSDYTQAEILSLIQGNLVGTMLLDHLVLPGMRTKRWGRIVHFGFGHAAESRAWPHRAVYAAAKTGLVSFTKTLAVEEAPYGITVNMVCPGDIRGDNKEKTIAEVAGLQDGETPRGRPGSGEDIARVIEYLCRDASDFITGNIMDISGGLDPIRPWIGPADHG	260	VTR62173.1		3-ketoacyl-ACP reductase	0.7266	0.98	3e-136	393
CDS 214	220050	219805	-	ATGAGCGAAAACGCACAGAGCACCATGTATGATGAAGTAGCGGAAGTGCTTGATAAGCTTCGCCCGTTCCTTCAACGCGATGGCGGCGACGTGGAATTGGTTGACGTGGAAGACGGCATCGTGAAGTTGAAACTGATGGGTGCCTGCGGCAGCTGCCCAAGCTCCACCATTACATTGAAAGCCGGGATCGAACGCGCCCTCGTTGAGGAAGTTGAAGGAATCAACGACGTTATTCAAGTATTCTAA	246	MSENAQSTMYDEVAEVLDKLRPFLQRDGGDVELVDVEDGIVKLKLMGACGSCPSSTITLKAGIERALVEEVEGINDVIQVF	81	MBY3623605.1	nifU	NifU, Nitrogen fixation protein NifU	0.9146	1	8e-32	115
CDS 215	220213	220468	+	TTGAGACCCATCATCGAGTTTTGCACCAACAACATGCATTTCGGAACCGATGAAGTCATGGAGAAGCTGGAGGAGAATCCGGATTACGACGTGATCGAATACGGATGCCTGAGCAATTGCGGCCAATGCGCCATGATGCCCTTCGCCATGGTGAACGGTGAGATTATAGATGCTGACAGCGCCGATGAGCTGTATGAGGCCATTATGGCCAAAATAAAAGAACTCGAGGCTTGGGACAGCCTCGAGCTGGATTAG	255	MRPIIEFCTNNMHFGTDEVMEKLEENPDYDVIEYGCLSNCGQCAMMPFAMVNGEIIDADSADELYEAIMAKIKELEAWDSLELD	84	WP_076173719.1		YuzB family protein	1	1	2e-54	173
CDS 216	221525	220463	-	ATGAGAAAATTCGTCATCCTGGGTGGAGGTTACGGAGGCCTTGCATTGATTCAAGGTCTCCTGAACAACCACTTCCCCCAAGATATGGAGCTGATTTTGATTGACCGCATGCCTTTCCAAGGCATTAAAACCGAGTATTACGCGCTTGCGGCAGGGACGGCAAGCGACTATGATCTGCGCATCCAGTTTCCGAACCATCCCCAGCTCACGAAAAAATACGGCGAAGTCACATCCATCGATCTGGAAGGCAAGCGGGTGCACCTCGAAGGCGACGACCCGATCGAATACGACTACCTGACGATCGCCCTGGGCTGTACCGACCGTTATCACGGCATACCTGGCGCGGATCAATTCACGAACAGCATCCAGACGTTCTCAAGCACGCGCCAAACCTATCAG…	1062	MRKFVILGGGYGGLALIQGLLNNHFPQDMELILIDRMPFQGIKTEYYALAAGTASDYDLRIQFPNHPQLTKKYGEVTSIDLEGKRVHLEGDDPIEYDYLTIALGCTDRYHGIPGADQFTNSIQTFSSTRQTYQRLNDVKPYGNVHIIGGGLSGVETAAELRESRPDLNITILDRGSRVLSSFPQTVSLYVEQWFMDHEVNTRSHISVCRVEDGIVYNGDEAIYTDAAVWTGGIQPVKVVQDLNVPKDPGGRVVVNTYSQIPDYPEVYVVGDCASIPFAPSAQAAGAQARQVADVIHALWKGETPKIHKIHLRGTLGSLGSKAGFGLMGKTSVKGRVPRLLKSGVLWKSRRHFG	353	WP_105445080.1		FAD-dependent oxidoreductase	0.9972	1	0	657
CDS 217	222691	221584	-	ATGTCCACTATTGTAACATCGAACACCGAAAGACGCATGCAGGAAATCATCGAGAAGGTCCGCCAGGGTGAGCGGCTGAACCTCGAGGATGGAGTATTTCTGTATGAAACCGATGATCTGCTGACGCTGGGGCAGCTGGCGAACGAAGCCAACCTGCGCAAGAACGGCAAAAAAGTATATTTCATCGAAAACATGAGCCTGTACTTTACCAATGTCTGCGAGGCGCACTGCGCGTTCTGCAACTTCCGCAAAGACCTTGGTGATGAAGGCTCCTATACGTATTCCGGTCCTGAAATGGTTGAATACATTGAGCAGCACATTCATCCGGGCGTCCGGGAATTCCATATCGTTGGCGGACATAACCCGCACGTGCCTTTCCAATACTATGTGGATTCCCTG…	1107	MSTIVTSNTERRMQEIIEKVRQGERLNLEDGVFLYETDDLLTLGQLANEANLRKNGKKVYFIENMSLYFTNVCEAHCAFCNFRKDLGDEGSYTYSGPEMVEYIEQHIHPGVREFHIVGGHNPHVPFQYYVDSLQALTDRFPDVTLKAYTAAEIDFFTRISGLSIKEVLQELQKAGLKSLTGGGAEILSDQYRKKMRVEKANVEQYLEVHRTAHNLGMKTHTTMLYGSIESHEDRIRHMMQIRDLQDETNGFMVFIPLSMQPRNKNAGIMRRNSAYEDLKTIAISRLMLDNIDHVKAYFINIGPQLTQVALSFGASDVHGTILKERISHAAGALTPEGLTRDELIWLVKGAGRIPVERDTFYNEIKVYE	368	WP_076173721.1	mqnE	Aminofutalosine synthase MqnE	1	1	0	768
CDS 218	223247	223463	+	ATGTCGTATAAATCCTCCGGATTAAGCCTGATTATAGCTTTTGGAGGTGCGAATACGACCTTCCGACGGCCTTTCTGGTACATCATGGGAACGGAGTGGCTGCTGCCGGGCGGAACCTCTCTTGAGGCGAACAACGTTGTGGAGTATACTAAAGGTAAGTGCAATGTACTCACAGAGCGGGACTTTTGCTCGGCCGCCTTTCAGGTGCGCTGCTGA	216	MSYKSSGLSLIIAFGGANTTFRRPFWYIMGTEWLLPGGTSLEANNVVEYTKGKCNVLTERDFCSAAFQVRC	71	GIO64609.1		Hypothetical protein J43TS9	0.9014	1	2e-38	132
CDS 219	223511	223871	+	ATGATCAACATTAGCGATTCCGCTTCCGATAAGCTGAAAGAAATGCTCGCCGAACAGGAAATTCCAGGGATGTTCCTCCGTCTTGGGGTACAGGCCGGCGGATGCAGCGGATTTTCTTACGCCATGGGCTTCGACGATGCCGAAACCGAAGATGATGTATACATGGACGTTAACGACCTGAAGGTGGTCGTGGATAAAGAAAGCCTCCGCCTGATTGACGGGCTGGAAATCGACTTTGAGGAGTCCGGCATGAGCGGCGGATTCACCATGAACAATCCGAACGCTACGGCGACCTGCGGATGCGGCGCTTCGTTCCGTACAGCGCTCGATGCAGGCAAACCGGCTCCGGAGGAGTGCTAA	360	MINISDSASDKLKEMLAEQEIPGMFLRLGVQAGGCSGFSYAMGFDDAETEDDVYMDVNDLKVVVDKESLRLIDGLEIDFEESGMSGGFTMNNPNATATCGCGASFRTALDAGKPAPEEC	119	MBY3623609.1		iron-sulfur cluster assembly accessory protein	0.7479	1	4e-62	194
CDS 220	224091	225132	+	ATGTCTACGTTAAAAAAGAGAAAACGGCGGGTACCCAACGGAACGCTAACGTCTAAGGAATATCCGAGAATTACGCTCGATCAGGCGCTCGGAATGGTAATCAGCGTTAAAAGAGCGGAGGGTCTACGGGATCGCACGATTCATGATTACATGAAACATTACGGTTATTTCCTCGATTGGGTACGGGAGTTTCATCCGGATGTTAAAGAGGTTTGCGAAATCGACACGCAGATGATTCGCGATCATATTTCGTATATGAAGTACGATAAAATCCGCTATGACGGACACAAATACATACCCGCAAAGGATAAGACGGTGGGTCTTTCTGATACAACGGTTAATACTCGTCTTCGCACACTGCGCGCGATCTTTAATCAGTTAGAGAGGGACGAGCTTATC…	1041	MSTLKKRKRRVPNGTLTSKEYPRITLDQALGMVISVKRAEGLRDRTIHDYMKHYGYFLDWVREFHPDVKEVCEIDTQMIRDHISYMKYDKIRYDGHKYIPAKDKTVGLSDTTVNTRLRTLRAIFNQLERDELIEINPMAKIKLIRQDVDLTNCLSDEEVRAILAQPNQRDYVGFRDYCGIVTLLDSGLRINELLSLRAKDIDFQTRFIVLPAELNKNRKPRMVPISAHTVKLLLQLIEENKRFFTTDRIFMSSFGDPLTANHFNKRLKYYGEKAGIEGKKMTAHVYRHTWARAMVLNGADPFTIQKMGGWADMRTMRRYIQMDNNDIRQSHDNNSPLNKFIRKGVR	346	WP_076173722.1	xerD	Site-specific recombinase XerD	1	1	1e-80	242
CDS 221	225128	225884	+	TTGATCGTGACGAAACAAACTGGCGGTATCGTCCGTGTATCTAAACGCGAAAGCGGCTATACGATAATGGACCCGTATTTTCTCAGTGACGAGCGGCTAACGTGGAAGGGTAAAGGTGTTCTCGCGTACCTTTTGTCTAAGCCGAGCAACTGGCGCGTATTCGTATCCGATCTTGTTAAACGTTCAAAGGACGGGCGCGATGCCGTTTATTCTGCGCTAAAGGAACTCGAGCAAGCCGGTTACGTGGAGCGTATGCAGATTCGTGATGATGAGAAGAAAATACGCGGGATGGAGACTGTAATTTACGAACGGCCGATCATTGATGATCCGGGTCCTGATATTCCTGATATGGAAAAGCCGTATACGGCGGAACCGCACGCGGAGAAACCGACACAAGTA…	756	MIVTKQTGGIVRVSKRESGYTIMDPYFLSDERLTWKGKGVLAYLLSKPSNWRVFVSDLVKRSKDGRDAVYSALKELEQAGYVERMQIRDDEKKIRGMETVIYERPIIDDPGPDIPDMEKPYTAEPHAEKPTQVSNDLNNLDSKREMNKSANEAILQALAKALHRLPLNDTSSLYDHYFADIYAMLTRRFSGQLEVEVIDLAADRYFQKAVDLRTGLPNPNVYSPVGVFYDAYTEALAEWEALNFKRKLVGG	251	WP_105445686.1		Helix-turn-helix domain-containing protein	0.8956	0.99	4e-154	439
CDS 222	227190	226272	-	ATGAGTTTTAGAGCCGAGGTCTTAAGGGTGCTTATCGCTTCTCCTTCAGACGTATATATCGAGCGTGACGAGGTAGAACGCGCTATATTTGAGTGGAACAAAACCTATGCAGAAGAGATGCAAATTGTTCTTCTTCCCAGCAGGTGGGAGAGTGATGTAGTTCCTACATATAGCAAAAATGAACCTCAAGAAATTATTAATGAACAACTTGTTAGTAAATGTGATATTCTAATTGGTGTTTTTTGGACAAAACTCGGTACACCCACAAAGAAACATTCGTCAGGAACTCTAGAAGAAGTAGAACTCTTTATAGACAGAGGAAAAGATGTGATGATTTACTTCGTGGATAGAGATATTCCTCGTGGTTCTGACTTTGATGAAGTAAAAAAGGTAGACGAA…	918	MSFRAEVLRVLIASPSDVYIERDEVERAIFEWNKTYAEEMQIVLLPSRWESDVVPTYSKNEPQEIINEQLVSKCDILIGVFWTKLGTPTKKHSSGTLEEVELFIDRGKDVMIYFVDRDIPRGSDFDEVKKVDEYRDYYGKKGVYGKYNIDSIVKHLYKKAIEHKKAIIIEDENPQESHAQHTEPSPTVDEIILNGKLTKQDLLLLQFILDTGIIRFGARWMAEESKRKIQGWESKNMMFNELSSKYEEVISSMHGRGLLEPTEYTRYSNVRLYSMTTAIHDQLRLLSEDSLKLIKSVKQEFEIPY	305	WP_217038267.1		Hypothetical protein	0.5545	1	4e-103	314
CDS 223	227827	227611	-	ATGGCAATTAAAGTTCATCTGTCGCGGATAATGGGTGAGAAAAGATTGAAAATATCTGAACTCTCCGAAATGACGGGTCTTCACCGGAATGGGCTAACCAAGCTATATTACGAAAAAACTGACGGTGTTAAGTTTGAAACATTGGAGAAGTTGTGCCGGACACTAAATTGTTCAGTCGGTGAATTAATTGAATTTACAGAGGATGATAAAGAATGA	216	MAIKVHLSRIMGEKRLKISELSEMTGLHRNGLTKLYYEKTDGVKFETLEKLCRTLNCSVGELIEFTEDDKE	71	WP_105446309.1		Cro/C1-type HTH DNA-binding protein	1	1	1e-42	142
CDS 224	227973	228294	+	ATGCGGAGTGCAGCAATCATTGAAATTTATTGTGGTAAGGACAAGCCATCTCAATTCATTACCGTTACTCCTGACCTTTACACGATCGGATATCGCTATGACCGCCGCAACGAGGTTTTTATTCTCGTGTGGAGACCGGAAGGGTCCGCCAGAGTTCAGGAAATCAGCGTATTACCTCGATTCTTTGCGAAAGTCATTCCGGAATTGAAGGCGAGTATCCTGCGGGGATTTACCGCCGGCTGCGTGGAGGTTACCGATCTTCAGCTCATAGCGCTTGGGTTTATCGTTAAGGAGGTATTTTCTCGCTATGTCCCTGCGTAA	321	MRSAAIIEIYCGKDKPSQFITVTPDLYTIGYRYDRRNEVFILVWRPEGSARVQEISVLPRFFAKVIPELKASILRGFTAGCVEVTDLQLIALGFIVKEVFSRYVPA	106	PQP85460.1		Hypothetical protein	0.7925	1	1e-56	181
CDS 225	228348	228690	+	ATGAAACTTGATCGGATAGCAATCGCAGACGGCCCGCTCTTTGACGCCCAGGACTACGAGCTGCGGAAAGGGTATCTTCTGACGCCAGACCTCGCGTTATTCTTCGATGACGGACGGTTGATTCTCCGATATGTTGAGAAATACGAGGGCACAGGTGAGCACACGCACCTCTATGTATCTCGGGAACTTGCGGAATCTGTCCGCGTCGCGATCGATGAGACCGAGAGCGTATCGACTGTCCTGCGCGTCGCCAAACGTCTGCAGAGTATGTCCGCGATAGATTTCCTCATAGAATGCGTGATGCACGATCCGGAAGCGGTTGACGAGTTCAATGTAGTTTGA	342	MKLDRIAIADGPLFDAQDYELRKGYLLTPDLALFFDDGRLILRYVEKYEGTGEHTHLYVSRELAESVRVAIDETESVSTVLRVAKRLQSMSAIDFLIECVMHDPEAVDEFNVV	113	WP_105446311.1		Hypothetical protein	0.9115	1	3e-69	213
CDS 226	229167	229563	+	ATGAATATTACGGCTTTCTGGGACAAGCATTATAAAATCGAGGACACAGATCTTCGCGTGATGATAACCGAACTGGTAACGGAAGAGCTGCAGGCCGCAGGATGGACGTGGGAGGAACTTTCGGCTCCAAAGTACCGTCATCCGATGACCCGCCGCAAGAACTATCTCACTAAATTTTCGCTCCTTGAGATCCTCGCAGACTTCATAATTAAGGCGGATATGATCGAAGAACGGCGGAAGGATAATCCGGTGCTGAATGCTGATGCGGAAGTCTACCGGGAGAAACGGCGGAAGAAGCGCGAGATCTCGCTTGATGCGTTCCTGGAAGGCGGCGGGCAGATCGATCTAACCGGGAAGGTATATTACCCAGAGGAAGAAAATGTGTCTAATTTGTGA	396	MNITAFWDKHYKIEDTDLRVMITELVTEELQAAGWTWEELSAPKYRHPMTRRKNYLTKFSLLEILADFIIKADMIEERRKDNPVLNADAEVYREKRRKKREISLDAFLEGGGQIDLTGKVYYPEEENVSNL	131	WP_105446312.1		Hypothetical protein	0.9008	1	1e-75	231
CDS 227	229747	229984	+	ATGGTTATCGATGGGATTACTTTCTATAAGTTACGCAAAGTTTATCGGATGTCGTGCGAAGAGTTCGGCGCGCTGATGGATGTTACCGGCCGTTTTGTCAGGTTCGTTGAGTCTGGCGATCGTAAGCTTCCGCAAAACAGAGCCGATATTCTCGTACGCGAGTTGGAATTGACTCCGGACAAGCTGGCGCGGTTACTCGCTATTTATGATGAAACTACGATCAACGCGGTCAAATAA	237	MVIDGITFYKLRKVYRMSCEEFGALMDVTGRFVRFVESGDRKLPQNRADILVRELELTPDKLARLLAIYDETTINAVK	78	GIO93547.1		Hypothetical protein	0.7632	0.97	1e-34	139
CDS 228	229998	230208	+	ATGAGAGAGTGCATCATTCATTACCAACGGTTGGCGGGATTTTTAATGCAGCGCGGATTCGTACTGAAAGAATTGCGGCCAAGCTCAAAATTCCCTCAACTCAATGTCTTTGTGTTCCGCGATTCCCCTGAACTTAAGGAGGCTATGGCCGATTTCTCAGGTAATGCCCAAAACGGACGGAACGTTTCGCCCAAAACGGACATTACATAA	210	MRECIIHYQRLAGFLMQRGFVLKELRPSSKFPQLNVFVFRDSPELKEAMADFSGNAQNGRNVSPKTDIT	69	WP_009591517.1		DUF5659 domain-containing protein	0.7736	0.76	4e-23	92.8
CDS 229	230450	230975	+	ATGATAAATGTCCATAATACACTAACTGGTAACGACTCATTCACGATGATAGACGATATTGTATTCCGCATGTATCCGTTGCTGGACGGATTCACCGTCGAAACAGCCGGCCTTTACGCTTATCTGAAGTCCTGGCGCCAGAATGACCCGGACCATAAGTTCTACAACTGCGTATGGCTGGCGCGAGAAGAGATTTACGCGCAGACCGGTATAGGCCGCAAACCTTTCGATCGGCACCTCAAAGCGCTTAAAGACTGCGGACTGGTCACGGTGGAACGCGGGAGGTTGAGAGAGGCGAATAAGCAACTATTCGTCGTAAACAATCCGATAACCGAGGCTGAATTTCGGGCGCGTTATCCGGAGGCAGTTGCAAAGTTTGACACAGCGCTGCAGGAATAT…	525	MINVHNTLTGNDSFTMIDDIVFRMYPLLDGFTVETAGLYAYLKSWRQNDPDHKFYNCVWLAREEIYAQTGIGRKPFDRHLKALKDCGLVTVERGRLREANKQLFVVNNPITEAEFRARYPEAVAKFDTALQEYYGRRDADRTQLAEKMKEKQEAAEVAQPEKEHDEVIRWLTGA	174	WP_213616539.1		Hypothetical protein	0.7778	0.82	1e-80	247
CDS 230	230984	231344	+	ATGTCCTACGGGCCGGACGTTAAACTGCCTGGGAACACGCGGGATAAAAAACTAGGAGGGTGCAGACCGCAGCGACCCATAAAAGGGAAGATCGATATGCTAGATTATGTCAGAGTATCACACACAGTCAAGGACGGTAACCACGTCGTAAAGGTCTACGCGCCGGACGGACTGGAATACTGCAAAGGCGTTTGGCCGGTTACTGAGCTGACGAGCCTGGACGCAATTTGGTCCGGGCTATTTCAGGGCGATGATGTGGCCCGCGTTTTCGGCGTACCTAAGGTTACAATCCACTCAACGGACGCTGAGGCATTCGCGGCTTATTGCGCTGAGTGCGAGGAGATGGACCGCCATGAATAA	360	MSYGPDVKLPGNTRDKKLGGCRPQRPIKGKIDMLDYVRVSHTVKDGNHVVKVYAPDGLEYCKGVWPVTELTSLDAIWSGLFQGDDVARVFGVPKVTIHSTDAEAFAAYCAECEEMDRHE	119	WP_105446267.1		Hypothetical protein	0.8709	0.73	4e-37	131
CDS 231	231336	231543	+	ATGAATAAACTATGGCGCGCCGGCGATCGGCTTGTCGCTTACGTTGAAGATCCCGAAGTTATCCGTAAGATCAACCGCAGTCATCCGTATTTCACCGAGACAACGCAATATTATGAAGGCGGCGTCTGCGTGGCGCGTCAATACAACGTGCCGGACTCGAAAAAACGAAATGTCCGCAGGCTTCTCGGGGTAAACGTCGAGAAATAA	207	MNKLWRAGDRLVAYVEDPEVIRKINRSHPYFTETTQYYEGGVCVARQYNVPDSKKRNVRRLLGVNVEK	68	WP_036640521.1		Hypothetical protein	0.8824	1	1e-38	132
CDS 232	231870	232047	+	ATGCTATACGTCAGCGAAATCCAGCAAGTAACGCCCTACATACGCATAGTCGTCATTTCGGACCGCGATACGGGTGAGGAAGTCGGACGCCTGACGTTTGGGGATTCGGTCTCAGAGCGTCGAGTGCGCGAAATGGCGCCTTTAATTGTCAAAAAATCGAAGAAAGCACGGAGGTAG	177	MLYVSEIQQVTPYIRIVVISDRDTGEEVGRLTFGDSVSERRVREMAPLIVKKSKKARR	58	WP_181153263.1		Hypothetical protein	0.8421	0.98	4e-25	97.8
CDS 233	232052	232388	+	ATGTTTATCAAAGGGAGAGTATTTAACGGTTTGGATGCGCACGAGATGGCGGAAGTTTACGAAAGAGTTGTGCCAACTCCGTACAAGAGTCCGGTAGCGCCGGACAAACCAAAGCGCGAAAAAGTAGACGACGGGAGAATGAGAGGAACGATCAAAGCGTACGACCACGTCAAAGGTTTCGGCTTCATTCGATCGGGCAGAGACGAGTTCTTCTTTCATATCGGGCGGTCTCCGGAATTAGACCTGATGCTTCTTACGTGGAAGGGTCCGGTATCCTTCGAGCTCGGCACCGATAAGAACGGCCGTCCGGTCGCGGTGAACGTGAAACTCGTATGA	336	MFIKGRVFNGLDAHEMAEVYERVVPTPYKSPVAPDKPKREKVDDGRMRGTIKAYDHVKGFGFIRSGRDEFFFHIGRSPELDLMLLTWKGPVSFELGTDKNGRPVAVNVKLV	111	MBY0158193.1		Cold shock protein, CspA family	0.5089	1	3e-30	114
CDS 234	232399	232837	+	ATGATCGAGTTTGTCCCGATCGATTCCACCGTGTTCGTTTCCGCCGCCTTGTTCGGAGATGACGGCTACATATGCGATTCTCTCACGTTTCCAATGCCGGACGAAGAGCCGGGGGAAGTGGCGGTCAAAACTATCCGCTATCTAACGGAGCAGCACGGATACTCGACAACGGATGTCTGGACGTCGGATAAGGCGATATATGCTGCGTGTTTGGTGGAAGCCGGCCTATCCGCCTTTATCAAGCATCCGACCGATACGGAAAGCGCACGGCGCCAGGTCGAGGATAACCGCGAGGTCCTTATAGAGATATTCGGGATCAAGCCGGACGAGATCGAGCAGGAAGAAGAACAGCCGGCGTTACCAAAGTGGCGCGCCTGGCTGATAGGCAAGCTCACGGAG…	438	MIEFVPIDSTVFVSAALFGDDGYICDSLTFPMPDEEPGEVAVKTIRYLTEQHGYSTTDVWTSDKAIYAACLVEAGLSAFIKHPTDTESARRQVEDNREVLIEIFGIKPDEIEQEEEQPALPKWRAWLIGKLTEIIKKLEKRGNEQ	145	WP_025696297.1		Hypothetical protein	0.4126	0.98	1e-32	123
CDS 235	232833	233439	+	ATGAAAAAACTTGAATCACTCGAGAAATACCTTCAGCAACAAGCACTAATGGCGCAAAAACAGGGCGACGCGCAGCGCAAAAGAGACTCGGCGCTCGAGGCGCTCCAGGCAGCTAAAGCCGAGTATTCCGCGTTGGTCCGGCGCTCAGTCACCGAAGGGGTAAACCTTGACGCTGAAATCGATAAAGCTGATGAGGCAGTCCAAAAGGCAGAGCGGACGTACCGCCGGTATGAAGAGGAATACAACGTCAGCGTAGCGGTTCACAGGGTTAAAGACCAGAAGGACGCGATCGTTACGGATTGGAACAACGATTATTATCCGAATGTCATCATGGCCGAACTCATTAACCCGCGTCTGGAAGAACTGCTCGCGGCCGGTAATGCCTATGCCGATGCTTTC…	606	MKKLESLEKYLQQQALMAQKQGDAQRKRDSALEALQAAKAEYSALVRRSVTEGVNLDAEIDKADEAVQKAERTYRRYEEEYNVSVAVHRVKDQKDAIVTDWNNDYYPNVIMAELINPRLEELLAAGNAYADAFEKTLAAITEAKALREDAKSALGRGYEYKLREVDTLSVNNPITASALTVEDLRELAQGTRPKKFKKEAK	201	WP_240270379.1		Hypothetical protein	0.46	0.98	1e-46	162
CDS 236	233441	233888	+	ATGAACTATTCCGAGGTACTGAAAGCGGAGAAGCTTGCGACAGGTAACCCCGAGAGGATCGCTGCTGCTGTAGCAATGAAAAAGCAATACGAAGGGAACGTCGCTGCCTTTTTTAACGAGGAGTCTGGCGTTAGCTTCATTCCGACTCCGACTGCGGAAGACGTCGATCGTTTCAACGCAAAAGCCGAAGAAACCGGAGACGCGGACGATCTTGCTCGCGCGGCTATTATCGCTGATCGCTTCGCGCACTTTGAGGGCGAAAAGACGGCACACCTGGTAACAAGAGCAACCGGCGTACATCTTCGCGAGAAACTACAGTCCGGGGAAAAGGTCACGGCCGGAGACGTTAGAAAGGCGCATGAATTTGCGAAACTGAACAGCACGGTCGAGAATATTTCG…	447	MNYSEVLKAEKLATGNPERIAAAVAMKKQYEGNVAAFFNEESGVSFIPTPTAEDVDRFNAKAEETGDADDLARAAIIADRFAHFEGEKTAHLVTRATGVHLREKLQSGEKVTAGDVRKAHEFAKLNSTVENISLYSQLKRKHEEGNAE	148	MBY0158190.1		Hypothetical protein	0.7778	0.97	6e-64	202
CDS 237	234419	234665	+	ATGAACGCAGTAACAGAAACGGCCTTGAGCTTCATTAGCAAGGACATTATGAACATGCTCCTGATAGCTGGCTCCAACGGAACGGCCGCGCAAAAAGAAGAAACAATGCGATTCGGCGCGGAAGCAATTCTACACAAGATGGAGTCTTCCGGGATGGCCCCGAAGTTGGAATCAGAGGATCGCGAGGTTTTTATTAATCTCGTGAAGGAAACAATCCGCGCAGCATCCGGGGCGGTGTCTGAATGA	246	MNAVTETALSFISKDIMNMLLIAGSNGTAAQKEETMRFGAEAILHKMESSGMAPKLESEDREVFINLVKETIRAASGAVSE	81	WP_240270381.1		Hypothetical protein	0.3625	0.96	2e-05	49.3
CDS 238	239219	240062	+	ATGCTTAACGTTGTGTGCTTTGAGGTGGACGCTAATGGCCGGACTATCTCCCACTTATTCAACCCTAACAACGGGTTTAAGGATGATCGCAGGCTAGGCACCCACGGTCATACGCACTTGATCGCTGGCGGTTATCAATCGGATAAGGCGCTCGAATTAGCTATCGCAGGCAATACGGCCGGCACCACCGACCCTAAAGCGCTAATTCGTCATGTGTTCGAGAGTTTGGCGGGTACCGATATCGGCGGAGAACTAACGCTTTATGTTATGGACACGCAGGGGGCAGAGCTTGTGAGTCGCGAAAAGATCAAAGAGGCTATTGCGTATCCAGTCATCGATTTCCAAGCGTGCGCATCTTCGCTAACAGGCGGAACCATAATAGGCGCGGTTATACGAACA…	843	MLNVVCFEVDANGRTISHLFNPNNGFKDDRRLGTHGHTHLIAGGYQSDKALELAIAGNTAGTTDPKALIRHVFESLAGTDIGGELTLYVMDTQGAELVSREKIKEAIAYPVIDFQACASSLTGGTIIGAVIRTSDSGARYEVDSTGWRTYDSSNRQRISINANDQYGMSAIQFAGTNGGGGYVNGGDSLFSIVTTNDMLIAALGGNLTIQGNVNFSGSVSGIGINTISGLQTRLNSIDSAISDRAYINSVVANAAFDPSSRNLKFYNQYGTQLFAVNIPA	280	WP_120464062.1		Hypothetical protein	0.5193	0.99	6e-85	270
CDS 239	240115	240670	+	ATGAAGAAACTAATATATTCATCGGTTATTGGCATCGCGGTAATCGTCTCAATGACGGCTGTCGCCTCAGCCGCGGGGAACAGTCTTATCGGAAAGAAGGTTCAGCGTGTTATATCGCTCGCAGTAGACGGGAAGGCAGTAAAAGACGCGGTCATAATTGATGGCGTTACCTATGCGCCTGTTCGTAGCTTGTCCGACGCTGCTGGCTACACGTTAAAAGTTGAAGGAGGTTCGGTAAATTTGACGACAGGTACAGCCGACGTTACTAAAGAAAATGACCAAGCGCCTGCTATTCGCGAACAAATATATAAGCTCGGAGAACAAGTGAAATGGTATCAAACCGATATCAAAATAGCTTCTGAGGAAATAATCCCACCTTTGGAGGAGCAACTGAAAAAG…	555	MKKLIYSSVIGIAVIVSMTAVASAAGNSLIGKKVQRVISLAVDGKAVKDAVIIDGVTYAPVRSLSDAAGYTLKVEGGSVNLTTGTADVTKENDQAPAIREQIYKLGEQVKWYQTDIKIASEEIIPPLEEQLKKEKAYTTDIDAHAQIIEGVEKKLEEERARVADLQSKVDSANAEIAKLQEQLK	184	WP_127002894.1		Hypothetical protein	0.4468	1	5e-38	139
CDS 240	240729	241026	+	ATGGCTAAACGTAAGAAGCGCGCACGTCCACCGCTTGACGATCGACACCGCCTGGCTATAGAGTTATTGACGACAGTACCAACGCCTAACCTCGAAGACATTGCGAAGGCTTGCGGCGTGGATCGGCGGACATTGTATCGGTGGAGACTGCGGAGTGACTTCGCTAAGGAGATGCGGAAGGAATCAGAGCGTAAGGCTGACGAGTATCGACGCATGATTAATCGGAAGTTTAAAACGCGGGTGACTAGCGTAAAGGACTTCGAGCAGGTATTTCAAGCGCTACAATTGATACCGTAA	297	MAKRKKRARPPLDDRHRLAIELLTTVPTPNLEDIAKACGVDRRTLYRWRLRSDFAKEMRKESERKADEYRRMINRKFKTRVTSVKDFEQVFQALQLIP	98	MCL6458140.1		Hypothetical protein	0.6277	0.95	2e-30	114
CDS 241	241830	241665	-	TTGCCTGCGTCGAGCGCTGTACGGAACGAAGCGCCGCATCCGCAGGTCGCCGTAGCGTTCGGATTGTTCATGGTGAATTATACGGAATGCTTACGGTCGGCTAAAATAGCGTCAGATCAACGTTTTCCCGTTATCCCCGCGATTGTTAATCACCGCATGGACTAG	165	MPASSAVRNEAPHPQVAVAFGLFMVNYTECLRSAKIASDQRFPVIPAIVNHRMD	54	CDN44440.1		Hypothetical protein	0.5	0.92	0.0002	47.8
CDS 242	242149	241933	-	GTGGCTCAATTTTTCGGGGTATTATACTGGGTCGGCATGATCGGCATGTCCCTTGCTCTGGTCGTGACAACCGTTTTAATCTTTGCTTTGGGCTTTAAATTTCTGAAAGACAGACGCAAAGGGCTCGGCACCTGCTGCATCGCCTTTTCAATCTTGGCAGCGGCCATGCTCGTCATGATGGTGAACAAAACGTTTATCGTTCCCGGGCTCTCCTAA	216	MAQFFGVLYWVGMIGMSLALVVTTVLIFALGFKFLKDRRKGLGTCCIAFSILAAAMLVMMVNKTFIVPGLS	71	WP_116234118.1		Hypothetical protein	1	1	2e-41	139
CDS 243	242344	243007	+	ATGGGGGGAAGACAGCTGGCAAGCAAATGGCTGAAGACCGAAGCGCTGCTGACGGATCCGGATGTTGCCCCATATATTCCGCAGACCCGGTCTATGAGCCGGGAGAATCTCCAGCAAATGCTGGGGATGTATGACTTTGTCGTCGTAAAACCGGTCGTCGGCGGAGGCGGTTACGGTGTCATGAAAATATCCCGTACCGGCAGCGGTTATAGTATAACCCGCTTCTCTCAAACCTATTATTTTGACAGCTTCTCCGGCATGTACAGCGGTTTTCGGAAGCTGAAGGTGAGAAGGACCTATTTAATTCAGCAGGGGATTAAATTGGCCCAGGTCGATGGGCGTCCGATCGATTACCGGGTCAAATACGTCAAAGTGGACGGTCGTTGGGTCATTACCGCA…	663	MGGRQLASKWLKTEALLTDPDVAPYIPQTRSMSRENLQQMLGMYDFVVVKPVVGGGGYGVMKISRTGSGYSITRFSQTYYFDSFSGMYSGFRKLKVRRTYLIQQGIKLAQVDGRPIDYRVKYVKVDGRWVITAMVGRVARSGLFVTNLCKGGYLLKGRVGLSRSLPQISSKAKLKEMRSLTRRCTAILERRFPGIGELGFDYGLDNSGRIWIFEVNTRPQ	220	WP_116234119.1		YheC/D like ATP-grasp	1	1	5e-145	413
CDS 244	243285	243429	+	ATGGCTATGTTGTCGGATGAATTGCTGCTCGATTCTTATCATATGGCCGTGGAACTCATGCTGGATCATGATTTCATCGCTTTACTCCTGGCCGAAATCCACAAGAGGAATCTAGAGACTTCATCAGAGAGTTTAGTTCATTAG	144	MAMLSDELLLDSYHMAVELMLDHDFIALLLAEIHKRNLETSSESLVH	47	WP_089548462.1		Sporulation inhibitor A	1	1	3e-22	89.7
CDS 245	244567	243632	-	ATGTTCGCTTCTTTCTATTGCGGGATGCGCCAGGCATCAGTCACACTCATTGAAAGTATGCCCCAGCTTGGCGGGCAGCTTGCAGCCTTATATCCCGAGAAATACATTTATGACGTGGCCGGATTCCCTAAAGTAACGGCACAGGAGCTGGTCGACAATCTGCAAAAGCAGATGGACCTGTTCCAGCCGAACGTACGACTGGAGGAAAAGGTTACTTCCCTCGTTAAGCAGGACGAGCGCCATTTTGTGGTGACGACCGATAAAGGCGAATACCACTCCAAAGCCGTCATCATTACGGCCGGGGTCGGAGCCTTTGAACCCCGCAGACTGGAGCTTGAAGACGCTCGGAAATTTGAGAAAACGAATCTGCACTACTTTGTGAATGACTTAAACCGCTTC…	936	MFASFYCGMRQASVTLIESMPQLGGQLAALYPEKYIYDVAGFPKVTAQELVDNLQKQMDLFQPNVRLEEKVTSLVKQDERHFVVTTDKGEYHSKAVIITAGVGAFEPRRLELEDARKFEKTNLHYFVNDLNRFKGKKVLISGGGDSAVDWALMLEPIAEQVTLIHRRDKFRAHEHSVENLMASKVQVVTPTEITALHGEDTITKVTLSHVKTKETQEIEVDDVIVNFGFVSSLGPISDWGIQIESNSIVVDSRMETNIPGVFAAGDITTYPGKLKLIAVGFGEAPTAVNNAKVYIDPEAKLSPGHSSNMKL	311	WP_076173725.1		NAD(P)/FAD-dependent oxidoreductase	1	1	0	643
CDS 246	245056	246250	+	ATGAGCAACATTCCCAAGATAGTAATCCTTGGTGCGGGTTACGGCGGCATCCTGACAGCACAGCGCCTTCAAAAGGAATTGAATTATAATGAAGCGGACGTAACGCTTGTTAACCGTCACGATTACCACTATATTACGACCCATTTGCATATGCCCGCTGCCGGTACGGACAGCGTCGAGAATACACGGGTACCGATTTCGAAGCTCATTGACGAATTCAAGATCGATCTGGTCAAATCCTCCGTTCAGGAAATCCGTCCGCATGAGAAGAAGGTCATCCTGGAGGACGGGACGCTCTCCTACGATTTCCTGGTCATTGCCCTCGGGGGGGAATCTGAAACCTTCGGCATTCCGGGGATGGCCGAATATGCGATGACGATCCGCAGCATCAACTCGGTG…	1194	MSNIPKIVILGAGYGGILTAQRLQKELNYNEADVTLVNRHDYHYITTHLHMPAAGTDSVENTRVPISKLIDEFKIDLVKSSVQEIRPHEKKVILEDGTLSYDFLVIALGGESETFGIPGMAEYAMTIRSINSVRLIRKHIEYQFALYKNERSPQERINFVVGGAGFSGIEFVAELADRIPALCKEYDVDPNLVNVYNVEAAPTALPGFAPELVEYAMEVLRKKGVTFKIGVAIKECKPDGVVLATGEEIKAATVVWTGGIRGNHMIEAAGFETARGRVKVDEYLRAPGSDHIYVIGDNALIMNPEGRPYPPTAQIAMQQGVCCAHNIVTAIRGQQPKKFEFSNKGTVASLGKGEGIAVVGDKHIKGWRAAQLKKIVDMRYLFIIGGIPLVLKKGKFL	397	WP_076173727.1		NADH dehydrogenase, FAD-containing subunit	1	1	0	814
CDS 247	246249	246510	+	ATGAGGCACTGCAGTGTTCAAGTCCGCGCGTTGTTGACCCGGGACGAACTGGACCGTTATAACGCCTTGATGGAAGTGGGATCCTTCCTCGAGGACCAGAACCGGTATGATCTGTCGTACACGGTCCAAAAGGAAGTGGACATCCTCATCCTGCCGGCCATTGAAAGGCTGAAGGAAAAGGGAAGGGACCGCGACCGGGCGACCGCCGAATTTTTGGAGTCGATGAAATCGCAGCAGGATGAACAACAGGAAGAGGACTAA	261	MRHCSVQVRALLTRDELDRYNALMEVGSFLEDQNRYDLSYTVQKEVDILILPAIERLKEKGRDRDRATAEFLESMKSQQDEQQEED	86	WP_116234121.1		Hypothetical protein	1	1	1e-54	174
CDS 248	247381	246631	-	ATGAATGAAGCAGCATCAACTTTGGAGGGCTGGTACGCTCTCCACGATTTCCGTTCCATGAACTGGGCGGCATGGAAGGCCGCCGACGACGAAGACCGCGCCATGGCGCTGGACGAGCTCCAGGCGTTCCTGAACGAATGGTCCGAGGTGGAATCCAGCAAGCAGGGCAGCACAGCAGTGTACAGCATCATCGGACAGAAGGCCGATTTTGTGTTCATGCACCTGCGTGAAACGCTTGAAGACCTGAACGCCATCGAGACTGCGTTTAACAAAACGCTGTTTGCGCAATATACGACGAAGTCCTATTCCTACGTCAGCGTCGTCGAGCTCAGCAACTATCTCGCCGGTTCCGGCGAAGGCGACCCGATGGAAAATCCGCATGTCGTTGCCCGCCTGAAG…	750	MNEAASTLEGWYALHDFRSMNWAAWKAADDEDRAMALDELQAFLNEWSEVESSKQGSTAVYSIIGQKADFVFMHLRETLEDLNAIETAFNKTLFAQYTTKSYSYVSVVELSNYLAGSGEGDPMENPHVVARLKPILPKTKYICFYPMNKKRDQADNWYMLDMDDRRNMMRSHGLIGRSYAGKVKQIITGSIGFDDWEWGVTLFAEDALQFKKLVYEMRFDEVSARYAEFGGFFVGAILTPESFEDMLKI	249	WP_076174040.1		Heme-dependent peroxidase	1	1	8e-176	493
CDS 249	247655	247952	+	ATGCAATTTATACCCGTTCTCGTGCTGATGGTGTTATTTTTTGTCATGATGTTCGGCATCGGCTTTATTTTGAATATGTTAATGAAAACGACCTGGTTCCCTTGCTATTTGTTTGTCATTGTTATTTTACCGGTGGTCGTATACTCTTTATGGGACCGCAGCCAAATGTCGCTGCTCAGTCACCTGGAGTCTTTTCGCGTAGTCGACTATTTAACGGGGGTAGCCGGACTGGCAGGTGCGGTCATCAGCGGCTGGTCCATCCAGAAGCTTCGCAGAAGCGGATTTAAAATGTTCTAG	297	MQFIPVLVLMVLFFVMMFGIGFILNMLMKTTWFPCYLFVIVILPVVVYSLWDRSQMSLLSHLESFRVVDYLTGVAGLAGAVISGWSIQKLRRSGFKMF	98	GIO57817.1		YuiB family protein	1	1	2e-47	157
CDS 250	248047	249739	+	ATGTGGAGAAAAGCATTGGGTCTGGTGCTTGCCGCCGGGCTGATGGGGGGAGCTTCGTTACCAAACGGGATGGCGGCCTCCGCGGGAGAGCAGACCATGATCCCGCTCCGGGTTGCGGCTGAGGCGCTGGGCGCCAAGGTGCTGTGGGACGGGGCGGACAAGCGGGTTCAGGTCTCGCTCGGCAAAACCCGCTGGAAAATCACACCCGGCAGCAAGCAGTCCTTATTGGACCAAGCGCCGTATGAACTTGCGCGTACCGCGGTGACGGACGGCGGCGGAGCGCTGCTCGTGCCGCTCCAATCGTTTACCGGGGCTTTGGGCATCCGGGGAACTTGGGCGGACCATCGCTGGTCCCTCGATCCGGATGACTGGAAGGGGCGGGCGATCTACTGGATGACC…	1692	MWRKALGLVLAAGLMGGASLPNGMAASAGEQTMIPLRVAAEALGAKVLWDGADKRVQVSLGKTRWKITPGSKQSLLDQAPYELARTAVTDGGGALLVPLQSFTGALGIRGTWADHRWSLDPDDWKGRAIYWMTLLRHGKWEEAGRMMDASLSVAYPPSSLPKYEERLEKLYGLDWSLLHAEAYTDSVRSNARLVYQTPKGETFGMELRFSPEGLLNDIAWIENVTNSYRAPAYDHPEKYTEEEVQVGQSPLLLPGTLTLPRNVQEKVPALVLVHGSGPNDRDESSGGGKLFRDLAVGLAGEGIAVLRYEKRTREYPLRSATPSFTVQEETVDDAVSAAALLAADPRIDPQQIYVLGHSQGGMLVPRIIASDAGKHIAGAVVMSAPSGPMEDLMLMQYRA…	563	WP_116234122.1		Alpha/beta fold hydrolase	0.9858	1	0	1045
CDS 251	249775	251295	+	ATGCATATGAAGAGCCTGCTGCATTTTACCGAAAACCACCGGTACTGCGTGTTCCGTGATTTTGGTTTAAGCAGCCTCGACAACCGAATGCTCAGCTCCGTATACCAGCCCATGGTCGGGGCATTTGCCATCAGCTTATACCACCTGCTGTTTCAGCATATCCCGGCAGAGAAGCTGGGCTACTCCCGAGTTGAACAGCAGCGGCGCATTTTCCTGTCGCTTGGGCTTGAGCCGAGCGAGAAGGGACGCAAATATCTGATTGAGCAGGCTTCCCGTCTGGAAGCGGTGGGGCTGCTGCAATCCTGCCGGATTTACGTGCCCGAGCAGGAAGATTACATGTACGAATACGAGCTCCAGGCACCACTCTCGCCGTCGGAGTTCTTTAATACACAGCATTTG…	1521	MHMKSLLHFTENHRYCVFRDFGLSSLDNRMLSSVYQPMVGAFAISLYHLLFQHIPAEKLGYSRVEQQRRIFLSLGLEPSEKGRKYLIEQASRLEAVGLLQSCRIYVPEQEDYMYEYELQAPLSPSEFFNTQHLTLLLRDKIGKFAVLSLREELWSKEPEEYAGSSSVHKENISLAFYDIFELNTHVIDYELEQALSEVSTSRQPGLRVLDEEGALNYSDIILRFPRDSANRRHVEGLRFNHEQMGVINFVGRKYDLSVQDICRLLDEDGIFGPDGDILLDEFQHKASLQFRQDKRRQEQRDVYAGKVISFRQAETEEEQAPLEHAVQMEYYVDVPVQFQSKCDIHQYNMMLRNEPYTKLLRTYFPGSVPDNFIDIFEKIDLSYKLPGEVINVLIHYLMS…	506	WP_116234123.1	dnaB	DnaB, Replication initiation and membrane attachment protein DnaB	1	1	0	1014
CDS 252	251327	252281	+	ATGGATTCTTTGGGGCAGCTGCTGAAGCAGATGAGAGGGCCATCTTTTATACAGCGGTCGCAGGAGATCGCGGACGAACTGCTAAGGGATCCGGCGGTACGGGAGCTGCGGCAGGAGCATCCGGAGCTGGAAGAATCGCTGCTGCGGATGAACGTGACCCGGCTGTACCAGTTTGCAACCGACCGGCGGCACTGTGACCGCTGCCCGGGGCTTGAGCGGTGCCCGAACGATTTTCAGGGACATTACAGCAAGCTGGAAGTGGAGGTCGTCAACGGGATTACGGAACTGGTGGAACGCAAGGTTCCCTGCACCCTGCAGACGGCCAAGCAGCAAGAGGACCAGATCAAGAAGCGGATCCGCAGCTTTTACGTGGACGAGCGTGCATTGAGCGAAGGATAT…	954	MDSLGQLLKQMRGPSFIQRSQEIADELLRDPAVRELRQEHPELEESLLRMNVTRLYQFATDRRHCDRCPGLERCPNDFQGHYSKLEVEVVNGITELVERKVPCTLQTAKQQEDQIKKRIRSFYVDERALSEGYNEVEIMGKDRNRAPAVNQVFRYIRDVRENGLPNKGLYLYGSFGTGKTFLMSYLLHELAITGHTGVIVYMPDFVEDLKGMLSDNVKLKETVELMKACDLLIFDDIGAENLSPWVRDHVLGSILNYRMNRKPTFYTSNYALDGLERHLSFTNKDGEEGHKGQRLMDRIAPFVDVVHLHGENQRRRQ	317	WP_116234124.1		Primosomal protein DnaI	1	1	0	657
CDS 253	252581	252422	-	ATGGATGCAAACGTGCACGCTAACGATCCGCGGAAACACGTGAACGAAGAGCCGCGCAATGATTTAATGGATCTGATGAATGGCTTTGGCGGAATGGCGCTGTTTATGACCGTTCTGTTTGCAGTCATGGTGATCATTAAATTTGTTATTTCCGGCTAA	159	MDANVHANDPRKHVNEEPRNDLMDLMNGFGGMALFMTVLFAVMVIIKFVISG	52	WP_089548459.1		YqzM family protein	1	1	1e-28	106
CDS 254	252983	253301	+	ATGGCAATTGTGAATGTATCCGACCAATCCTTTAACGCTGAAATCGAAGGTCAAGGTACGGTTCTGGTAGATTTTTGGGCACCATGGTGCGGTCCTTGCAAAATGATCGCTCCGATTCTGGAAGACCTGGCTAACGAGCTCGGAGACTCCGTGAAAATTGCCAAACTGAACGTGGATGACAATCCGGAAACGGCGTCCCGTTTCGGCGTGATGAGCATCCCGACTTTGATTTTCTTCAAGGACGGTCAACCGGTTGATAAAGTGGTCGGCCTGAACTCCAAAGAAAACCTGAAAAACATCATCGCTAAACACCAATAA	318	MAIVNVSDQSFNAEIEGQGTVLVDFWAPWCGPCKMIAPILEDLANELGDSVKIAKLNVDDNPETASRFGVMSIPTLIFFKDGQPVDKVVGLNSKENLKNIIAKHQ	105	WP_076174051.1		Thioredoxin	1	1	3e-70	215
CDS 255	253530	255414	+	ATGGACGATTTTGCAAAGCAATTACAGGAACAGGAAAAAGCACTGGAGAAGATCCGCAACAAGCTGGCTTTGCTGCCCGATCTGCCCGGTTGTTATTTAATGAAGAATGCCGATGGCAAGATTATTTATGTAGGTAAAGCCAAGGTGCTGAAGAACCGGGTCCGCTCCTATTTTACCGGCAGCCATGACGGCAAGACGCAGCGCCTGGTGGCGGATATCCGGGATTTTGAATATATCGTGACCGGAAGCAACATTGAAGCACTCATTCTTGAATGTAATCTGATCAAAACGCATCAGCCGCGATATAACGTCCTGCTAAAGGACGATAAGACGTTTCCTTATATAAAAATTACTAATGAGCCGCATCCCCGCCTTGAGGTGACCCGTCGCGTGCTCAAG…	1884	MDDFAKQLQEQEKALEKIRNKLALLPDLPGCYLMKNADGKIIYVGKAKVLKNRVRSYFTGSHDGKTQRLVADIRDFEYIVTGSNIEALILECNLIKTHQPRYNVLLKDDKTFPYIKITNEPHPRLEVTRRVLKDKAKYFGPYPNAYAAQQTKKLLDRMYPLRKCGVMPKEVCLYYHMGQCLAPCEKEVPQEEYDRITQEINSFLSGGHEEIKKELQRKMQEAAEELYFERAKELRDQILNIEAIMEKQKITTTDTKDRDVLGFAVDKGWMCVQILYMRQGKMIQRHASVFPFYGEAYSDFMSFVTQYYSDNPALPKEILLPDMPKGEEAEDSSRPEDAAESIDAGGGAASLQEWLGIKVLVPQRGTKRQLVAMAEENAKVSLDEKFRLIERDEERTSKA…	627	WP_145163250.1	uvrC	UvrC, excinuclease ABC subunit C	1	1	0	1264
CDS 256	257076	255381	-	ATGGACCGGTTAAACCAGCCGCTGGAAATCAGGGCCAATTATAAATGGCTGGGCATTTTGGGAGTCATCGGCCTTATTTTATTCTTTTTCGTACAAGTGTTTCCGCAGACGAGCTCGGAGACGCTGGAGGGGCAAACGACCAAGGTCATCAGTAAATCGGAGGCGGAAGCAGCCGCCAAAGCGTTTGCCTCGGACCGGTTGAATATTCAAACAGGCATTGCAGATAAGCCGCTTGTCACATACCAGTCGGAATCGGACCTTTACGGTTATTTATCCAAAGAGAAGCTTCTTACGGAATATAACAAGAAATACGAACCGAAGTATCCTTATGACGTGTTCCGGGTCCGGCTGCCCGAGTCGAGCGATCAGGGATATGTCAATGTAGACGTACATATGAAC…	1695	MDRLNQPLEIRANYKWLGILGVIGLILFFFVQVFPQTSSETLEGQTTKVISKSEAEAAAKAFASDRLNIQTGIADKPLVTYQSESDLYGYLSKEKLLTEYNKKYEPKYPYDVFRVRLPESSDQGYVNVDVHMNTGKVVGFSITPPYSKYAAAMAETNETMRKQKLRIVEGNMTLEDKEEIASSWLQKLGYNTSSLKVSSGKDEPGLIYTDSSSHIGESQLEFKFAFEDGELHSFLPGFSVPSAHTAYVEKQTNSATMLTMLGYGLFTIVLGILAIIYSALTRRYTSFARGLFLSLFYFVVSLLTTYNMLPVLEAEGFSQFGLIVAMVVQVILSIAMTVLLYFSLVGGDGLWRKAGYNAWARAKEPGYGRYVLHSMFTGYLWAFILMGAQSVIYLVLDRT…	564	WP_116234126.1		CPBP family intramembrane metalloprotease	0.9965	1	0	991
CDS 257	257474	258880	+	ATGCAGGAGCCAAACCGAAAGGCATTGGATTTCCGATGCTTTTTTTCTTTTGACTTTTTTAAAGAGGTGAATGTATTGATTGGTAAATGGAAGTGGTTCCGGCTGGCCCCTCCGCAAATATTAACTCTGGGTTTTGCGGCCATTATTTTGATCGGAGCCATACTGCTCACCTTGCCGATTTCGAACACGACGGGAAAGCCGCTGAGTTTTATTGATGCCTTGTTTACGGCAACCTCGGCGACCTGCGTGACCGGTTTGGTTGTCAAAGATACGGGGCTATACTTCAGCACGTTCGGCCAGGTGGTCATCATGCTGCTGATTCAAGTCGGGGGACTCGGCTTTATGACGATGGCCACCCTGGTCGCCCTGGCTTTCAAGCGCCGGATTTCACTTCGGGAC…	1416	MQEPNRKALDFRCFFSFDFFKEVNVLIGKWKWFRLAPPQILTLGFAAIILIGAILLTLPISNTTGKPLSFIDALFTATSATCVTGLVVKDTGLYFSTFGQVVIMLLIQVGGLGFMTMATLVALAFKRRISLRDRLLLQEAMNQNTMEGIVRLIRKVIFFSLAIEGCGALLLAIRWSFDMPLGKAIYFGIFHGVSMFNNAGFDLFGHFNSLTGFVYDPLVNFVVMFLIVSGGIGFIVMSDLVDYRVNRKLSLHTKVVLSMTGALIVIGAVVIFIFEFTNPKTLGSLNWGGKILASLFQSVTPRTAGANTLDLASMRQASQFFTIILMFIGASPGSTGGGIKTTTFTILVGAVIAMIRGRDDIVLYRYRLAQERIFKALTITFLALFLVVGVSMVLSTTED…	471	WP_116234127.1	trkH	TrkH, Potassium uptake protein	1	1	0	838
CDS 258	258978	259650	+	ATGAAAACACAGCAGTTTGTCGTCATCGGTTTGGGGCGGTTCGGCTCAAGCCTGGCCATGGAGCTTATGGATTTGGGTTACGAGGTGCTTGGGGTGGATATTAATGAAGAAGTGGTCAATGACATGAGCGAGCATTTGACTCACGCCGTAGTGGCGGATGCAACCGATGAGGAGGTTCTTAAATCGCTGGGAATCCGTAACTTTGACTGCGGGATCGTGGCGATCGGGGACGATATCCAGATGAGCATCCTTGCCGCAATCCTGCTGAAGGAGCTCGGCGTTCAGACCGTGGTGGCGAAGGCCATCTCCATGCTGCACGGCAAAGCCTTGTCCAAACTGGGCGTGGACCGGGTGATCTTCCCGGAGCGGGATATGGGCATCCGGGTGGCGCATCAGCTC…	672	MKTQQFVVIGLGRFGSSLAMELMDLGYEVLGVDINEEVVNDMSEHLTHAVVADATDEEVLKSLGIRNFDCGIVAIGDDIQMSILAAILLKELGVQTVVAKAISMLHGKALSKLGVDRVIFPERDMGIRVAHQLVTPNLLDYIELSKEYSIVEMTVPQCLNGKTLSEVNTRARYGCSIVALHRPEGIIVAPTAMDQLHAGDIMVIIGSNSNIDRFESEAVNVKS	223	WP_116234128.1	trkA	TrkA, Potassium uptake protein	1	1	3e-160	452
CDS 259	259669	260931	+	ATGGAATCCCCGACGACCGAAATCATTCATCACATTTTAATACTGCTGCTGTTTATCATTGCCGTCGGCATGCTGTCGGGAAGACTGGCCTCCTGGCTCAGGCTTCCCGACGTTGCTGTGTTTATCGTGGCAGGCATGCTGCTTGGGCAGGGGCTGCATCTGATCAACGAGGCAAGCAGCTCGCTGATCAACCAGCTGATCCTCTCCGTCGGCTCGGCGCTCATTCTGTTTGACGGCGGCCGGAACCTGAAGCTGAGCGGGCTGCGGAAGGTATGGATCACACTCTCCATGCTGAGCGTTCCCGGCGTCATCGTCACGACCTTGATCGTCGGAACGGCCGTGCATTACCTGTTCGGGCTGGACTGGCTTTTTGCCTTCCTGGCCGCCGCCGTCATTGCC…	1263	MESPTTEIIHHILILLLFIIAVGMLSGRLASWLRLPDVAVFIVAGMLLGQGLHLINEASSSLINQLILSVGSALILFDGGRNLKLSGLRKVWITLSMLSVPGVIVTTLIVGTAVHYLFGLDWLFAFLAAAVIASTDPASIIPVFKQVKIKERVRETVESESAFNDATGSILTFALLAAVTGSGSLHIGTMTWDFLKTAVGGILVGAVVSMILTYLVAHFRLGVLKDYTTITMIVVAFSSYLIGDLIHVSGFMATFVAGLIWGNADTFGLSMDDKLEETASFADNTSVMMRMLIFILLGSQVNFRVLGDYFWPSLAAVLVLMVIARPITILLCALPDRKVKWSWRELLFMMWVRETGVIPAALSGMIAGMGVAHADVISAVTFMAIMLTILLQASTTGLV…	420	WP_145029309.1		NhaP-type Na+/H+ or K+/H+ antiporter	0.9857	1	0	787
CDS 260	261925	261001	-	ATGTTTAAGGGACTTGATCTGGATGTATTCGTCGCACTGAATGCGCTGCTTAGCGAGCAGAGCCTGACATAGGCAGCGAAGCTGATCAATTTGTCCCAGCCCGCCCTCTCGCGCAAAATTACCAAGCTGGAGGACGAGCTCGGCGTACAGCTGTTCAACCGCCGCGGCAAGCGCCTTGAGCTGACGGCCTTCGGCCAGTCGGCCTATACCTTTGCCCTGGAGCAGCGGCAGCAGCAGCAGACCTCCATTATTAAAGGGGATCTGTTCGCCAAGTACAGAAGTGACGATCTATTTCGGATAATTCTCTCAGATTACCTGACCACGCTTTTCATTAGAGGGGTTGGTGAACGCGTTTATGGAGAAGCACCCTTCCGCTGAGCTGAAGCTGGTCACCGGGAA…	924	MFKGLDLDVFVALNALLSEQSLTAAKLINLSQPALSRKITKLEDELGVQLFNRRGKRLELTAFGQSAYTFALEQRQQQQTSIIKGDLFAKYRSDDLFRIILSDYLTTLFIRGVGERVYGEAPFRAEAGHRENARNHLLNKSEVDAGIVASSIEEPGLRCTPLFDDHLELVLCARNHELCGQDNVSMYLSMRHGLPMIIFSTRKLTDELFHRAGVVPDIRMEMDSFEAIVRLLPACRAAAIMPYRLVESFSKFMLLDDNDLAIHIPDLQETRRTTSLVYSENGGLSAGARRWIEETKKIFGRTRDE	305	WP_012172315.1	nodD	NodD, Nodulation protein D	0.5906	0.95	1e-68	224
CDS 261	262256	262925	+	ATGAAAGGTTACTATGCCAGAAAGCTTCATTCGCTTCTTGGGGTCATTCCGCTCGCCTTGTTTTTCATCGAGCATGCCCTGACGAATTTTGGCGCATTTGAAGGAGGTCCTGAGCGGTTTAACGCCGGCGTCAAATTGCTGAACGATCTTCCGCTCATTTTCGTGCTGGAGTGGGTGCTGATTTATCTCCCGCTGATCTACCACGGCGTGTATGGGCTGTATATCGCGTATCAGGCGAAACCGAATAACGGACACTTCAATTATGAGCGCAACTGGCGTTATTTGCTGCAGCGGATTACCGGTGTCATTACGTTCGTATACATCATCTGGCACGTATTCGAAACCCGGTTCCAGATCACTCTCGGCAACGTGACCCACGAAGGGCTAGGCTCCCTAATG…	669	MKGYYARKLHSLLGVIPLALFFIEHALTNFGAFEGGPERFNAGVKLLNDLPLIFVLEWVLIYLPLIYHGVYGLYIAYQAKPNNGHFNYERNWRYLLQRITGVITFVYIIWHVFETRFQITLGNVTHEGLGSLMHDIVTQPVFFILYLIGVVSASFHFANGLWSFLVAWGITVGPRAQRVSSYVCMTLFVLVALLFILSLVAFRRAEFQEATVWIDTVKSVLS	222	WP_105446082.1		Succinate:quinone oxidoreductase (SQR) and Quinol:fumarate reductase (QFR) protein	0.9955	1	3e-158	447
CDS 262	262940	264686	+	ATGGCAACATCTAATATTATTATCGTGGGCGGCGGTCTGGCAGGTCTGATGGCCACCATCAAGGCAGCGGAAGCAGGCGTCCATGTTCACTTGTTTTCTTTGGTTCCGGTCAAAAGATCGCACTCCGTGTGCGCGCAGGGCGGCATCAACGGTGCCGTCAATACGAAGGGCGAGGGCGACTCGCCATGGGTTCACTTTGACGATACCGTGTACGGCGGAGATTTCCTGGCCAACCAGCCGCCGGTCAAAGCGATGTGCGAGGCGGCGCCTGGCATCATCCACTTGATGGACCGGATGGGCGTTATGTTCAACCGTACGCCGGAAGGACTGCTCGATTTCCGCCGTTTCGGGGGAACGAAGCATCACCGTACGGCGTTTGCCGGCGCAACGACCGGACAG…	1746	MATSNIIIVGGGLAGLMATIKAAEAGVHVHLFSLVPVKRSHSVCAQGGINGAVNTKGEGDSPWVHFDDTVYGGDFLANQPPVKAMCEAAPGIIHLMDRMGVMFNRTPEGLLDFRRFGGTKHHRTAFAGATTGQQLLYALDEQVRRHETEGLVTKHEHWEFLQAVIDDEGICRGICAQDLRTMEIHTFQADAVILASGGPGIIFGKTTNSVINTGTAASAVYQQGVHYANGEFIQIHPTAIPGDDKLRLMSESARGEGGRIWTYKDGKPWYFLEEKYPAYGNLVPRDIATREIFDVCVNQGLGVNGENMVYLDLSHKDPKELDVKLGGIIEIYEKFVGDDPRKLPMKIFPAVHYSMGGMWVDYNQMTNIPGLFAAGECDYQYHGANRLGANSLVSAIFGG…	581	MBY3623652.1	sdhA	SdhA, Succinate dehydrogenase/fumarate reductase, flavoprotein subunit	0.8983	0.99	0	1106
CDS 263	264702	265467	+	ATGGCGGAAGCAACTGCATCTTCCAAAAAAGTGAAGTTTATCATAACCCGTCAGGACGGCCCGGACGCTGCTGCCTATACCGAGGAGTTCGAGCTTCCGTACCGCCCGGGAATGAACGTGATCAGCGCGCTGATGGAAATTCAGCGCAACCCGGTCAACGCCAAAGGCGAAAAGATCGCCCCGGTATGTTGGGAATCCAACTGTCTGGAAGAGGTCTGCGGCGCGTGCTCGATGGTGATCAACGGCAAGCCGCGCCAAGCGTGTGCGGCACTGATCGATAAGCTGGAACAGCCGATTCGGATTCAACCGATGAAGACGTTCCCGGTCGTGCGCGACCTCGTCATCGACCGCAGCCGGATGTTCACCGCGCTCAAGCGGGTGAAAGCCTGGATTCCGATC…	765	MAEATASSKKVKFIITRQDGPDAAAYTEEFELPYRPGMNVISALMEIQRNPVNAKGEKIAPVCWESNCLEEVCGACSMVINGKPRQACAALIDKLEQPIRIQPMKTFPVVRDLVIDRSRMFTALKRVKAWIPIDGTYDLGPGPRMPEKKRQWAYELSKCMTCGVCLESCPNVNDKTDFIGPAAISQVRLFNSHPTGEMNKEERLEALMQDGGIEGCGNSQNCVRSCPKGIPLTTSIAEMNKQTTKHMFKQWLGV	254	VTR62209.1	sdhB	SdhB, Succinate dehydrogenase/fumarate reductase, Fe-S protein subunit	0.8937	1	1e-173	487
CDS 264	265635	266274	+	ATGTCTTGGTGGATGTGGGTGCTCAATATTTCCGGTTTGGTTGTCCTGATTGCGGTGTTTTACGGGTTGGAGAAAAAATGGACGAGCAAGGCGATCCTGCTTGGGCCAATTCTCATTTATGTTCTGGTCTCCCTGGAAGACCTGATCGGCTGGATCGACCTTGCCCGGGTCGTACCGGGAGCAGGCGGGATGCGGGCCTTGATTCTGATTTTCTGCCTGAGCTCGGTCATCTTCTACGTACTGTATATTTTCAACCGGATTGCCGAGTCGGCTCTGAAAAAGGAAGTGCAGCTCAAAACCGTCATTACGCGCATCAGCATGGCCACGTTAACGTGCATCCTCTTTTTTACCGTTATCTACACGTCAATTTACAAGCTCTTTGGCCATAACAGCTTCGAC…	639	MSWWMWVLNISGLVVLIAVFYGLEKKWTSKAILLGPILIYVLVSLEDLIGWIDLARVVPGAGGMRALILIFCLSSVIFYVLYIFNRIAESALKKEVQLKTVITRISMATLTCILFFTVIYTSIYKLFGHNSFDGKNIGNDLLSQLISFLYFSVATFATVGYGDITPVDNTSRGAVVMEIAFSFITVAYAMSLLSVFRKIFKEGPEGAGQEEG	212	WP_116234132.1		Ion channel	1	1	2e-149	424
CDS 265	266456	267371	+	ATGAAAAATACGCCGCATCCGGGAACGGGAAATCGGCAGGATGCAGCCCAGCCGGAGCTGCCCGGCAGCCGGCTCACCCGCAGGCAATTTTTGAAGCGCGGCGTTGCCCTAGCGGCCGGAGCGGGATTGCTGACAGGCGCCTATGCGTGGTTGTGGGAGCCGCAGCAGCTGGATACCGTGTACCGGACGCTGGTATGTCCGCGGCTGCCGGCGGCTTTTCACAACTTGAAAGTCGTCCATTTCAGCGATGCGCATCTCGGGTTTCACACCCGGAGGAAGCACATCGAGCATCTGATCGCGGTCATTCGCAGGGAAGCTCCCGAGCTGATCTGCTTTACCGGCGATATCATTGATTCGAGTGCGGAGGCGATGAACGAGTATATTCCGCTGCTCGCTTCG…	915	MKNTPHPGTGNRQDAAQPELPGSRLTRRQFLKRGVALAAGAGLLTGAYAWLWEPQQLDTVYRTLVCPRLPAAFHNLKVVHFSDAHLGFHTRRKHIEHLIAVIRREAPELICFTGDIIDSSAEAMNEYIPLLASIDAPLGKFAVLGNHDFWGGSGKDVSHKLQVAGFRVLQNSSQLLNRGGQSIAVVGLDDWLHGFPDPQKGRSGIPDDMFTLLLMHEPDYAGNAALFPFDLQLSGHSHGGQVRLPLLGALMTPPGSKRYVMGMYEVGERRMPLYVNRGIGETHLPVRLLCKPELTVFALQSGAR	304	MBY3623655.1		Metallophosphoesterase	0.5267	0.98	8e-91	281
CDS 266	267431	268061	+	GTGCTGAATGAGGACACACGAACGCCGATGCCTTTGCTTACGGGCAGCCGCCTGATGATGAAACCGATCGAACCGCAGGACGCGCCGAGGCTGCTGGATATCCTGGCAGACCCCCAGGTGATCAAATACGTGACCCAGAGCTCCTTCTTCAGCTTTGCCCGCTCGCGGCGCATCGCCTCGGAGCTGCTGAGCACCGGCCGCAGAGACTCGCTGCACATGGGCATCTGGCTTCATGGCGAGCACGAGCTGGCCGGCGTGGTGTCGATGCAGCATTGGCGTGAGGAAAAGCGCGATGCCATGATCGGCTATATGCTCGCCCAAGCGTACTGGGGCAGGGGAATCGCCACCGAAGCGCTCGGCTTGATGCTGAACTATGCCTTCACCGAGCTGAAACTGCTG…	630	MLNEDTRTPMPLLTGSRLMMKPIEPQDAPRLLDILADPQVIKYVTQSSFFSFARSRRIASELLSTGRRDSLHMGIWLHGEHELAGVVSMQHWREEKRDAMIGYMLAQAYWGRGIATEALGLMLNYAFTELKLLHIEGRCHAVNTASARVMQKNGMQLSRTFQHRRMFFAAPVEMMVYAHTDRTYDEYRKGLQLPANQADAPTLQSYEIR	209	MBY3623656.1		Acetyltransferase (GNAT) protein	0.3986	0.69	8e-25	105
CDS 267	269021	268211	-	ATGAAATTCGATTTGCATACCCACCACTTCCGCTGCGGGCACGCCGACGGCAATATCCGGGATTACGTGGAAGCGGCGCTGGAGGCCGGGCTTCAAGTCATCGGCATTTCGGACCACACCCCTTATTTTGGTGAGAAAGAGGACCGGGCGTTTCCACGCATCGCCATGGGCAAATCGGAGCTTCAGCATTATGTGCGGGAAGTGCTTGATTTGAAAAAGGAATACGAGGGGCGCATCGACGTGCTGCTCGGCATCGAATCCGACTTTTTTCCGGAGCATGCCGAAACATACAGGAAGGTTCTTGCCGATGTTCCGTTTGACTACATCATCGGCTCGGTACATAGCGTGGGCGGCGTCAGCATCTTTAACAAAAACCGCTGGAAGGGGCTGTCCGAACAG…	810	MKFDLHTHHFRCGHADGNIRDYVEAALEAGLQVIGISDHTPYFGEKEDRAFPRIAMGKSELQHYVREVLDLKKEYEGRIDVLLGIESDFFPEHAETYRKVLADVPFDYIIGSVHSVGGVSIFNKNRWKGLSEQERIRVKEDYYRLIQDSARSGMFQILGHIDAMKGNFPAFSDIPADEIIDETLQTIAECGIAIEINTSGKTKLSGGWYPADAILERALHFGVDVTFGSDAHVPGRVGDERDEVARRLKDIGFREWVYFKGKDKKVVPL	269	TDL93231.1	hisJ	HisJ, histidinol phosphate phosphatase	0.6245	1	5e-115	340
CDS 268	269974	269071	-	ATGAACATTAGCCAATTGGAGACCCTGATTACCATCTCGAAAACCATGAGCTTCCGCAAAGCCGGAGAGCTGCTCAACTTAACCCAGCCGGCTGTGTCTGCCCAGATCAAAAGTCTGGAGGACGAGTTCAAGACGGTGCTTGTGGACCGGAATCAGCCCGTCACGCTGACCGACCGCGGAGAAGTGTTTCTCAGCCATGCCGAACGGATTCTAGCGATTGTGGAAGAGCTGAAGGAGCGCCTGTACGACCTGGATCAAACACCACAGGGACACATCGTGCTCGGAACCACCACTTCGATAGCCATACAAATTTTACCCAGAGTCCTTTCTTACTTCCAGAACCAGTTTCCACTCATCAAAACCTCTATCATGTCCATGGCTTCATCCCAGATTTACACC…	903	MNISQLETLITISKTMSFRKAGELLNLTQPAVSAQIKSLEDEFKTVLVDRNQPVTLTDRGEVFLSHAERILAIVEELKERLYDLDQTPQGHIVLGTTTSIAIQILPRVLSYFQNQFPLIKTSIMSMASSQIYTSVENGQIDVGLGYLIERNPNLMTSVLYYDTFELIVSPRHPLARKTGVTIDVLRETPLILLSPDTVGRRFADDILKKHGIEPNVVMELSSSEEIKRMVEIDLGAAIMSKQSVASELRLGTLKIIPLTELEVSHPVGVIYKSGKYLNSAMQQFLSDLKGMPETNFISSE	300	VTR62215.1	oxyR	DNA-binding transcriptional regulator OxyR	0.83	1	0	513
CDS 269	270359	270818	+	ATGAAGGCTGAAGTCATTAATCCTTTTCTGGAGTCCGCCCGGACCGTCATTGAACAAGTGATTCAGGTTACCCCTTCTACAGGCAGCCTCGGGGTGAAGAATATGGAGATCATCGAGGATCACATCTGGATTCAAATCGGGATGACAGGACAGCTTACCGGCAACATCGTGTTCGGAATTCAAGAGCATGTAGCGCTGCGGATGGTGTCCGTGATGATGGGCGGTTACATTCTGACGGAAATGGACGAAATGGGCCAGAGCGCCATCTCCGAACTTGGTAATATGATCAGCGGCAATGCCAGCACGATTTTGTCCAACCAAGGGGTCACAGTTGACATTACGCCTCCGAGAGTGATGAAGAGCGAGCATATCGAGTCGTTCCTTCCGCAAAAGGCGCTC…	459	MKAEVINPFLESARTVIEQVIQVTPSTGSLGVKNMEIIEDHIWIQIGMTGQLTGNIVFGIQEHVALRMVSVMMGGYILTEMDEMGQSAISELGNMISGNASTILSNQGVTVDITPPRVMKSEHIESFLPQKALSIPLLMDGIGELDIQVMIS	152	TGV28104.1	cheX	CheX, Chemotaxis phosphatase CheX	0.543	0.99	1e-47	160
CDS 270	271282	270820	-	ATGGGAGAAGATATCAAAGTCATTGTATTTAAGCTGGGCAGTGAAGAGTACGGAATCGAAGTCGACAAAGTCCAAACGATTGAGCGCATGCTTCCCATTACACGCGTTCCGAAGACATACACGTTTGTTAGGGGCGTCATCAACCTGCGTGGCGTCGTCATTCCGGTGATCGACCTGCGGGGACGCTTCGGCCTTCCGGAAACTGAATATACGGACCAAACGCGGATCATTATCGTGGTGGTAGGCGAAATGGAAGTCGGCTTTATCGTCGATTCGGCCAATGACGTCATCGATCTGAACAGAGACCGGATCGAGACTCCGCCGGAAGTCGTCGGAGGCATTAAGGCCAGATACCTGGACGGCGTGGCAAAAATCGGCGATGACCGTCTGCTCATCATG…	462	MGEDIKVIVFKLGSEEYGIEVDKVQTIERMLPITRVPKTYTFVRGVINLRGVVIPVIDLRGRFGLPETEYTDQTRIIIVVVGEMEVGFIVDSANDVIDLNRDRIETPPEVVGGIKARYLDGVAKIGDDRLLIMLNLSEVLKKSEIIQLESLEE	153	MBY3618669.1	cheW	CheW, Chemotaxis protein	0.8553	0.99	5e-77	234
CDS 271	273447	271362	-	ATGGACATGAATCAGTATTTATCCATGTTTATCGATGAGTCCAATGATCATCTGCAATCCTTGAATGAAAACATGCTGCTGCTCGAACAGACACCGAATGATCTCTCCATCGTCCAGATTATTTTTCGCTCGGCTCATACGCTGAAAGGGATGGCGGCTACGATGGGCTTCGAGGACCTTGCATCGCTGACCCACCAAATGGAGAACGTGCTCGACCTGGTACGGAACGAAAAGCTGGTGATGCAGGACTTTATCTTCGACACGCTGTTTAAAGGGCTTGATGCACTTGAGGCCATGGTGGAGGATATTACCCAGGGCGGCGAAGGGAAAGCCGACGTGTCGGCAATCGTTGCCGACCTTCAGGCGATCGTTCGCGGAGAAGCCCCTTCCGCCGGCAGC…	2085	MDMNQYLSMFIDESNDHLQSLNENMLLLEQTPNDLSIVQIIFRSAHTLKGMAATMGFEDLASLTHQMENVLDLVRNEKLVMQDFIFDTLFKGLDALEAMVEDITQGGEGKADVSAIVADLQAIVRGEAPSAGSAKSAGSAPAKQETNTAIQLDEFQYSVLQQSIGEGHRVLYIDVAIRDDCQLKAVRAYMVFDLLEKSGEVIKSHPTVQDIEQEKFEKSFSLYYITQKDPAELKQQILNVSEIDQASVVELDHESLQQMAEMGAASAQSAAAVAEETKPDTAAPAAAAPAAESKENKPAAAAKPAAKTGGAPARTIRVDIERLDVLMNLFSELLIDRVRLEQLASEVQNHALTETVEHMSRVSSDLQNIVLKLRMVPVDTVFSRFPRMVRDLAKSLDKK…	694	TGV29216.1	cheA	CheA, Chemotaxis protein histidine kinase CheA	0.6596	0.9	5e-173	520
CDS 272	274876	273460	-	TTGGTCTCTCAGATACAGCTTATGACGCCATACAAAGTCATAGTAGTGGACGACTCGGCTTTCATGCGGAAGATCGTATCCGATCTCATTGAAAAGGATCCCGCATTTCGGGTCGTTGATACGGCCGTTAACGGAAAGGAAGCCGTAGACAAAATTTTAAGCCAGCAGCCGGACATCGTCACGATGGACGTGGAGATGCCGGTGATGAACGGGCTCGAAGCGCTTACGGTCATTATGCAGGCGCATCCGCTGCCGGTAATTATGCTGTCCGGCATCAATGAGGCCGGCATGAGGGAGACGATCAAGGCGCTTGAAGCCGGAGCGTTTGATTTTATCCGAAAGCCGTCCGTAGCGCATGCGCAGCAGATCGATGACGTTCGGGATGCCCTGCTTGAGCAG…	1416	MVSQIQLMTPYKVIVVDDSAFMRKIVSDLIEKDPAFRVVDTAVNGKEAVDKILSQQPDIVTMDVEMPVMNGLEALTVIMQAHPLPVIMLSGINEAGMRETIKALEAGAFDFIRKPSVAHAQQIDDVRDALLEQMKAAMAAKERRALWKAEEEKRKNKPAAAAPVSTPVLPKLGRKRPLPDLAKEPGARNGAAAQESAPDKEVVLRQPDKPKATKLSKPGVGKKHQDSPNSRTTRELTHQVLESAPSAEEAKTTKPAGTDAAKPSRTAEGRAATAYTQLVAVGCSTGGPRALKTLLEGIPADFPAPVVIVQHMPPNFTKSLAQRLNTFSPLTVVEAEQGMALEPGFAYIAPGGYHTKIVPDQSRGLMISLTEESPVGGHRPSVDVMFESLLELPSLKRHV…	471	MBY3618667.1	cheB	CheB, Chemotaxis response regulator protein-glutamate methylesterase/glutamine deamidase	0.5649	0.97	5e-154	454
CDS 273	274925	275843	+	GTGTACCGGCTCGACGGGTACCGGAACGCCGAGGTCAGCCTATATGCGGCGCTGCTCAGCAGCTTCCTGTTCGCCGGGTACCTCCTGATCCGGTACTGGCGCAACCGGACCTTCTATGCGCGGCTGTCCGCGCCGTCCCCGACGACGGAAGAGCTGCTGAACAACAAGCAGCAGACTCCCTTGTCCCTGAGCCTGCACCGTCTGATCAAGGGACAGTACCGCCGCTATCAAACCGAGCTGCAGCAGTATAAGCACAAGCTCGATTCCCATATTCAATTCATCAACCAGTGGGTGCATCAGATGAAGACGCCTGTGTCGGTCATCCATCTGATCATTCAGCATCAGGACAAGCCGGAGTTCACCGCGATCGGCGATGAGCTCGACCGGCTCCGGAAGGGG…	918	MYRLDGYRNAEVSLYAALLSSFLFAGYLLIRYWRNRTFYARLSAPSPTTEELLNNKQQTPLSLSLHRLIKGQYRRYQTELQQYKHKLDSHIQFINQWVHQMKTPVSVIHLIIQHQDKPEFTAIGDELDRLRKGLDMVLYTARLDTFEKDFYVEELDLEQVVRSVTSSQRRLFIRSRIFPVIEFERPLRITSDEKWLSFVMTQLVTNAVRYSAGEEHRQIRFRGYRSGSEAVLDIQDEGIGIPQGDLPRVFDPYFTGENGRLYQESTGMGLYLVKQICSRMGHGVEIESEEGRGTTVRIKFKLTNV	305	WP_116232893.1	cheY	CheY	0.9902	1	0	587
CDS 274	275933	276704	+	GTGACGATTCTGGAAGTGAAGCATTTGTCAAAAATCTATGAAGGCCGCGTACCGCTGCAGGCGCTCGACCATATCCAGTTCGCGGTGTCCGCCGGCGAATTCGTGGGTGTGATGGGCCCCTCGGGGAGCGGCAAGACCACGCTGCTCAACGTGATTGCGACAATCGACGAGCCGACGGCCGGCGAAGTCTGGATTAACGGGACCAACCCGCATCAGTTGAGCCGCAAACAGACCGCGCTGTTCCGTAGGCGCGAGCTGGGCTTCGTGTTCCAGCATTTCAACCTGCTTGATACGTTGAGCGTCGGGGAGAACATCGTGCTGTCCCTGTCGCTGGACGGGGTGCCCGTACGGGAGATGGAGCGCAGGCTGGAGGAAGTGGCGGAGAAGCTCGGCATTCGC…	771	MTILEVKHLSKIYEGRVPLQALDHIQFAVSAGEFVGVMGPSGSGKTTLLNVIATIDEPTAGEVWINGTNPHQLSRKQTALFRRRELGFVFQHFNLLDTLSVGENIVLSLSLDGVPVREMERRLEEVAEKLGIRGILDKRTYEISGGQMQRTAIARALIHRPSLILADEPTGNLDSKASKDVMETLDQMNRQEQATVLMVTHDPVAASFCHRVIFIKDGKFYNEIYQGSNRQAFFQKIIDMLSLLGGDNRVLSTVRL	256	VTR60371.1		ABC-type lipoprotein export	0.7344	1	3e-135	390
CDS 275	276678	278628	+	GTGTCCTTTCTACAGTTCGTTTATAGAAACGTCGCCCGCAGCAAGCGGACCTATGCGGCTTATTTTCTCAGCAGCGCCTTCTCGGTCATGATCTTCTTCATCTGCGCCCTGTTCCTGTTCAGCCCCTATATCCGCGGGCAGCTGATCTATCCGATCGTAATGCAGACGATGATCACCGCCGAATGCATCATGTATCTGTTCTCCTTTTTCTTCGTGCTGTATTCGGTAGGCTCCTTTCTGACCTCGCGGAAGCGGGAGATCGGAATCCTGCTGATGCACGGGATGACCAAGGGACAGCTGAACCGGATGGTCCTGATGGAGAACATGCTGATCGGCCTCGGGGCCATCCTGACCGGTATGGCCGCCGGCCTTATCACAGGCAAGCTCTTTCTGATGATT…	1950	MSFLQFVYRNVARSKRTYAAYFLSSAFSVMIFFICALFLFSPYIRGQLIYPIVMQTMITAECIMYLFSFFFVLYSVGSFLTSRKREIGILLMHGMTKGQLNRMVLMENMLIGLGAILTGMAAGLITGKLFLMIGSRSFGMAPIPFYLPWQALALTAGAFVLLFLLISVCTSVMLRNRTLIELFQSGQRPKTPPRTSGIQSLLAAVLLLASYALAATTTVNTIYIRMLPVVIMTIAGTYFLYTQLGVWVVRLLQKRRLFFWKKTNIVTVSNLAYRLKDNANMLFMVTIISTVSFCAVGVFASINTLSGQFREDYPAAVSYLSKGGNSLEAQHVRQLGDELRAKGLRPAIVSFPVKNIQVGLPAGEGDRALLPVISYSSYKQAVEAAGDSDLEKPLEGIDA…	649	VTR60369.1		FtsX-like permease protein	0.5806	1	0	721
CDS 276	278666	279287	+	ATGGAGCAGTGGATTACCAGCGTCGTGGAACAGTTCGGTTATGTCGGTATTGCGCTCATTATTGCCCTTGAAAATATATTTCCCCCGATTCCGTCGGAGCTGATCCTTACGTTCGGGGGCTTTATGACAACGAAATCGCATCTGACCATCCCGGGCGTCATCGCAGCGGCTACAGTCGGCTCCGTGATCGGAGCGGTCATTCTGTACGGCATCGGCCTGCTGCTGGATGTGAACCGCCTGGAGCGGATCGTGGCCAAATGGGGCCGCATCCTGCGGGTCAAATCCTCCGATATCGCCAAGTCGGAGAAGTGGTTCAGCCGTTACGGCTACTTTACGGTGTTCTTCTGCCGGATGATTCCGCTCGTGCGGTCCCTGATCTCGATTCCGGCCGGGATGGCG…	621	MEQWITSVVEQFGYVGIALIIALENIFPPIPSELILTFGGFMTTKSHLTIPGVIAAATVGSVIGAVILYGIGLLLDVNRLERIVAKWGRILRVKSSDIAKSEKWFSRYGYFTVFFCRMIPLVRSLISIPAGMARMKFGLFLLFTTVGTLIWNTVLVYLGAALGDSWESILHYMDVYSHAAYAVIGLVIVCVLFLYLRRARGMRVEK	206	MBY3626188.1		DedA family protein	0.6359	0.99	1e-80	248
CDS 277	279309	280128	+	ATGAAAATTCGTGTTTTAATTGCTGATGATAATTCTTTTATTCGTGAAGGTATGAAAATTATTTTAAATACTTTTGGTGAATTTGAAGTTTTAGCTACTGTTAATGATGGTCAAGAAGCTGTTGATTATTGTCGTACTCATGAAGTTGATGTTGCTTTATTAGATGTTCGTATGCCTAATATGAATGGTGTTGAAGCTGCTAAAATTTTAACTGAAGAAACTGGTACTAAACCTTTAATTTTAACTACTTTTGATGATGATGAATATATTTTAGATGCTATTCGTTATGGTGCTAAAGGTTATTTATTAAAAAATAATGATCCTGAACGTATTCGTGATGCTATTAAATCTGTTCATTCTGGTAATAATGTTTTACAAGATGTTGTTTTAGATAAATTA…	819	MDLMEIIKAVILGIVEGLTEFAPVSSTGHMIIVDDMWLKTGEFLASPVANTFKVVIQLGSILAVVVVFWSRFLDLLGLRRRKPEAGGSRAQGRLKLTQVIVGLIPAGVLGLLFDDYIDEHLFSTRTVLIGLVIGALLMIAADVWRPKRPKAETVDQITYGQAFGIGLVQCLSLWPGFSRSGSTISGGVLMGMSYRAASDFTFIMAVPIMLGASGLSLLKNWEYFTMDMMPFFLAGFISSFIVALIAIRFFLKLINRIKLVPFAVYRIVLAAIIFLVIW	278	WP_101795422.1	bacA	Bacteroid development protein BacA	0.6348	0.95	2e-156	457
CDS 278	280251	280851	+	ATGAAAATTGTTGTTCATGTTGTTGATGATGAAGAATTTGTTCGTAAATCTTTAGCTTTTATTTTAAATACTTTTGGTGAATTTGAAGTTTTACATCAATCTGCTGAAGCTTTTTTAGCTTTTGCTCCTAATGTTCGTAATGGTATTTTAGTTTTAGATGTTCGTATGCCTAATATGAATGGTGTTGAAGCTGCTAAAATTTTAACTGAAGAAACTGGTACTAAACCTTTAATTTTAACTACTTTTGATGATGATGAATATATTTTAGAAGCTATGAAAGCTGGTGCTGTTGATTATTTATTAAAAAATAATGATCCTGAACGTATTCGTGATGCTATTAAATCTGTTCATTCTGGTAATAATGTTCCTGGTGCTAAAGCTGAAGAATCTTCTGATTGT…	600	MKIRVLIADDNSFIREGMKIILNTFGEFEVLATVNDGQEAVDYCRTHEVDVALLDVRMPNMNGVEAAKILTEETGTKPLILTTFDDDEYILDAIRYGAKGYLLKNNDPERIRDAIKSVHSGNNVLQDVVLDKLKSVMDGLPAAQGRRTETSAHQEHGGAQQAGMQEAGGKGASASTGSTSGRGTAGTSGASAVSAAQAKGDMSSDCPFDRSVFTERELEVMSLIAQGLSNKEISKELFISEGTTANYITSILNKTALSHRTQIAIYYLTGKVR	273	MBP1980146.1	fixJ	FixJ, Transcriptional regulatory protein FixJ	0.614	1	9e-80	247
CDS 279	281085	282192	+	ATGGAACTGTGGACCGTCGGCAACAAAACGATACTGCTGCTCTTTGTCGTGATCGCCACCTATTTTACGGCAGCCCAACCGGACCCGTGGATCGTGCTGCTGTTTCTCATTTACTCGGCGCTGAATCTGGTGCTGCATATCGTGAAGGGGAGCCGGTTGAAGCAGGGCGCCATCTTGATCATCGAGCTGTTTTTGATCGGCTGTGCGGTGTATCATCCCTTTTTCACGCTGCTGCTGCCCTTCGGATGTTATGAGCTGGCCACGTTTTATCCCCGGAAGAACGGGGTCGTGCTCCTCGTCATCCTCATTCCGCTGATCTTCCTGCGGGATTCGATGATGGTTCTGTATATGTTCGTGGCCGCGCTGAGCTATTTCAATTATGTGCTGGTCCGGCAGTAT…	1107	MELWTVGNKTILLLFVVIATYFTAAQPDPWIVLLFLIYSALNLVLHIVKGSRLKQGAILIIELFLIGCAVYHPFFTLLLPFGCYELATFYPRKNGVVLLVILIPLIFLRDSMMVLYMFVAALSYFNYVLVRQYMGRIVRQEDENELIRKDMHRLARSLNENRDFARASEYMVKLEERSRLTQQIHDGIGHAMTGALIQMEAAKRLLHSDPHTAESLLQNAIGISKEAIEEIRLTLKNNKPPVEQLGLSRLKTAVEAFSGKTGMMTSVVHDGNMEIITPLQWKIIYENVTEALTNSAKYSGATSVHVEIRVLNRFIKAVVSDNGQGSSKIVKGLGLIGMEERTASVNGTVIADGSQGFTVTTLIPYGRE	368	WP_116232886.1		Histidine kinase	0.9946	1	0	724
CDS 280	282382	283318	+	ATGAACGTGCTCGATATTCGGGGGCTGACCAAAAAATTCGGTGAATTCGTCGCCGTGGACAATATGTCGCTGACGGTAAGGGAAGGGGAGATTTTTGGCTTTCTCGGGGCCAACGGCGCCGGCAAAAGCACAACGATCAATATGGTATCGTCACTGCTGCGCCCAAGCAGCGGGGAAATCCGGATTTTGGACCGGGACATCACAAAGCAGAGCCGGTTCGCCAAGCTGAACCTGGGCATCGTGCCGCAGGATCTGGCGATCTATGAAGATATGACGGCCTATGAGAACGTGAGCTTCTTTGCCGGATTGTACGGTCTGCGCGGCACCCAGCTCAAGGAACGGACGGAGGAAGCGCTCGAATTTGTCGGCCTCAGCGACAAGGCGAAGAGCCTGCCGAAG…	936	MNVLDIRGLTKKFGEFVAVDNMSLTVREGEIFGFLGANGAGKSTTINMVSSLLRPSSGEIRILDRDITKQSRFAKLNLGIVPQDLAIYEDMTAYENVSFFAGLYGLRGTQLKERTEEALEFVGLSDKAKSLPKNFSGGMKRRLNIACAIAHKPKLIIMDEPTVGIDPQSRNYILTSVRNLNESGCTIIYTSHYMEEVEEICSRIAIVDHGKIIAEGTKEQLKSTITDVKDIRIEVKSAQPAAAGALKAIPGVRTVLQEENVIRIHSDAAVDNLNRILKQLMDDGMEIRSVEEKEPNLETVFLTLTGRNLRD	311	TGV05916.1		ABC transporter ATP-binding protein	0.7528	0.85	6e-145	418
CDS 281	283346	284474	+	GTGAATATTTTATCGATTGCATTTAAAGAAATCAAACAGGATTTCCGGGATCGGCGCACACTGATTTTTATGCTTGGCTTTCCGATCATTCTGATGCTGATTCTAGGCCTGGCCCTGACGAACGCATTCAGCGGCGACTTGAGCGTCGGTGACCTGAAAGTGGTCGTGAAGGACACCACCGGAGGAGGACCGCTGTCCGAAGCGTTTGCTGCCTTTACCAAGGAGGCTGGAAAATCGGGGATCACGTTTGATACGCTCCCGGCGGGGAAGAACGGCCGGACCGAAGTGGAGAACAACCGCTACGTGGATTATGTGGAGCTGAGCGGGCAGGGGATTTCCCTCTACGGCAGCAGCCGCAGTACGATTGAGAGCAATATCGTGCAGGGGATGCTGACGTCC…	1128	MNILSIAFKEIKQDFRDRRTLIFMLGFPIILMLILGLALTNAFSGDLSVGDLKVVVKDTTGGGPLSEAFAAFTKEAGKSGITFDTLPAGKNGRTEVENNRYVDYVELSGQGISLYGSSRSTIESNIVQGMLTSFADKYNAAAAVAQTEPAQVQAVFAGGAGSDYIKELSINADRTPGSIDYYALALTVMVGLWAAMPAGGLIQREIGRGTAVRLVTAPVRKSEIFAGKVLGGIVTNFLFVIVIIVFSKYVFKAYWGEHMGIVLIVLLSEVIMALSLGLAFSYLLKGSASRGIISLIVQLMSFFGGAYFPIGDEAGGGIMGFLVNLSPIRWGNHGLTQVIYGNDVSAAWPAVGLYIGFAILFLGASIAVMRRREGL	375	WP_116232884.1		ABC-2 family transporter protein	0.9973	1	0	692
CDS 282	284475	285627	+	ATGTGGAAGGATATCTGGTTTTTGGTGATCCGGACACTCCGGGCCACATTTCGCAAACGCAGCACGATGATTCTGTACTTCGGGCTGCCGATCGCCGGCATCTTGGCTTCCTTGCTGCTCTATGGATCGCAGGGAGCAACGGAGCTTCGGGTAGGCGTAGTCAACGGGGATGACGGGCAAACCATCGCGGCCGATACGGTTCAGTTTGTTCAAGGTCTGGACCATGTCAAGGTCGTGAACGTGACGCAGCAGGAGCTGCAGGATCAGCTTGCCGCAAGCGATCTCGACAGCGGGCTGATCATCGAGTCCGGCTACTCGGAGAGCGTTCGGAGCGGCAGCCCGGACCATATCGCGATTCAGTCGGTGAAGGGCGCCCAAGTAACGGCGTATATGAAATCT…	1152	MWKDIWFLVIRTLRATFRKRSTMILYFGLPIAGILASLLLYGSQGATELRVGVVNGDDGQTIAADTVQFVQGLDHVKVVNVTQQELQDQLAASDLDSGLIIESGYSESVRSGSPDHIAIQSVKGAQVTAYMKSMLYGYIDNVATMGRISAGNDAKFQQLYDRYRSADFKVTSESVNDTSTTKEMSYQSIGFLLMFMMTSAVSLSELILKNRENRTYFRVLSSPINARTYVMANILMNLIVMLAQIVIVLFFMRVVFRIDPGMPVAQMFGILLLFSLVSVSISLAIVAFSKSTAMAGALSNLIVTPTCLLSGCFFPISIMPDAIRRVSDFLPQNWVLQSIEKLQSGEGFAGVWFNLSILFAFAVVFFLIATYKFGRNNDTRNFV	383	WP_152399451.1		ABC transporter permease	0.9948	1	0	707
CDS 283	287432	285687	-	ATGCTGCTGGAAGCTGTGTACCACCGCCCCAAACTTAACTGGTGTTATGCCTATGACGGACGTACCATCCACCTGAGAATCCGCACCAAACGAGACGACGTGACCTCGGTATCGGCCATGGCCGGCGACAAGTACATTTGGGAGGAGTCGATGGAGTATATCCCGATGATCAAGCTGGTTTCCGACGAGCTGTTTGATTACTGGGAATGCGAAGTGACGCCTCCCTACCGCCGGCTGAAATACGGATTTCTGCTCGAGGACGGCAAGGAAAAGTACTGGATGACCGAATACGATTTCCTTCCGGAGCCGCCAGGGACGCCGGACCGTTTGTTCGAGTATCCTTTCATCAACCCGGTCGATATTTTCACTGTGCCGGCATGGGTGAAGGACGCGGTCTTT…	1746	MLLEAVYHRPKLNWCYAYDGRTIHLRIRTKRDDVTSVSAMAGDKYIWEESMEYIPMIKLVSDELFDYWECEVTPPYRRLKYGFLLEDGKEKYWMTEYDFLPEPPGTPDRLFEYPFINPVDIFTVPAWVKDAVFYQIFPERFANGDPSLDPKGTLPWGGEPERDNFFGGDLQGVLDHLDHLSELGINAIYFTPIFKATTNHKYDTEDYLTIDPQFGDMELLKKVVAACHERGIRVLLDAVFNHSGRTFAPFLDLREKGEQSRYKDWFHIRKFPIGVEDGVPSYDTFAFEPLMPKLNTENPEVKEYLLKVAEYWIKEADIDGWRLDVANEVDHQFWREFRQVVKQAKPDAYILGEIWHESSPWLQGDQFDAVMNYPFTNAALDFFVDGITDAEGFANAIGK…	581	WP_116232882.1		Alpha-glycosidase	0.9931	1	0	1201
CDS 284	287725	288400	+	TTGAACGTATCATTGTTATATATCGAAGACGACGCCGAGATCGGCGAATGGGTCTGCCGGGACCTGACTGAACGCGGATATCAGGTGGAATGGCAGCGCAGCGGCGAAAGGGCCGCGGAGCTTGCGGCCAACTGCAAGCTGGTTATTCTCGATGTCATGCTGCCGGGCCTGGACGGATTTACGGTGGGACAAAGGCTGAAGAAGGCGTACCCGGAGCTGCCGATTCTGATGCTGTCCGCGCGGACGTCCATCGACGACAAGCTGGAAGGGCTGCAGTTTGCCGACGATTACCTCACGAAGCCTTTTCACCCCGACGAGCTGGCGGCCCGAATCGAAGTGCTGCTCCGCCGGTCGGGATCGGTCGCGTCCGATGTGCTGGAACTGAAGCACTTGAAGGTA…	675	MNVSLLYIEDDAEIGEWVCRDLTERGYQVEWQRSGERAAELAANCKLVILDVMLPGLDGFTVGQRLKKAYPELPILMLSARTSIDDKLEGLQFADDYLTKPFHPDELAARIEVLLRRSGSVASDVLELKHLKVHERENRIMNRETGEEIILTGKQYQIFKFMLRHLGQILTKEQIYEGVWGEPYFDGDKTLMVHIRYLREKLERDPAAPEIIETIRGVGYRIKA	224	MBY3623293.1	ompR	DNA-binding response regulator, OmpR	0.7545	1	9e-123	356
CDS 285	288396	289826	+	ATGAAGACGGGAAGAAGCGGAAAGTTCCGCGGTTCGCTGCTGTCGAGATACCTTTTAATTATGGTCATCGCGCTGCTTTTTATTCCGGTGGTGTTTCCTGCGGCGCTGATCGGATACCAGCTCGTCAACTTGAATATCATCGATCCGCTGTTTCCCTCGGAGCCGGAGCAGGAGAATCCATACACCGGCTTACGTCTCGAGAGAACATGGCATCAGGAAGCCAAGAAATTGAAGGACAAAACTCCGGCACAGATCGATGCCAGGCTTAAAACGCTGAGCCAAGAGTATAACAAGGCGGCCGTGTTCTGGGTCGACGGACAGGGCAAGCTCCGGGAGCCGGGGGGCAGCAAGCTGGATCTTCCGAAGCAGTGGAGCGCGTCGGATGCGATGGCTTTTATG…	1431	MKTGRSGKFRGSLLSRYLLIMVIALLFIPVVFPAALIGYQLVNLNIIDPLFPSEPEQENPYTGLRLERTWHQEAKKLKDKTPAQIDARLKTLSQEYNKAAVFWVDGQGKLREPGGSKLDLPKQWSASDAMAFMKKYRESYGKFTVVAFIGDAESLGKGFMVIEVPKEVQSTRSDSVSDRTFYFVYVLILLMFLAFVAVSWMFFVNMRRRLLSLQHAMTVQGQNGLPEPIQVKREDEIGQLENAFNGMVAKLGRSLKREREEEELRKRLIANLSHDLRTPLTVIRGHVHTLQKEPLSDRGQELLKLTEAKLGDLGALIDNLLSYNLLTSGRYTLQPVQADVLRIVRESAAAWYPLWEREGFEVDVSLQEEPLWWLVDIQWFRRILDNLFQNVLRHAHSGL…	476	WP_116232880.1		HAMP domain-containing histidine kinase	0.9958	1	0	887
CDS 286	290385	289902	-	ATGTCTTTAAAAGTTCAATGGAAATTATGTTGGGAAAATCAATTAGAAGCTGCTGATCATGAAGAATTATCTGAATTTTTTCGTAAATCTTATGGTCCTACTGGTGCTTTTCATGCTAAACCTTTTGAAGGTGGTCGTTCTTGGGCTGGTGCTCGTCCTGAACGTCGTGCTATTGCTTATGATTCTCGTGGTATTGCTTCTCATATGGGTGTTTTACGTCGTTATATTAAAGTTGGTCCTACTGATTTATTAGTTGCTGAATTAGGTTTATATGCTGTTCGTCCTGATTTAGAAAATCAAGGTATTGCTCATTCTGTTGGTGCTTTAATTCCTCATTTACAAGAATTAGGTGTTCCTTTTGGTTTTGGTGCTGTTCGTTCTGCTTTAGAACGTGTTGCT…	483	MSLKVQWKLCWENQLEAADHEELSEFFRKSYGPTGAFHAKPFEGGRSWAGARPERRAIAYDSQTKDVIGIASHMGVLRRYIKVGPTDLLVAELGLYAVRPDLENQGIAHSVGALIPHLQELGVPFGFGAVRSALERVAHRLYERGMASILTGVRVRSSIAEVNPDLPSTRTEDPLVVVFPVGQPMSDWPPGTLIERNGMEL	201	ALP82418.1	nodA	NodA, Nodulation protein A	0.8634	1	2e-94	281
CDS 287	290387	291059	+	ATGTTAGATGCTTTAGATGAAGCTCGTTTACCTGTTTTAGATTTAGATGAATTATTAGCTGATCCTGATGCTAATTCTGTTTATTTAACTTTTGATGATGGTCCTTCTCCTGTTTGTACTCCTACTATTTTAGATGTTTTAGCTGAACGTAAAGTTCCTGCTACTTTTTTTGTTATTGGTAATTATGCTGGTGGTGATCCTGAATTATTAGAAGCTATTCAATCTGAAGGTCATCGTATTGCTAATCATACTATGACTCATCCTGATTTATCTAAATTAGGTGATGCTCAAATTGATCGTGAAATGGAAGAAGCTGATTCTGCTATTGAATCTGCTTTACCTCAAGCTGCTGTTCGTTTTTTTCGTGCTCCTTATGGTTATTGGGATGAAGAAGTTCGT…	672	MLDALDEARLPVLDLDELLADPDANSVYLTFDDGPSPVCTPTILDVLAERKVPATFFVIGNYAGGDPELLEAIQSEGHRIANHTMTHPDLSKLGDAQIDREMEEADSAIESALPQAAVRFFRAPYGYWDEEVRAISASARYRGVHWSADDPRDYLRPRSAADAIVDAVLASVRPGAIVLLHDGCPPDESGALTSLRDQTLMAISRIIPALHERGFAIRPLPPHH	224	WP_127634383.1	nodB	NodB, Nodulation protein B	0.7538	0.88	9e-97	291
CDS 288	291106	292291	+	ATGACCGAACTGCTGGGCACCACCAGCACCCTGAGCATTAGCCTGTATGCGGCGCTGAGCACCGCGTATAAAGGCGTGCAGGCGATTTATGCGCTGCCGACCAACACCACCGCGGCGAGCACCCCGGTGAAAGATGGCGCGGAAGTGCCGAGCGTGGATGTGATTGTGCCGTGCTATAACGAAGATCCGCGCGTGCTGCTGTGCTGCCTGGCGAGCATTGCGAACCAGGATTATGCGGGCGAACTGCGCGTGTATGTGATTGATGATGGCAGCGGCAACCGCGCGGCGCTGACCACCGCGCATGATCATTTTGCGCCGGATCCGCGCTTTATTTTTATTCTGCTGCCGAAAAACGTGGGCAAACGCAAAGCGCAGATTCAGGCGATTCGCCGCAGCGTG…	1185	MTELLGTTSTLSISLYAALSTAYKGVQAIYALPTNTTAASTPVKDGAEVPSVDVIVPCYNEDPRVLLCCLASIANQDYAGELRVYVIDDGSGNRAALTTAHDHFAPDPRFIFILLPKNVGKRKAQIQAIRRSVGDLILNVDSTTIAPDVVTKLALKMYSPAVGAAMGQLTASSARNWLTRLIDMEYWLACNEERAAQARFGAVMCCCGPCAMYRRSALLLLLDQYESQTFRGKPSDFGEDRHLTILMLKAGLRTEYVPDAIAATVVPDSLGPYLRQQLRWARSTFRDTLLALRLLPGLDRYLTLDVIGQNGGLLLLALSVLTGIGQFALTATVPWWTILMIASMTMVRCGVAAFRARELRFLGFSSLLVPPLLLARKKRAYALCTLSNSDWLSRG	395	WP_014858070.1	nodC	NodC, Nodulation protein C	0.8455	0.96	0	549
CDS 289	292292	293207	+	ATGAGTTCGGGGGAAAGCATCGCAGTCGTGCTCGGGCGCGTCAGCACCGAGGACACGGACCGCGTAATCGAGACGATCGAAGCGCTCGATCCCGTGGTCAGCGGAGAGCGCTGCGAAATCGTCATCGCCGACCGATTGCAGGACAAGCTCACCGACGTCATCCGGCGAGTCTATCCGCATGTACGGCTGATCGATTGCCCACCCGGCATGACGCTGACCGAGATGCGAACCCTGGCCTACGAAGCGAGCAGCGCGCCGATCGTCGCGGTCACCGAGGACCATTGTGTTCCAACTCCGGGCTGGGCGCGTACTATCAAGCAGGCTTTCGACCAGGGCGGGCCCGAACTCGTCGCGGTCGGGGGAAGCGTCGTCAACGGCGTCACGGACACCGGCCTCGAT…	915	MSSGESIAVVLGRVSTEDTDRVIETIEALDPVVSGERCEIVIADRLQDKLTDVIRRVYPHVRLIDCPPGMTLTEMRTLAYEASSAPIVAVTEDHCVPTPGWARTIKQAFDQGGPELVAVGGSVVNGVTDTGLDWATYLCEYSFFSPPVAQGDSAILPGMNVAYRRSALEGIPRELLTSGFWETTVHPLLLEKGGRFLSLNELVMLHKKRFSWRLFASQRFIYSRYFAGLRFGHAALPKRALASLASLALPPLLLMRAVKAAKAKGLGKEMLRASPYLLTLYCVWALGESVGALRGPGDALAMIE	304	WP_187709432.1		Glycosyltransferase	1	0.95	0	515
CDS 290	293203	294211	+	ATGACCGCGCTGGCACCGATCGAATTCATTTGCCCCGCGTGCCGCTCGCCTGTTGAAGCGAAGGACGGCGCTTACCGCTGCGGCCCGTGCAATCGCGACTTCCCGGTGTTGTTCGGGATCCCCGATTTTCGCTTGGGCGGGGATCAGTATCTGTCGCTCGAGGACGAAAGGGCGAAGGCCGGCAAGCTTCACGCCTATGCTCTGGATCATGACTTCGCCTCACTGGTCGCTTTCTATTACTCAATCACGGACGATGTCCCCGACCGGCTCGCGCAGCATTTCACAAACTACGTCATGGGAGCGGCCGATCGTGCTGCGCCCGCAATGCACTTCCTCGCACCGGCCGGAGGGCGTTCGCTCCTCGACCTCGGTTGCGGGAGCGGTGGCGCGCTCGTTGCC…	1008	MTALAPIEFICPACRSPVEAKDGAYRCGPCNRDFPVLFGIPDFRLGGDQYLSLEDERAKAGKLHAYALDHDFASLVAFYYSITDDVPDRLAQHFTNYVMGAADRAAPAMHFLAPAGGRSLLDLGCGSGGALVAAKDGFERRTGVDIALRWLVIAQKRLKDLGFEALLVCADAEALPFRDQLFSHVMASDLLENTRSPDAAMRESGRVMEQSGRLYVSSSNRRWVGPHPATGVWAAGLVPAGLRSNMLNRRHGVDILRAVSFVSPGSVRRMAKSAGLRQVDRRPLEFDASGLKGRSRLFRFAAGLYSGLAKVPLLRTVLVVAGPVFQSLFVKEEAS	335	WP_222949925.1		Methyltransferase protein	1	1	0	676
CDS 291	294203	295244	+	ATGCGGTTCGGGCTCATCGGAGCAGGGGCGATCGGAAAGATCCGTGCGGACGCCCTCACAAAATCCAATTCTTGCGAGCTCGTAGCGGTCAGTGACCTTGATGGGGCCCGAGCCCGCTCGGCCGCGCCGGAGGCAATTTATTACGCTGACGCCAACGAGTTGGTTGCCGCGAAGGACGTGGACGCAATCATCATCTCCACACCTCCTCCACTTCACGAACCCCTGGCGGTCGCTGCGGCTTCAGCGGGGAAGCACGTGCTGGTCGAAAAGCCGATGGCCGCCACTCCCGATGCCTGCGAACGCATGATCCTCGCGGCGCGCAAGGCTGGCACGCTGCTCACCGTTGGATACAACCACCGCTACTTCGATGCGCTGAAGCTGGTCAGGGACGTCGTCGCA…	1041	MRFGLIGAGAIGKIRADALTKSNSCELVAVSDLDGARARSAAPEAIYYADANELVAAKDVDAIIISTPPPLHEPLAVAAASAGKHVLVEKPMAATPDACERMILAARKAGTLLTVGYNHRYFDALKLVRDVVASGDIGTLSHVRAYTGHSGLAEFKAPWMYDKEVMGGGALMDNGTHVIDLVRYMIGDPTEVFGFATNKVWKLGVEDEGIALLRTAEGTTASIEASWHEWRGYRFHIEAYGDRGLARAYYAPMMATVVKLDKPGGSKSVQRHFYPKAILREKVKGWQSTVIQTFVEELADFVAAANGKPHSGRLAVAADGLRAVQIAQATYASEATRDCVKLPALP	346	WP_187709431.1		Gfo/Idh/MocA family oxidoreductase	1	1	0	706
CDS 292	296082	295239	-	TTGACCGACTTGGCCCTCGCGATCGCTACCAAAGGCGAGTGGGATCCGGACGCATTGCTGTCTGCCATTCGAAAGGCGGGAGTCCCGCCTTCCGTCGAAATCCATGTCGCATGCGATCCCAAATTTGTGCCTGCGACTTCTACAACAGGACTGACGATCCACTTGCGAGATGGCAAATCGCTGTTCGAGCTGTGGGGTGTGGCGATCGACCGAACCAAGGCCGGGTGGGTCGCCATCCTTCACGCTGATGCGCTCCCGGCACCTGGCTGGTTTGCCGCCATGGCAGAAGCGATCGAGCGGGAAGGTTGGAGCGACGGCTATTGGGGCCCCGTCGAGCCTGATTTCGGCCCAGATGATCCTCGTACGGTCGGGTACTTCACCGAGTACGTCCAGTTCCGC…	843	MTDLALAIATKGEWDPDALLSAIRKAGVPPSVEIHVACDPKFVPATSTTGLTIHLRDGKSLFELWGVAIDRTKAGWVAILHADALPAPGWFAAMAEAIEREGWSDGYWGPVEPDFGPDDPRTVGYFTEYVQFRWPIPIDMKEVPGSNLVLPRQRLGFPGDDFSKTKLLGEGFAPKLVEQARVRYARSYRFAEYCGRRFRHGRAYAAKRTPKLSLLKTIPMTLVLPAVRTDRILAHAFQHRQGGLSWLRWFPRILIAETCWSAGELVGYVTGRPGDPSQLD	280	WP_187709430.1		Hypothetical protein	1	1	0	568
CDS 293	297107	296078	-	ATGCCGAAAACTCGGGTCGCCATCGCGGGCCTCGGCAGGGCCGCCAAAGCCATTCATATTCCGGCGCTTCGGAAGCTGCCGGACGTTAGCGTCATAGGCGGTTACGACCCCGTGCCGCAGAATATGGATTTTCCGGTCTTTGCGTCGCTGGATGAGCTGCTTGCGCTCAAGCCCGAAATCGTTGTCATCGCAACGCCTCCAGCCGCGCATCTTGTGATCGCGGTTGCAGCGCTGCAGGCCGGGGCGCACGTCTTTTGCGAGAAGCCGCTCGCCAATAGCGTCGAGGAAGCTGACGAGATCGCCGCTGCCGCCAAAGCGGCCGGACGACTTGTCTGCGTGAACAGCGAATTCCCGTTCATGCCGACGCATCTCGCAGCCGCCCGCGAGATCGGGAGCGAC…	1029	MPKTRVAIAGLGRAAKAIHIPALRKLPDVSVIGGYDPVPQNMDFPVFASLDELLALKPEIVVIATPPAAHLVIAVAALQAGAHVFCEKPLANSVEEADEIAAAAKAAGRLVCVNSEFPFMPTHLAAAREIGSDRFGRLLFVEARQTFVVTDETEAGWRGEDLQRTFKEFGTHVIDLCKAFFGEQPKAMQVRMPRPFAAGGPDYLNLVQLEFSGDRVAQITLDRLTKGRHHYLDLRLVGEKGTIETSIGGSAEVTLGLRPQGRKPFVDLGVHMGGVARLYHGDRYTTLAKAPLDLFADATARLFRDFLDAIGEGREPPNGIAEARNTLDLVYRSYAEAEARRS	342	WP_187709429.1		Gfo/Idh/MocA family oxidoreductase	1	1	0	664
CDS 294	298150	297112	-	GTGCGTCAGCCGGTTTCCATCATCGTTCCGGCGTACAACGCTGAATCCACCCTTCCCGAATGCTTGAGCGCTCTGCGGGCGGCGATGCGGCCCGGGGACGAACTCATGCTGTTCGACGATGGATCGACCGATGCGACGCGCAGTATCGCCGAGGCAGCCGGAGCTAAGATTGTCCGTAATGCAGGCTCCCCGAAAGGCCCTGCGCACGGCCGCAATGTCGCGGCTGCCCACGCAAGCCAGCCCTACATTATGTTCGTCGATGCTGACGTGATCATCCACAAGGATGCGATCGAAAAGTTGGCTGAAGAGGTTGAGCGGACAGGCGCTGTCGCGGCGTTCGGATCATACGACGATCATCCGCGCTCGAGGCGGCTGCCGGCGCTCTACGCAAACTTGCGG…	1038	MRQPVSIIVPAYNAESTLPECLSALRAAMRPGDELMLFDDGSTDATRSIAEAAGAKIVRNAGSPKGPAHGRNVAAAHASQPYIMFVDADVIIHKDAIEKLAEEVERTGAVAAFGSYDDHPRSRRLPALYANLRHHFVHQSGNRDATTFWTGIGLIETEAFREFGGYDDVLFAHPSIEDVELGMRLINSGKTIRLVPEAQGTHWKDWTLWRVWHTDVVRRALPWSRLIADGQLAVPDLNLARKERILALTAFSIPVFVIGGLFESYFWIGAGALIAFYLFGIRKFLGVLTRRMNPLQLAGAAAMHWFYHLYASVTYALVMLGTRIGLRRHADRNTPVPLKRAELAQ	345	QNP46475.1		Glycosyltransferase protein	1	1	0	704
CDS 295	299695	298153	-	ATGAATCTCCACCCAGCCGGCTCGTTCGGCGCGGCCGATGATGTCGGTCGCAAGTCCGAAGCGTCGACGGTTGCCATTATCGGTGGGGGCCCAGCGGGGCTTACTGCTGCTTACGAGCTTCAGAAACACAGCGAAGCGTATCACCCCGTGGTCTTCGAAGAGAGCGACCAGGTTGGCGGCATTTCCCGCACGGAAATGTACAAGGGCTATCGCTACGACATCGGCGGGCATCGCTTCTTCACCAAGGTGAAGTCGGTTGAGGCCCTGTGGAAGGAAGTGCTGCCAAACGATTTCCTGCAGCGCCCTCGGATGAGCCGCATCTTCTATCGGAACAAGTATTACGACTACCCGCTGAAACCACTCAACGCGCTTCTGAATATGGGTCCGTATGAGTCCATG…	1542	MNLHPAGSFGAADDVGRKSEASTVAIIGGGPAGLTAAYELQKHSEAYHPVVFEESDQVGGISRTEMYKGYRYDIGGHRFFTKVKSVEALWKEVLPNDFLQRPRMSRIFYRNKYYDYPLKPLNALLNMGPYESMRIMLSYAKWKVRPSREEVTFEQWVTNRFGGRLFWHFFKSYTEKVWGIPCNEIRADWAAQRIKNLSLRKAIWNAFSGSNDTHSLIEKFDYPRLGPGMMWEAFRDRVEDQGGEVRMEQKVRRIFRDENRVRAVEVENADGSTYEFAADQFISSMPISALVENMVPPAPDHVREAAKKLRYRDFLMVTLIIEGENMFPDNWIYIHSPDVKVGRIQNFRSWSEEMIPEPNRSSLGMEYFCNENDELWDKDDKELLAQAERELRTLNLVGD…	514	MBW0007366.1		NAD(P)/FAD-dependent oxidoreductase	0.751	0.98	0	770
CDS 296	299696	300716	+	ATGCGTCGAACGGCCGCGTTTCCTGTTCCGCTTAGGCGATGCCCGGCTTGCAAGGGCGTCCTCAAGAATCGCGCAATGTGGTTAACCTGCGAAGGCTGCAATCGCGAATTCGACGTCATCGACGGCATACCGGATTTGAGACTGTCGATCCCAAGTTGGATCGACGCTATCGACGACACCAAGACTGCGCGCGAATTGTCGGCTGCCCATCTCCCTCTCAAAGAGCTAGTCACCGAGGTGTACTCTCGCCGTCACGGGTGGGACGAAGCCAGGATCGCTCGTCGGTCGCGGGAAGTCCTTCAGGGAAGCGCCCAACTTCGGGAGGACCTCAAGAGCTGGCTCAGGCCGGTCGTCGCTGACGGCCCATTCCTCGATCTCGGTTGCGGCGGCGGCATGCTC…	1020	MRRTAAFPVPLRRCPACKGVLKNRAMWLTCEGCNREFDVIDGIPDLRLSIPSWIDAIDDTKTARELSAAHLPLKELVTEVYSRRHGWDEARIARRSREVLQGSAQLREDLKSWLRPVVADGPFLDLGCGGGMLMAAAAKLQPGRCLIGIDVSMTWLVVAKKFVSECGGRPMLAAAMAEALPLADSSVPAVVSLDVIEHVHDPDAYLAEIDRVLQPGGRAAFSTPNRFSLTAEPHVFVWGVGWLPRSLQASYVRWRSGKVYSDTVLMSSFRLARRLRRRTHLQFSIIVPTVPEAHIAYFNKAKGKLARLFNAVSQSAVLRPLFLIISPYFRVTGAKVWLH	339	WP_187709427.1		Methyltransferase domain-containing protein	1	0.92	0	545
CDS 297	301348	300733	-	ATGGGCGATGATGCGGGCGATAGCAACCGCCTGCTGCGCCGCGAACTGGCGGCGGATGATCCGTGGCGCCTGGATGCGAACCCGTTTGAATTTCAGCGCCATGCGCAGATGCTGCGCTATAGCCTGGTGGATGGCAGCATTAGCAACGCGCTGGAAGTGGGCTGCGCGGGCGGCGCGTTTACCGAACGCCTGGCGCCGCATTGCCAGCGCCTGACCATTATTGATGTGATGCCGCAGGCGATTGCGAAAACCCGCCGCAAACTGAAAGCGCCGCTGGCGCATATTGTGTGGGTGGTGAGCGATGTGCAGCAGTTTAGCAGCGAAGAACTGTTTGATCTGATTGTGGTGGCGGAAGTGCTGTATTATCTGCGCCATCTGCCGAACCCGCGCGCGGCGTGC…	615	MGDDAGDSNRLLRRELAADDPWRLDANPFEFQRHAQMLRYSLVDGSISNALEVGCAGGAFTERLAPHCQRLTIIDVMPQAIAKTRRKLKAPLAHIVWVVSDVQQFSSEELFDLIVVAEVLYYLRHLPNPRAACRELHRILRPGGKLVFGSARDACQRWGHAVASGIGALSDRLFAAVGRRALSPEFLRRFLDRQGVPSSRGHAAH	205	CDX53207.1	nodS	NodS, Nodulation protein S	0.7748	0.73	8e-76	237
CDS 298	302809	301651	-	ATGAAGCGCCTGATCCTGCTCCTCGCCGCATCGGCGCTCGCGTCATCGCCGGCCCTGGCACAGCACACGGGGCACAACATGCCCGGCATGACGATGCCGATGCCGTCCAAGCCCGCAGCAAAGAAGAAGCCAGCCGCCAAGAAGGCCGCGGCCAAAAAGACAACCGCGAAGAAGAAAACGGCAAAGAAGGCGGTGCCGAAGAAGGCGGCCCCAAAGAAGACCGTGAAGAAGGCAGTCGAAAAGCCCGCGGCGAACTCGCATGCAGGGCACGACATGTCGAGCATGCCCGGCATGGAGATGCCCGCTGAAACGTCGAAGACCGATCCTCACGCCGGCCATGTCATGCCGACAGAGCAATCCGCGACGCCGGATGCCCATGCAGGTCACGACATGACGGCG…	1158	MKRLILLLAASALASSPALAQHTGHNMPGMTMPMPSKPAAKKKPAAKKAAAKKTTAKKKTAKKAVPKKAAPKKTVKKAVEKPAANSHAGHDMSSMPGMEMPAETSKTDPHAGHVMPTEQSATPDAHAGHDMTAMAAEPPVAPPPPEALSGPQYAADTVWGHGAMDSSRAVLLREHGSMPASKLLIDQLETRARRGRDGYYLNAEAWYGGDIDKLWLKTEIEGEYGRKAEQAEFQALWSHAIDPWFNLQAGARFDARPDTRGHLVLGVEGLAPYWIEVDAAAFLSDKGDVTARVEVEHDMRLTQKLILQPRVELDFAAQDIPRQQIGSGLSSAELGLRLRYQIVPQFAPYVGVNYERAFGDTRRFRTQDGESPGGWQFVAGLRTWF	385	WP_246444469.1	copB	CopB, Copper resistance protein B precursor	1	0.54	4e-148	427
CDS 299	304602	302805	-	ATGAATGAACTGACATTACTCAACCGGCGGACGTTTCTCGCCGGCAGCGCGGCCGCCGCCAGCGTGGCCGGACTTTTTCCGGCCTGGGCCATGAGCATGAGCCCCGGCGTCACTGCTGCAAAAGGAAGCGGCACGCTTGCCGGAAACGACCTGGCGATCACGGTCGCGCCGCATTCGTTCAACGTTGACGGCCGCGTCGGACTCGCCGTCGCGATGAACGGCACGATCCCGGGCCCCCTCGTTCGCCTCAAGGAAGGTGAGAACGTCCGGATCGCGGTGCACAACCAGCTGGGCGAGGACACGTCGATCCACTGGCACGGGCTGCTCGTGCCGTTTCAGATGGACGGGGTCCCGGGCGTCAGCTTCCCCGGGATCAAGGCGCACTCGACCTTCGTCTAC…	1797	MNELTLLNRRTFLAGSAAAASVAGLFPAWAMSMSPGVTAAKGSGTLAGNDLAITVAPHSFNVDGRVGLAVAMNGTIPGPLVRLKEGENVRIAVHNQLGEDTSIHWHGLLVPFQMDGVPGVSFPGIKAHSTFVYEFPVRQSGTYWYHSHSGLQEQVGHYGPIIIDPAGPDPVAYDREHVILLSDWTFLHPHALFTQLKKQPGVFNRQKLTLEDRMKGRNPLTAEERAMFARMRMDPTDVSDVTAAAYKYLINGHTPGENWTGLFHPGERVRLRIINAAAQTIFNLRIPGLPITVVATDGTDVRPVEVDELQIGNAETYDVIVQPSDRAYTFVAETIDRSGMGVATLAPREGMRSTVPPLRERPILRMKDMGMDHGASAQPMDHSAMGHGSTGAIDHSAMG…	598	WP_187709425.1	copA	CopA, copper-resistance protein, CopA	1	1	0	1154
CDS 300	304961	304685	-	ATGAAGACTTTTATTGGCGCGATCGCGCTCATTATTGCCGCACCGGTCGCAGCCCAGACCGCTCCGTCGTCCCAGATGGACCATTCCAAGATGGGCCATTCCCAGATGGGACAGATGGACCATAGCCAGCACAGCCAGGGCAAGCATGACTGCAAGGAGTGCTGTGAGAAGATGAAGGGCAAGGACGGCAAGATGGAATGCATGGACAAGAAGGCGGATGCCAAGACGGCAGCGCCCGACGCGTCCGCGCAGGCCCACGAAGGCCACGCCCACTAA	276	MKTFIGAIALIIAAPVAAQTAPSSQMDHSKMGHSQMGQMDHSQHSQGKHDCKECCEKMKGKDGKMECMDKKADAKTAAPDASAQAHEGHAH	91	WP_187709424.1		Hypothetical protein	1	1	9e-27	104
CDS 301	305366	305009	-	ATGACCCTGGTCATTGCCGCGCAAGCTGGCGGGGCCTATGTCGCCCGCATGCCCGCGGCGCTCCTCAGGCTTATCATGCTGATCGCATTGGCGTTCATGCCTCTTGGCATGACAGGCGCGCCTGCGGTGGCGGCAACTGCTTCCACCGCCGCTGCCGGCCATTGCGACGAACATCAGAAGCCGGCCGACGCGCCGGCCAAGATGAGCATGCACTGTGCAGCTTGCGCGGCGCTGCCTGCGATCGAACCGACGGCAGTCCCCGAACTCAAGCCGCAGGCGCCCGCGCGCATTTCTGCGATGAACGCCCTTTCCGACACCAAACCCGAGATCGCGACACCCCCTCCAAGGCTGGCCTGA	357	MTLVIAAQAGGAYVARMPAALLRLIMLIALAFMPLGMTGAPAVAATASTAAAGHCDEHQKPADAPAKMSMHCAACAALPAIEPTAVPELKPQAPARISAMNALSDTKPEIATPPPRLA	118	WP_187709423.1		Hypothetical protein	1	1	6e-45	152
CDS 302	305758	305362	-	GTGAAGATCGGTGAGGCCTCGATCGCATCCGGCGTCAGTCAGCGGATGATCCGGCATTACGAGAAGATCGGTCTCGTCCCCGCGGCATCGCGGCGAGATTCCGGATACCGGGATTATGACGAACGCGATGTCCATACCTTGCGGTTCATCGGTCGAGCCCGCGATCTGGGCTTCCCGATCGAGGAAATCCGCACGCTCCTGGGGCTTTGGAACGACCGGCACCGGTCGAGCGCGGACGTCAAGCAGCTCGCTTTATCGCGGGCAGCCGAGCTGAAGAGGAAGGCAAAGGAGCTCGACGAGATGCGCCGTTCGCTCGAGCATCTGGCCGCTCGCTGCCATGGCGACGACCGACCGGACTGTCCGATCCTCGGCGGGCTCGAGGGAGACGGAAAATGA	396	MKIGEASIASGVSQRMIRHYEKIGLVPAASRRDSGYRDYDERDVHTLRFIGRARDLGFPIEEIRTLLGLWNDRHRSSADVKQLALSRAAELKRKAKELDEMRRSLEHLAARCHGDDRPDCPILGGLEGDGK	131	WP_187709422.1		Cu(I)-responsive transcriptional regulator	1	1	1e-88	263
CDS 303	308103	305755	-	ATGGCCGAGTGCCATCATGCGCACGAACATCACCACCACGCTGCGGCGGGCGACCACGGAAAGTTCGTGACCGACCCGGTGTGCGGGATGACGGTCGATACGACGACCGCTGAGCACAGATTCGAGCTCGGTGAGGGCACCTATTACTTCTGCAGCGCGCGTTGCCTGGAGAAGTTCAGAGCGAACCCGGACACCTATTTGAACCCGACCGGCCATAGTCCGGTGGTCTCGGCCCCTGCGGGTACGATCTGGACCTGTCCGATGCACCCGGAGATCCGTCGCGACGGTCCCGGAAGCTGCCCGATCTGCGGCATGGCGCTCGAGCCGCTCGAGCCAAGCCTCGAGGAGGGGCCGAACCCCGAGCTGATCGACATGACCCGGCGCTTCTGGGCCAGCACC…	2349	MAECHHAHEHHHHAAAGDHGKFVTDPVCGMTVDTTTAEHRFELGEGTYYFCSARCLEKFRANPDTYLNPTGHSPVVSAPAGTIWTCPMHPEIRRDGPGSCPICGMALEPLEPSLEEGPNPELIDMTRRFWASTAFTVPLAVLVIAAELFGLEIMPMRTLVWVQLALATPVVLWGGWPFFERFWSSLKSRNLNMFTLIGLGVGVAYGYSVVAALVPEIFPASLKTMGGSVPVYFEAAAVITTLVLLGQVLELRARSATGKAIRALLGLAPKTARKVHDDGSEEDIPLEHVHVGDLLRVRPGEKVPVDGIVVEGHSSVDESMISGEPVPVEKVANDKVVGATVNGTGSLLVRAERVGRDTMLSQIVRMVAEAQRSRAPIQALADKVSAWFVPGVALVAVIA…	782	NUR36993.1		heavy metal translocating P-type ATPase	0.8398	0.97	0	1216
CDS 304	308289	308714	+	ATGAACGCCATCCGCGACTTTCACGCCCACATCTATTTCGATGCGGACCAGCTCGACCGCGCTCAAAAGCTTGCCGAAGCTGCCCACGCAAAGTTCGGCGTTCCAGTGGGGCGCTTCCATACGAATCCCGTCGGTCCCCACCCTCGCGGAAGCTGCCAACTCACGGTGCGTCCGGAGCAATTTGGGGATTTCGCGCAATGGATGGCCCTCCACCGCAACGGGCTGACGATCTTCGCGCACACCAGCACCGGCGAGGACTTCGCAGACCATACCGAGCATGTGATCTGGTTCGGCCCGAGCGAAACACTCGACCTGTCGATCTTCGCCGAAGCGCTCTAG	#N/A	MNAIRDFHAHIYFDADQLDRAQKLAEAAHAKFGVPVGRFHTNPVGPHPRGSCQLTVRPEQFGDFAQWMALHRNGLTIFAHTSTGEDFADHTEHVIWFGPSETLDLSIFAEAL	112	WP_187709420.1		Dopa 4,5-dioxygenase	1	1	3e-77	233
CDS 305	309828	308719	-	ATGATCGGCGAACTTTACGTGGAAGATAAAAGCCGTCTCGCCTTCGAACCCACGACGAAGCCCGTTCCGGCGGACGAGCGCGCCAAGCTCCTCGCCGATCCGGGTTTCGGCCGGGTTTTCACCGATCACATGGCGATCATTGAATATGATGAGAGCAAGGGCTGGCACGACGCGCGTGTCACCGCCCGCCATCCTTTCAAAATGGATCCGGCGTCGCCGGTACTTCATTACGCCCAGGAAATTTTCGAGGGCATGAAGGCGTATCGCAGGCCGGGCGGCGGCGTCGCGCTTTTTCGCCCGGACGCAAATGCGCGCCGGTTCGCCAAATCGGCCATTCGCTTGGCTATGCCGCCGTTGCCGGAAGAGATGTTCCTGGAATCCGTTCGTGGGCTCGTGCGT…	1110	MIGELYVEDKSRLAFEPTTKPVPADERAKLLADPGFGRVFTDHMAIIEYDESKGWHDARVTARHPFKMDPASPVLHYAQEIFEGMKAYRRPGGGVALFRPDANARRFAKSAIRLAMPPLPEEMFLESVRGLVRADREWIPETEDGSLYLRPFMIANGSFLGMRPSTEFIYAVIASSVGAYFKGNAPSVSLWVTREYVRAAPGGTGEAKCGGNYAGSLIAQAEAIRNGCDQVVFLDAIERRWVEELGGMNVFFVFDDGSIRTPPLDGTILHGVTRDSLLTLARDMGAPVREEPYSIEQWKADAESGRLTEAFACGTAAVVTPIGRVKGVDGEFTIGGQSVGPLTMRLRSALVDIQRGHAPDPYGWTERVL	369	WP_187709419.1		Branched-chain amino acid aminotransferase	1	1	0	752
CDS 306	310638	309856	-	ATGATCGAAGGCTGGCGCACTGCCGGCGCCGACCTGAGCGATGCTGTCGTCATTCGCCCGAGCGGCAAGCCTGTCGAAGGTCTTCGAGTCATCACGAATTATGCCGAGGCCGGCCCGCCGCCGCGGCTGGTCATCCTCGGATGCAAGCCGCAGCAGTTGGACGATGTCGTCACCCGGCTTTCAGCGCACCTGACCGCGCAGACCGTGGTCGTGTCTATCCTTGTCGGTGTCGAAGTTGCGACACTGCGCGAGAAATTCTGGACCGCCGGAGCGGTCGTCCGGGCACTTCCGAACCTTCCCGTCTCGGTGCGTCGCGGCGTGGTCGCGCTGTACGGCGACGATCTGCCGGGCGAGGTGCATGACGAGCTGTCGCAGCTGTTCGCACTGCTAGGTTTTGCA…	783	MIEGWRTAGADLSDAVVIRPSGKPVEGLRVITNYAEAGPPPRLVILGCKPQQLDDVVTRLSAHLTAQTVVVSILVGVEVATLREKFWTAGAVVRALPNLPVSVRRGVVALYGDDLPGEVHDELSQLFALLGFAMWTNTEANLVAIGSVAGAGPAYVAKFIDALTKAGVDRGLSSETASTIALETVLGTAWMAASTRETMGEIVERVASPDGTTAAGLAVLGRDDVLDKLVSLTTAAASRRAGELAAEAKGTQLADENSPS	260	WP_187709418.1	proC	ProC, Pyrroline-5-carboxylate reductase	1	1	3e-171	483
CDS 307	311933	310686	-	ATGAGTGAAGTAAGATCAAAAGCAGAACGCGCCGGCGCTGCTGCCGCCGTATTAAACCGGCTGAGCACCGCCGAGAAAAATCAGGCGCTGCTTCGCATGGCTGAGGCGCTGCGTCAGAAGCAGGATGAAATTATCGCGGCCAACGTCGAGGACCTTGAGCGCGGCCGCCAGCAGGGAACTTCATCCTCGCTCCTCGACCGCCTGGCGCTTAATCCGCAGCGGATCGACGCCATCGCCGCAGGGCTCGAGCAAATCGTCGAGCTCCCCGATCCGGTCGGCGACGAGCTGGAGAATATCGAACGGCCAAACGGGCTCCGCATCCGCAAATACCGTGTACCGCTTGGCGTTATCGGCATCATTTACGAAGCGCGCCCGAACGTGACCGTCGACGCTGCCGGC…	1248	MSEVRSKAERAGAAAAVLNRLSTAEKNQALLRMAEALRQKQDEIIAANVEDLERGRQQGTSSSLLDRLALNPQRIDAIAAGLEQIVELPDPVGDELENIERPNGLRIRKYRVPLGVIGIIYEARPNVTVDAAGLCLKTGNAVVLRGGSSALSSNRKIVEVLHGALATTAIPPEALQLIEDPNRSSVDEMLKLNGLLDVVIPRGGSSLIRTVVENATVPVIETGAGICHTYLDETADPVMAEEISINAKVQRPSVCNSMETLIVHQAYAKQHLLALAGTFKEAGVELRGDEETRRIVDWALPVTEEDYATEYNDYILNVKIVESIDEAMQHIAAYGTKHSECIVTADQRHAERFLQEVDAAAVYHNASTRFTDGFEFGFGAEIGISTQKLHARGPMGLPA…	415	WP_116229739.1		Glutamate-5-semialdehyde dehydrogenase	1	1	0	793
CDS 308	313074	311971	-	ATGCCATCTCGAGTCGTCGTCAAAATCGGCAGCAGCTCGCTCACTAGCGTTGAAGGCGGACTGAACCGCGATGCGGTCGCCTTCTTTGCGGACGAAATTGCAGCACTCATCAAAGCCGGATGCGAAGTGCTGCTTGTCACCTCCGGAGCCGTCGCCGCCGGTTTCCGGGCGATCGGCTACAGCTTCCGGCCCAAGCTTCTGCACGAAAAGCAGGCCGCGGCCTCCGTCGGCCAGGCGCTGCTTATGCAGGCGTACCAGGAAGCATTCGCCTCGCACGGCATCACCGCCGCGCAAATCCTGCTAACCCGCACCGACTTTTGCAGCCGCAAGCGCATGAACAATGCCAGCATGACCGTCGAGGAACTGCTGAAGCAGGGGGCGGTCCCCATATTCAACGAG…	1104	MPSRVVVKIGSSSLTSVEGGLNRDAVAFFADEIAALIKAGCEVLLVTSGAVAAGFRAIGYSFRPKLLHEKQAAASVGQALLMQAYQEAFASHGITAAQILLTRTDFCSRKRMNNASMTVEELLKQGAVPIFNENDTVSVDELKFGDNDTLSALVANLVKAQHLLILTDTDGLYTADPRNNPNAIRFDHVGEITEEIYSIAGGAGSSVGTGGMRSKVDAAKIATRGGVPVFVGRVTENGDLRSAMEGRGKGTYFDTELHSLPMKKQWLGFMSTPLGTLYVDRGAEEALVHGGHSLLPVGVKQVEGQFHAGDVVEVLNLEGTVCGRGIVNYDDEQLRRIQGLGSAEVIRTLDTVHRLEVIHRDEWITLK	367	WP_089548011.1	proB	ProB, Glutamate 5-kinase	0.9973	1	0	723
CDS 309	314669	313458	-	ATGCATTCATCAGAGGACAACGCACGTCCGACATCCGCTTTTCCCATCGTACCCGCCGAAGTGATGACCCAGCTGCCGACCCAGTTTTTCGCTACCCTCGTGCAGAAGGTGAACCGGGAAATCGCCGCTGGGCATGACGTCATCAATCTGGGGCAAGGCAATCCCGATACACCGACGCCGGGACACATCGTGTCCGCGCTGCAGGAGGCGGCAGCCAACCCGCTCTATCATAAATATTCGCCGTTTACCGGCTTTGCCTTTTTAAAGGAAGCGATCGCAAAGCGCTATCTCGAGGATTATGGCGTGGAGCTTGACCCTGAGAAAGAGGTTGCCATTTTGTTCGGCGGCAAAACGGGCCTGGTGCAGCTCCCGCAGATTTTGCTCAATCCCGGTGATCTG…	1212	MHSSEDNARPTSAFPIVPAEVMTQLPTQFFATLVQKVNREIAAGHDVINLGQGNPDTPTPGHIVSALQEAAANPLYHKYSPFTGFAFLKEAIAKRYLEDYGVELDPEKEVAILFGGKTGLVQLPQILLNPGDLCLVPDPGYPDYWSGVALAKAEMSFMPLLADNAFLPDYGRISPADRARAKLMFLNYPNNPTSAVAPLSFYEDTVRFARENGIVVASDFAYGAIGFDGERPVSFLQAPGAKEVGIEFYTLSKTYNMAGWRVGFALGNRDVISLINNLQDHIYVSLFGGIQAAAAAALTSSQDCVQELVQRYESRRNAFFDGLGRIGWTAEKPGGSFFSWLPVPNGFTSESFADLLLKDAKVAVAPGIGFGRHGEGYVRVGLLTSEERLQEAAERIGRL…	403	WP_116229741.1		Pyridoxal phosphate-dependent aminotransferase	1	1	0	812
CDS 310	314846	315664	+	ATGCCTTTAACTGAACGCGCGGTGCTGCGAGCCGCTTTAATACAGGCCGATATTCAAATCGGCCAGCCGGAGGCGAACCGCCGCCATATGGAAGACCTGCTGGAAAAGGCGGTTTCTGCGGAGCCGAAGCCGGAACTGCTAGTGCTGCCCGAAATGTGGAATACCGGTTACGCGCTGGAGCAGATCCAGGAGCTCGCCGATCCGGATGGCAGGGAGAGCCGGGAATGGTTATCGGCTTTTGCCAAGCGGCACGGGGTGACGATCGTTGGCGGCTCTATCGCGGAGAAGAAGGACGGCGGCATCTACAACACGATGTACGTTTTTAACGAACAAGGTGACACGACGGCCCAATATTCCAAGATTCACCTCTTCCGGCTGATGGACGAGGAGAAGCATCTT…	819	MPLTERAVLRAALIQADIQIGQPEANRRHMEDLLEKAVSAEPKPELLVLPEMWNTGYALEQIQELADPDGRESREWLSAFAKRHGVTIVGGSIAEKKDGGIYNTMYVFNEQGDTTAQYSKIHLFRLMDEEKHLEAGDEIVSFALREGFQAGASICYDIRFPELARTQALNGVKVLIVPAEWPHPRLHHWRTLLMARAIENQMYVIACNRVGVSGSTEFFGHSLIIDPWGEIVAEGGEGEEIVTGELDLGLVDEVRGRIPVFEDRRPDIYRKP	272	WP_116229742.1		Carbon-nitrogen family hydrolase	0.9963	1	0	518
CDS 311	316655	315744	-	ATGGAACTTAGACAGCTGCAATACGCACTCCAAATCGCCCAAGAGCGAAATTTCTCCCGAGCCGCCGAGAAGCTGCACATCGCCCAGCCCTCCTTGAGCCAACAGCTGTCCAAGCTGGAGAAGGAGCTTGGGGTGCTGCTGTTCCAGCGCAATACAAGCACAGTGGAACTGACGCATGCCGGGGCTTCCTTCATGGAGCAGGCCCAAAAAATTATGGACGCCGTGGAGCTGCTGCGCCAGGAAATGGCTGATATCTCCCAGCTGAAGAGCGGCAAGGTGGTCATCGGCAGCATGCCGATTACAGGCGCGCACTTGCTTCCGCATGTGCTTCCCACATTCAAACGCCAGTACCCGGACATCGAAATCACCCTGCTGGAGGACTCCTCCATGAACCTGGAG…	912	MELRQLQYALQIAQERNFSRAAEKLHIAQPSLSQQLSKLEKELGVLLFQRNTSTVELTHAGASFMEQAQKIMDAVELLRQEMADISQLKSGKVVIGSMPITGAHLLPHVLPTFKRQYPDIEITLLEDSSMNLEKLTAGGKSDLSLLSLPLQEPSLTYEVIGEEKIDLAVPESHPLAARAKAGKPVPVRIDELSGESFIVLKKGQGFRKITFDLCQQAGFEPKVVFESNNMETIQSLVATGMGITLVPRFIARAPRSEFVPVYLPLAEPVPSRTLVVAYRRGRYLSKAAEAFIETFKDTLNDLV	303	WP_145023978.1		DNA-binding transcriptional regulator, LysR famil	1	1	0	579
CDS 312	316859	318283	+	ATGAGTAAAAGAACGATGTTTGAGAAAATTTGGGATAACCACGTGATTCATCAGGAAGAAGGCAAGCCGAGCATTTTGTACATCGATTTGCACCTCGTCCACGAGGTAACGTCCCCGCAAGCCTTCGAGGGCCTGCGCCTGAGCGGCCGCAAGGTACGCCGTCCGGAGCTGACGTTCGCAACGATGGACCATAACGTACCGACGAAGGACCGTTTTAACATTACAGACCCGATCTCCAAGCAGCAGATCGACACGCTGTCGCAGAACTGCCGCGACTTCGGCGTCACCCTCTTTGATCTGGATACGATTGATCAAGGGGTCGTGCACGTTATGGGGCCGGAACTCGGTCTGACCCATCCGGGCAAAACGATCGTCTGCGGCGACAGCCACACCTCGACT…	1425	MSKRTMFEKIWDNHVIHQEEGKPSILYIDLHLVHEVTSPQAFEGLRLSGRKVRRPELTFATMDHNVPTKDRFNITDPISKQQIDTLSQNCRDFGVTLFDLDTIDQGVVHVMGPELGLTHPGKTIVCGDSHTSTHGAFGALAFGIGTSEVEHVLATQCLQQAKAKTMEVRFVGKRNPGVTAKDMILGVIAKYGTDFATGYVIEYTGEAIRELSMEERMTVCNMSIEGGARAGMIAPDETTFEYLRGRQYVPQGSDFDQAVEQWKQLVTDEGAAYDRVVEFDVETLIPQVTWGTSPGMGTDITSRVPVPAELPTENERKAAEKAIEYMGLTPGTPMSEIEIDYVFIGSCTNGRIEDLRAAAQVAKGHKVSDRVTAIVVPGSGRVKIQAEKEGLDKIFTEAG…	474	WP_116229744.1	leuC	leuC, 3-isopropylmalate dehydratase, large subunit	1	1	0	987
CDS 313	318298	318900	+	ATGGAAGCTTTTACGAAATTAACAGGTCTCGTCGCTCCGGTAGACCGGGTGAACGTGGATACGGATGCCATCATTCCTAAACAATTTTTGAAGCGGATCGAACGCACCGGTTTCGGACAATTTCTGTTCTATGAATGGAGATTCGATGAGCAGGGCAACGACATCCCGCAGTTTTCGCTGAACCAGCCGCGCTATAAAGGAGCCTCGATTCTGATCTCCAGAGCGAACTTCGGCTGCGGTTCTTCCCGTGAGCATGCGCCATGGGCGATCATGGATTACGGGTTCAGATGCATCATCGCTCCATCGTTTGCAGACATTTTCTACAACAACTGCTTTAAGAACGGCATTCTGCCGATCAAACTGTCGGAAGAGCAGGTGGAAGACCTGTTCCAGCGTACG…	603	MEAFTKLTGLVAPVDRVNVDTDAIIPKQFLKRIERTGFGQFLFYEWRFDEQGNDIPQFSLNQPRYKGASILISRANFGCGSSREHAPWAIMDYGFRCIIAPSFADIFYNNCFKNGILPIKLSEEQVEDLFQRTAANEGYELNVDLENKTITDAQGLHIDFDLDEHRRQFLLQGLDDIGLTLQHEDAISAYEQKHAARLFA	200	WP_251676961.1	leuD	leuD, 3-isopropylmalate dehydratase, small subunit	0.995	1	1e-145	413
CDS 314	319201	320703	+	ATGAAGAAATTCGGCTTTTTACTGTTTTTATTGATGTTCGCCTTTATTGTCGGCGCCCAGGCGCCGTCGGTATCGGCGGCAAGCGGCACGGAGATCGTGCTGGACGGGAAACAACTGGACATGCCTGCGGACGCAGGGGTTGTCAACGTGAACGGGAGTATTATGGTTCCCTTCCGCGTGGTCGGTGAAAATCTTGGATTTGCCGTAGATTGGGAGCAGAAGTCGCAGAAGGTCACGATTCAGAAAGGCAACACCAAGATGCTTCTTGTCGTGAAGCAGAAATCGGCAACCGTGAACGGCAAAAAGGTGAGCCTGGATCAGCCGCCGCTCCTGCAGAAGGGCAGCGTCGTTGTGCCGATCCGGTTCGTGAGCGAACAGATGGGGCTTGCGGTCAGTTGG…	1503	MKKFGFLLFLLMFAFIVGAQAPSVSAASGTEIVLDGKQLDMPADAGVVNVNGSIMVPFRVVGENLGFAVDWEQKSQKVTIQKGNTKMLLVVKQKSATVNGKKVSLDQPPLLQKGSVVVPIRFVSEQMGLAVSWDSVNKTVYLSTDGSNPSGADPGTGAGSGGTIPVPDTGSGNPEGTAPSGGSEGSGVTGQEGIAELTGISFSDNRLMIATSGNGNVVPKVFTMKNPDRIVVDLPQTQFSGALGETLPLSADAQGKLDVSGYPDVSGIRYSLFSSSPSTVRIVIDLNYAKNYAAYADPSGSGMFIVDLNLASETPSVPVGGSGKKVVVIDAGHGAKDPGTIGYSKTKEKDFNLAVALKVGQLLGSEPNIDFVLTRSDDTFLELKDRVKIANDLNADVFV…	500	WP_076170930.1		N-acetylmuramoyl-L-alanine amidase	0.99	1	0	872
CDS 315	320277	323130	+	ATGAAGAAGTTTGGTTTTTTGTTTGCGTTTATATTTGTCTTCATTTTGGCGTTTCCTCATAATGGACAGGCTGCGGCAGGGAGCACAAAGATTTTTTTGAATGACAATGAGCTGAAGCTAACAGGTAATGCAGTGGTTGAAAATGTGAAGGGTAATACGATGATCCCATTTCGTGTGGTCGGAGAGAGTCTGGGATTTGATGTCGCATGGGAGCAGAAGACCGGCACGGTAACCATACAAAAGGACTCGACAGTCATAAAGCTTGTTGTTAATCAAAAGAATGCTACGGTTAACGGCAGTAAGGTTGCACTTAATATCGCGCCGATTCTGCGCACCGACACGGTCATCGTCCCGCTTCGCTTTGTGAGTGAGCAAATGGGACTGACCGTCAGCTGGGAT…	1440	MKKFGFLFAFIFVFILAFPHNGQAAAGSTKIFLNDNELKLTGNAVVENVKGNTMIPFRVVGESLGFDVAWEQKTGTVTIQKDSTVIKLVVNQKNATVNGSKVALNIAPILRTDTVIVPLRFVSEQMGLTVSWDNVKKVVYLITPDSNSGNSGNAGTGAGNGGTTVPGSGDNDSSVGLVNGLSFSDNRLLIATSGSVKASSFKMTGPDRVVIDLTNAKFSDQFSGSSPLDSNYNGSINVSGYPDVSKVRYSLYNDNPSTVRVVIDLNYAKNYKLTNENGMYIIDLNTSDSGTPSTPVGGGGKKIVVIDAGHGDQDPGASGVSGKKEKAFNLAVALKVGALLKNDPNIDVVLTRSDDTFLELSERVKIANDLKADVFISIHANSAGSSVATGSETYYQRDA…	479	WP_089548006.1		N-acetylmuramoyl-L-alanine amidase	0.9892	0.96	0	793
CDS 316	323369	323019	-	ATGCATGCGCTGACCCATCTCGACCGGCTTGAGGCCGAGAGCATTCACATCATGCGGGAAACGGTCGCCGAGGCCGACCGCCCCGTGATGCTCTATTCGATCGGCAAGGACAGCGCGGTGATGCTTCACCTGGCGAAGAAGGCCTTCTTCCCGGGACCGCTGCCCTTCCCGCTGCTGCATGTCGATACGACGTGGAAGTTTAGCGACATGTATGCGTTGCGCGACAGGGTGGCGGCCGATCCGGCGGTGCAACTGATTGTCTACAAGAACCCCGAGGCCGAGCGCCTGGGCATAAACCCGTTCGACCATGGCCCGGCGCACACGGACATGTGGAAGACGGAAGGGCTGAAGCAGGCACTCGACAAGTATCGCTTCGACGCGGCGTTCGGCGGTGCTCGC…	899	MHALTHLDRLEAESIHIMRETVAEADRPVMLYSIGKDSAVMLHLAKKAFFPGPLPFPLLHVDTTWKFSDMYALRDRVAADPAVQLIVYKNPEAERLGINPFDHGPAHTDMWKTEGLKQALDKYRFDAAFGGARRDEEKSRAKERIFSFRDRNHRWDPKRQRPELWSLYNVRKNKGESVRVFPLSNWTELDVWQYILREKIEIVPLYFAGERPVVERDGLILLVDDDRIPLNGEQPQMRRVRFRTLGCYPLTGAVESAACTVEEIVAEMLVTTTSERQGRAIDRDAGTASMEKKKQEGYF	299	NUT00275.1	nodP	Sulfate adenylyltransferase small subunit, NodP, Nodulation protein P (ATP sulfurylase)	0.9365	1	0	553
CDS 317	324920	323366	-	ATGGTGACCGGCGCGAGCACCGCGGATCTGGCGGTGCTGCTGGTGGATGCGCGCAAAGGCGTGCTGACCCAGACCCGCCGCCATAGCTATCTGGCGCAGCTGCTGGGCATTCGCCATTTTATTCTGGCGGTGACCAAAATGGATCTGGTGGATTTTGATCAGAGCGCGTTTGATGCGATTGCGGCGGATTATCGCGTGTTTGCGGGCCAGATTGGCATTAAAGATTGGACCGCGATTCCGGTGAGCGGCCTGGGCGGCGATAACATTGGCGAACAGAGCAGCCGCATGGGCTGGTATGCGGGCCCGACCCTGCTGGAACAGCTGGATAGCGTGCCGATTGATGCGACCAGCGATGCGGCGAAACCGTTTCGCCTGCCGGTGCAGTGGGTGAACCGCCCG…	1554	MVTGASTADLAVLLVDARKGVLTQTRRHSYLAQLLGIRHFILAVTKMDLVDFDQSAFDAIAADYRVFAGQIGIKDWTAIPVSGLGGDNIGEQSSRMGWYAGPTLLEQLDSVPIDATSDAAKPFRLPVQWVNRPDQSFRGFAGQIAAGSVKPGDEVRVLPSGRQTRVARIVTRDGDLHEAIAGQSITLTLNEEVDCSRGDVIAAATQAPEAADQFEATIVWMDEHEMLPGRGYWLKLGTQLVTATVQHPKYEINVNTLERLAAKTLELNSIGIAEVATDREIVFEPYVVDGGSPNRALGGFILIDKLTNATVAAGMLHFALRRSLNIHRQHLDVSRETHATLKGQKPAVLWFTGLSGSGKSTIANLVEKKLVARGRHTFLLDGDNIRHGLNRDLGFTEAD…	518	WP_187708388.1	nodQ	Sulfate adenylyltransferase large subunit NodQ, Nodulation protein Q	1	1	0	634
CDS 318	325272	324934	-	ATGACCTACGTCGTCACCGACGCGTGCATCCGTTGCAAATATATGGACTGCGTCGAAGTCTGTCCGGTCGACTGCTTTTACGAGGGCGAGAACATGCTCGTCATCAATCCCAACGAGTGCATCGACTGCGGCGTGTGCGAGCCGGAGTGCCCGGCGGAGGCGATCCTTCCGGACACCGAGAGCGGGCTCGAGAAATGGCTCGAGCTCAACTCGACCTATTCCGCCGAATGGCCGAACATCACGCGCAAAAAGGACAGCCCCGCCGACGCCGACGAGCACAAGGGCGAAGAGGGCAAGTTCGACAAGTATTTCTCGGCAGATCCCGGCGCCGGCGACTGA	339	MTYVVTDACIRCKYMDCVEVCPVDCFYEGENMLVINPNECIDCGVCEPECPAEAILPDTESGLEKWLELNSTYSAEWPNITRKKDSPADADEHKGEEGKFDKYFSADPGAGD	112	WP_187708390.1		Ferredoxin family protein	1	1	3e-76	231
CDS 319	325590	325327	-	TTGCGGCTCGACCTCTATCTCCACCGCATCCGGCTGGTGAAAAGCCGCACTTCTGCGCAATCCCTGATCGAAACGGGATATGTTCGCGTCGACGGCAAGCGCATCGAGAAGACGAGCGAGCAGGTCGATGTCGGAAACGTCATTGCTTTGCCTCTCCAGGAGCGCGTCCGCGTGCTGAAGGTGATCGAGCTTCCGGCGAGGCGTGGCCCGGCAGCGGAGGCTCGGCGCCATTACGAAGAGCTTGAGCCTGATCCCGGCAATTGA	264	MRLDLYLHRIRLVKSRTSAQSLIETGYVRVDGKRIEKTSEQVDVGNVIALPLQERVRVLKVIELPARRGPAAEARRHYEELEPDPGN	87	WP_187708391.1		S4 domain-containing protein	1	1	3e-43	49.2
CDS 320	330752	329412	-	ATGAACCTCCTGTCCGCAAAGGAACGTTCGGCCGCTCGCCAGCTGCGCGGTTATGCCGAAGCACTGCTGATGGTCGCGACGTCGACGCTCATCGGCCTCGCAATGGCTCCGAGATGGGGCAATTCCTCCGTCGACCTGCTCTATCTCCCAGCCGTTCTGGTTGCCGGAGTGACGGCGGGGCTTGGCCCGGCGCTCGTCGCGGCGCTTGCGTCGGCGCTCGCCTACAATTTCTTTTTCACCGCGCCCCACCTCACCTTCCGGATCGACAATCCGAACGATATCGTGACGGTGATCGTCCTTTTCGCTGTTGCCGCCGTAACCAGTCAATTGGCAGCTTCGGTCCGCAGTCAGGCGCGTATCGCCGAAGCGCATGCCGCGCGGAGCGCGACCATCGCCGGT…	1341	MNLLSAKERSAARQLRGYAEALLMVATSTLIGLAMAPRWGNSSVDLLYLPAVLVAGVTAGLGPALVAALASALAYNFFFTAPHLTFRIDNPNDIVTVIVLFAVAAVTSQLAASVRSQARIAEAHAARSATIAGLARRLLSCTTEQDIAEVSTRELAQVFETNAVLLAGTPEPRMKASAPAEARLTPGDIAVAALVIDQGEPAGRGVGRAVPTEWQFHPIRSGRAVIAAMGLARDDGGPPLRPEQIPLLDSLLDQVALALERGRLEAEAREFARTREHDRVRSTLLSTIGQDIAPSLKAISNGVRELKRKGSGDKEVVSGIGAEAGKLDRYLTNLLALGPDSDQRPIEIDGVSIDLFRRAVFRDGEEIHLTPKEFAVLAELAKHSGRVLTHAHLLRTAWG…	446	WP_241447610.1		DUF4118 domain-containing protein	0.7517	0.96	0	547
CDS 321	330762	332759	+	GTGCGCCCTGCGATCGCGACCGTCGAGGGCCGGGTACCGGAATCCACATGGAATCTTTACGACCATGGACCGCACATGGCGTTGATCATGGCCACACTTTCCCAACCCGTTGCCGTTTCCGCGGATGCACCGATCGACGCTCAAAAGCATTCCCTGCCCGCTTTGATGCTAGGCGCGGTCGGCGTCGTGTACGGCGACATCGGCACGTCCCCGCTCTACGCGATGAAGGAAAGCTTCATCGGGCCACACCCGCTGGCGGTCGACCCGTTGCACATCTTTGGAGTGCTGAGCCTCATCTTCTGGTCGCTCATGATGATCGTGACCGTGAAATATGTGCTGGTCGCAATGCGCGCCGACAATAAGGGTGAGGGGGGATCGTTCGCGCTGCTCGCCCTCATC…	1998	MRPAIATVEGRVPESTWNLYDHGPHMALIMATLSQPVAVSADAPIDAQKHSLPALMLGAVGVVYGDIGTSPLYAMKESFIGPHPLAVDPLHIFGVLSLIFWSLMMIVTVKYVLVAMRADNKGEGGSFALLALISRNLGEKRWASGLVMLGVLATALFYGDAMITPAISVLSAVEGLTIVQSGLKPLVIPIAIVILIALFLVQSRGTAKVGAVFGPVVLIYFAALASLGLSNIIRHPEIAGALSPYWAVEFFAHDAKLAFLAMGSVFLAVTGAETLYADMGHFGRRAIGFSWLGLVYPCLMLNYFGQGALLLSTPSAVENPFYLMAPEWARLPLVFIATAATIIASQAVISGAFSVTHQAVQLGFLPRIRTEHTSAKAAGQIYIPAVNWGLLIMVVLLVL…	665	QNP47024.1		Potassium transporter Kup	1	0.96	0	1212
CDS 322	332756	333520	+	ATGAGCGCGGGAATCGCGCTTTTGGCAGTAGCGGCGTCGCTTCCGCCGATCTGCGCGGACCGGCCTGCAAAAGCGACTGGTACATGCACGGTCCCGGCCGGCAGGTTGCAGGTAGAAGCTGGCGTTGCCGATTGGAGTCTGACCAGGATACAGAAAACTCGGACTGAGCTGATCACACTTGGGTCGACCGTTGTGAAACTCGGTCTCTCCAATCATTCGGACCTTCAGGTCGGCTTCACACCTTACACGAAGCTCAAGCTCTCAGTCGCCGCTTCGCGAACGCGGGCCTCGGGGTTCGGGGACCTGACCGTTCGCTACAAGCATCGCCTAACGACCGGCGATACGGGAACCCAGGTAGGAGTCATTCCATTTTTGAAGTTGCCGACCGCTGCCCGGGCA…	765	MSAGIALLAVAASLPPICADRPAKATGTCTVPAGRLQVEAGVADWSLTRIQKTRTELITLGSTVVKLGLSNHSDLQVGFTPYTKLKLSVAASRTRASGFGDLTVRYKHRLTTGDTGTQVGVIPFLKLPTAARAIGNGKLEGGVSVPVSIPASRTLSVTFGPEVDVLADADGHGRHFAVVNLVNVAGPLAPRLTLAGELWTNVNLDPSGTMKQASVDAALAYAVSDSVQTDTGANIGLTRDTPDVELYGGLSLRF	254	WP_187708394.1		Transporter	1	1	0	506
CDS 323	333981	333574	-	ATGTCCAATGGTGTCACCGAAATTCCGGCCGCCGACGCGACCAGGGCGCTGTCGCACTTCGCCGCAGCCTTCGAGTTCGAAACAGATTGCTGGGACACGCATCAGGCACTGGCGTCCGGTAATCCGGGTTTCGTGCTTCTCGACGTTCGCGGGCCGGCTCTGTTCGAGCGTGGTCACATCCCCGGGGCGATCAACCTGCCTCACGGAAAGATAATCGGGTCGAAGATGGCGCAGTGGCCGGCGGACACGCTTTTCGTAACCTATTGCGCCGGCCCGCACTGCAACGGCGCCGCGCGCGGCGCGCTTCGGCTGGCGAGGTTGGACCGGCCGGTGAAGATCATGGCCGGAGGGATCACCGGCTGGCTCGACGAGGGCTTCCCCCTCGAAACTGAGTTGCCT…	408	MSNGVTEIPAADATRALSHFAAAFEFETDCWDTHQALASGNPGFVLLDVRGPALFERGHIPGAINLPHGKIIGSKMAQWPADTLFVTYCAGPHCNGAARGALRLARLDRPVKIMAGGITGWLDEGFPLETELPEA	135	MCG6118931.1		Rhodanese-like protein, Psp2	0.782	0.98	8e-62	196
CDS 324	334045	335067	+	ATGCCAATAAGCAGCAAGATCATGCCAAACTCGCCGGAAGATCCGTCCTCTTTCAACAGAAGCGTCGTTGCGCTCGCTTACGACGGACTTTGCACTTTCGAATTCGGGATCGCGGCGGAGGTCTTCGGCCTTGCCCGCCCGGAGATGGGGGAGGACTGGTACCGTTTCTCGACGGCAGCAGTGGCACCGGGCCGGATGCATGCGCGCGGTGGCATCGCGATCACGGCGGATTGCGGGCTCGAAGCGCTGGATAGTGCCGGAACAATCGTGGTCCCTGGGTGGAGCGGGATCGATGCACCAGTACCGCAGTCCCTCATCGAGCGATTGGTCGCAGCGCATTCCCGTGGCGCGCGGCTAATGTCGATCTGCTCGGGAGCAACGGTGCTGGCGGCAACCGGA…	1023	MPISSKIMPNSPEDPSSFNRSVVALAYDGLCTFEFGIAAEVFGLARPEMGEDWYRFSTAAVAPGRMHARGGIAITADCGLEALDSAGTIVVPGWSGIDAPVPQSLIERLVAAHSRGARLMSICSGATVLAATGLLDGKTVATHWRYSEALARRFPQVNVDASVLYIGDGRIFTSAGSSAGIDLLLHLVRCDFGAEKANAVARRLVMPAHREGGQAQYIERPVVPERGTLAPLLDAMRANLAGDHSISRLARAAAMSERTFLRRFREATGTTPGEWLINTRIDAARELLEQTRGSIDEISAAAGFGSVEALRHHFRRRFGISPATYRRNYLPGGPQVRADA	340	WP_222949835.1	ftrA	Transcriptional regulator FtrA	0.9964	0.82	0	559
CDS 325	335094	335951	+	GTGGATGCCGCCGACGCCGTGGTACCTGTAATGGATCACGGCTTTTTATACGGAATGGGGTTGTTCGAGACGCTGCGGACATACCGCGGCCGGCCCTTTTTGCTGGAGAGGCACTTGAAGCGGATGGCAGAGGGCTGCCGGATGCTGGGCATTCCCTTTTCGCCGGAGGATGCCCTCGCGTCCATGCCCGGCTGGATTGAAGCCTTGATGAAGGCGAACGGCCTTGAGGAGGCTTACATCCGTTATACCGTCAGCGCTGGCGTTGACGTTCTCGGACTTCCCGGGGAGGAGTACAGCCGTCCCAATCATGTTCTGCTAGTGAAGGCGCTGCCGGAGGTGCCTGAGAACCTCTACACCCAAGGAAAAGCCCTGCAGCTGCTGGATACGCGGCGTAATTCT…	858	MDAADAVVPVMDHGFLYGMGLFETLRTYRGRPFLLERHLKRMAEGCRMLGIPFSPEDALASMPGWIEALMKANGLEEAYIRYTVSAGVDVLGLPGEEYSRPNHVLLVKALPEVPENLYTQGKALQLLDTRRNSPEAPIRLKSLHYMNNILAKRELAAVSDPRSRQAEGLMLDERGHVSEGVVSNVFFVKEGELYTPDASTGLLPGITRQVVLELAGAAGIRCTEGLYTWEDLLDADEVFVTSSIQELVPVTLLLDRQGTGRTVSHGAAGPITRRLLDSYRQKAGI	285	WP_251679216.1		Aminotransferase class IV	0.986	1	0	570
CDS 326	335954	336811	+	GTGAAAACGACAATCTACGAACGTAACTTTACGATGGGCCAAGCCGTGCTGAGGCTCGGACAGTCTACCCAGGTGATGGGCATTTTAAATGTAACGCCCGATTCCTTCTCCGACGGCGGCCGGTATGTGGATCCGGACACGGCCGTACGCCATGCGCTCAAAATGATGCTGGACGGCGCCGACCTGATCGATATCGGAGGAGAATCAACCCGGCCGGGATATACGCCGGTATCCGCGGAAGAGGAATTGGCCCGCGTGATTCCCGTGATTGAGGCGATCCATAAAGCGGCCCCGCACATTCCGATCTCGATCGATACGTACAAGGCGGAAGTGGCTCGCCAGGCCATTCTGGCCGGTGCCCATATCATCAACGATATTTGGGGAGGCAAAGGCGATCCG…	858	MKTTIYERNFTMGQAVLRLGQSTQVMGILNVTPDSFSDGGRYVDPDTAVRHALKMMLDGADLIDIGGESTRPGYTPVSAEEELARVIPVIEAIHKAAPHIPISIDTYKAEVARQAILAGAHIINDIWGGKGDPDMLKVAAELGCPIILMHNRHDMDYTDFVEDVVADLKESVRLALAAGVRPEHIILDPGIGFAKNGEHNLKLMTQLDRLNQIGYPVLLATSRKKFIRSVLDLPVDDLVEGTAATVAFGIAQGCQLVRVHDVKSIKRTVKMCDAMIYTSAVVSRD	285	RED29735.1		DHPS, dihydropteroate synthase	0.993	1	0	580
CDS 327	336871	337233	+	ATGGATAGAATGGTCATTCACCGCATGGAGTATTACGGGTATCACGGCGTGTTCGAGGAAGAGCGCAAGCTCGGCCAGCGCTTCTACGTCGATCTGGACATGGAGCTGGATTTGCGCGCAGCCGGAGAGAACGACGATCTCACCCAAACGGTAAATTATGCCGAAGTCCACGAAACGGTCAAAAACGTGGTCGAAACCGAGTCTTTTCGCCTGATCGAAGCTTTAGCCGAACGTATTGCATCTGTTGTACTGGACACTTATACTAGTATCAATGCACTGACGGTCAAAGTGACCAAACCGCATCCTCCATTTGACATCCACTTTCAGGGTGTTACTGTGGAGCTGCATAGGACAAGAAAGTGA	363	MDRMVIHRMEYYGYHGVFEEERKLGQRFYVDLDMELDLRAAGENDDLTQTVNYAEVHETVKNVVETESFRLIEALAERIASVVLDTYTSINALTVKVTKPHPPFDIHFQGVTVELHRTRK	120	WP_076176691.1	folB	FolB, dihydroneopterin aldolase	1	1	3e-82	246
CDS 328	337243	337791	+	ATGAATGCACATTTCACCTCTGAGCTATCAGAGGCTTATATTGCTTTAGGGGCAAATTTGGGTGACCGCGAGCATACGCTGATGGAAGCCATCCGGCGCCTGGATGAGGACCCCCGCATTACGGTAGCCCGCTGTTCCCACCTTTATGAGACGGAGCCTGTGGGTTATGTGGACCAGCCCCTCTTTTTAAATATGGCCGTGTGCGTCCGCACAAGTTTGGATTCCCATGAACTGCTGCACGTGATGCAGGGGATTGAGAACGGGCTTGGGCGCATTCGGGAGATCCATTGGGGGCCCCGGACCGTCGATTTGGATTTAATCTGGATGGAGGGCCGCAGGGAGAACACGGAAGAACTGGTGCTGCCGCATCCCCGGATGGAGGAGCGCGCCTTCGTGCTG…	549	MNAHFTSELSEAYIALGANLGDREHTLMEAIRRLDEDPRITVARCSHLYETEPVGYVDQPLFLNMAVCVRTSLDSHELLHVMQGIENGLGRIREIHWGPRTVDLDLIWMEGRRENTEELVLPHPRMEERAFVLVPLSDIVPPDEPSGLYTIVETALDKLDGKEGLQLWKTCSWRSASAPSGS	182	WP_076176692.1	folK	FolK, 2-amino-4-hydroxy-6-hydroxymethyldihydropteridine diphosphokinase	1	1	1e-130	374
CDS 329	337752	337946	+	ATGCAGCTGGCGAAGCGCGTCCGCGCCTTCCGGAAGCTAAAAGGCTACACGCAGCAGGAGCTCGCAGCCAAGAGCGGCATATCGCTTGCGGTGCTGGGGGCCATCGAACGGGGAAACCGTCGTGCAGAAGAACAGGTTTTGATCAAAGTAGCGGAAGCACTGGGTGTATCTGTTCAGGAACTGAGGAACGGTTAG	195	MQLAKRVRAFRKLKGYTQQELAAKSGISLAVLGAIERGNRRAEEQVLIKVAEALGVSVQELRNG	64	WP_105442414.1		Helix-turn-helix XRE-family like proteins	1	1	7e-35	122
CDS 330	338011	339055	+	ATGGTGACCAGCCTGGATCAGCCGCTGAACATTGGCGGCGTGGAACTGAAAAACCGCGTGTTTCTGGCGCCGATGAGCGGCGTGAGCGATCTGCCGTTTCGCCGCCGCGCGCATGAATTTGGCGCGGGCCTGGTGGTGAGCGAAATGGTGGCGAGCGGCGAACTGGTGCATGGCAACCAGCGCACCCGCCTGCGCCTGTATCATAGCGGCCTGCCGGTGCATATGCTGCAGCTGGCGGGCCGCGAAGCGATTCATATGGCGGAAGCGGCGAAAATTGCGGCGGGCGAAGGCGCGGATATTATTGATATTAACATGGGCTGCCCGGCGCCGAAAGTGACCGGCGGCTATAGCGGCAGCGCGCTGATGCTGGATCCGGATCATGCGCTGGAACTGATTGAA…	1044	MVTSLDQPLNIGGVELKNRVFLAPMSGVSDLPFRRRAHEFGAGLVVSEMVASGELVHGNQRTRLRLYHSGLPVHMLQLAGREAIHMAEAAKIAAGEGADIIDINMGCPAPKVTGGYSGSALMLDPDHALELIEAVVGAVDKPVTVKMRLGWDEDHINAPELARRAERAGVKMVTVHGRTRCQFYTGAADWRAIAAVKEAVSIPVVANGDVVTPEDARRMLDETGADAVMVGRAALGNPWMLAGGIEYAAGELAANLPEPRAAEEKIRIAILHMDRLIALRGEFVAVREMRKHLAWYLKGLKGSARIKDEIMEGTKRDEMVGILEDFVANLNQRAEMEAEEIGVEAVAQ	348	VTR28729.1	nifR3	NifR3	0.6048	0.95	6e-121	362
CDS 331	339303	339779	+	ATGAGCGATAAAGAAGTCATTCTTACACAGGACGGACTTAAGAAGCTGGAAGACGAACTCGAGAACCTGAAATCGGTGAAGCGCCGCGAAGTCGCGGAGCGGATCAAGGTTGCCATCGGCTACGGTGATATCAGTGAGAACTCCGAATACGAAGACGCCAAGAACGAGCAGGCTTTTATTGAAGGCCGAATCATTACTTTGGAAAAAATGCTGCGCAATGCCCGGATCATCAATAATGATGAGATCAACACGGACATTGTAGGCGTAGGTGCTACGGTAACGGTGCAGGACCTGGAATTCGGCGATACGATGGAATATACGATCGTCGGTAGTGCCGAATCCGATCCGCTGAACAATAAAATTTCCAATGAAAGCCCGGTCGGCAAAGCAATCATCGGC…	477	MSDKEVILTQDGLKKLEDELENLKSVKRREVAERIKVAIGYGDISENSEYEDAKNEQAFIEGRIITLEKMLRNARIINNDEINTDIVGVGATVTVQDLEFGDTMEYTIVGSAESDPLNNKISNESPVGKAIIGKQKGTVVDVNVPAGVIQYKIIDIKK	158	WP_076176695.1	greA	GreA, transcription elongation factor GreA	1	0.993377	2e-95	283
CDS 332	340752	342062	+	ATGTTTGTAGATAAAGCGAAAGTCTATGTCAAAGGCGGCGACGGTGGTGACGGCCTGGTGGCTTTCCGCCGGGAGAAATACGTGCCGGAAGGCGGGCCTGCCGGCGGTGACGGCGGCAAGGGCGGAGATGTCATTTTCCGTGTGGACGAAGGTCTGCGCACGCTGATGGATTTCAGATACCAGCGCCATTTCAAAGCCAAGCGCGGCGAGAAGGGCCGCAATAAGAGCCAGCATGGCGCAGGGGCGGAGGACATGATCGTCCGCATTCCGCCGGGCACCGTCCTGATTGACGATGATACGGGCGAAGTCATTGCCGACTTGACGCGCCATGGACAGCAGGTGGTCGTTGCTAAAGGCGGCCGCGGCGGTAGAGGCAACATCCGTTTTGCCACCCCGAAC…	1311	MFVDKAKVYVKGGDGGDGLVAFRREKYVPEGGPAGGDGGKGGDVIFRVDEGLRTLMDFRYQRHFKAKRGEKGRNKSQHGAGAEDMIVRIPPGTVLIDDDTGEVIADLTRHGQQVVVAKGGRGGRGNIRFATPNNPAPELAEHGEEGQERYVVMELKVMADVGLVGFPSVGKSTLLSVVSGARPKIGAYHFTTITPNLGVVEVAEGRSFVMADLPGLIEGAHEGVGLGHEFLRHVERTRVIIHVVDMAGSEGRDPYEDWVKINDELKLYNATLAERPQIVAANKMDMPEAEDNLAEFREKVAKDRPDLEIMPISSLTRQGVQELLYRAADLLDQIPVEAALEEVPEITERKVYKLDKTEDNSFTITRDNEAYVVHSVKIERLLKRMQMNSHEAILKLART…	436	WP_163881390.1		CgtA, GTP-binding protein ObgE	0.9928	0.95	0	798
CDS 333	342270	342707	+	GTGAAAGAACGCTATTATTTGGTCCGGGAAGACATTTTGCCGGAAGCCGTTGTCAAGACGATGCAGGTGAAACAGCTGCTAGCGGCCGGGGACGCGAAGACGGTTCATGAAGCCGTGGAACAAGTCGGGCTGAGCCGCAGCGCTTTTTATAAATACAAAGACGGAATCCACCTGATCAACCAGCTGGAACGCGAGCGGATCGTGACGATTTCCATCGATATGGAGCACCGGGCGGGCATGCTGTCGAAAGTGCTGAGCACGGTGGCCGGTTATGGCGGAAACGTGCTGACGATCCACCAGAGCATTCCTTTGCAGGGAATGGCGAACGTGGTGATATCCGTCGAGGTGACGCGGCTTGGCGACGAGCTTGGGGACATGCTGGAAGGCATGCGCGACGTA…	438	MKERYYLVREDILPEAVVKTMQVKQLLAAGDAKTVHEAVEQVGLSRSAFYKYKDGIHLINQLERERIVTISIDMEHRAGMLSKVLSTVAGYGGNVLTIHQSIPLQGMANVVISVEVTRLGDELGDMLEGMRDVAGVKRANLIGQG	145	WP_221224179.1		ACT domain-containing protein	0.9931	1	1e-98	290
CDS 334	344105	345188	+	ATGAACCTGGAAAAATTTCCGCGCTATACCCTGACCTTTGGCAACACCCCGCTGATTCGCGCGGAACGCCTGAGCCATGAACTGGGCGGCGAACTGGATCTGTATTTTAAATATGAAGGCCTGAACCCGACCGGCAGCTTTGGCGGCAACAAAACCCGCAAACTGGAATATCTGGTGCCGAAAGCGCTGGAAGAAGGCAGCCGCACCCTGGTGTGCGTGGGCGGCATTCAGAGCAACCAGACCCGCAGCGCGGCGGCGGTGGCGGCGCGCATTGGCATGAACTGCGTGCTGGTGCAGGAAAACTGGGTGAACTATAGCGATGCGGTGTATGATCGCGTGGGCAACATTGCGCAGGCGATGATTTATGGCGCGAAAGTGCGCCTGGTGGATGAAGGCTTT…	1083	MNLEKFPRYTLTFGNTPLIRAERLSHELGGELDLYFKYEGLNPTGSFGGNKTRKLEYLVPKALEEGSRTLVCVGGIQSNQTRSAAAVAARIGMNCVLVQENWVNYSDAVYDRVGNIAQAMIYGAKVRLVDEGFDIGVRHSWEKALEIVRDITAKPHPITLVNSVHPYGGLGYVGFAEEVRAQEKQLGKAFDYIVVCSVTGSTHAGMVVGFAADGRLPRVIGIDASAKMAIVKGQPILEPEHTATLVRLGNPASWKTAVLDTRYGGQINYVTDDEILSAYRTIAAREGVFAEPASAASVAGVYKLKREGFFKGGETVVCVLTGNGLKDPNVALKAVNAEPIVVPDTEEAVMEAIAKLEEERV	361	WP_042878470.1	acdS	1-aminocyclopropane-1-carboxylate deaminase	0.6069	0.87	2e-121	364
CDS 335	346050	346961	+	TTGTTTACGCACATCAGCGGCAAGGTTGAGAGGAGCGCATCGCTGGCCAATCCACGTGATTATCCCTGTCAGTGGGATGACATCAGGACATTTGTCGCCGTTGCGGAAAGTGGCACCTTGTCGGGGGCCGCCCGAAAATTGGGAGTCACTCATGCGACAATTTCCCGTCGGATAGCCGACCTTGAACGCGGGTTCGGAGGCGCGCCGCTCTTTGAGAAGTCCCGGCTAGGCTACATTCTTACGTCCAGCGGGCGTGCCGCCCTGCTTCACGCGAAGGCGATGTCGGCAGCGGCGGAAGGCTTCGCTCGTGAGGTCACTGACGCCGACGCGATGTCGGGGTCTGTACGCGTAAGTGCGACGGCCGCGCTGATCGAATGGAAGATCGCAGCCGCCGTGTCC…	912	MFTHISGKVERSASLANPRDYPCQWDDIRTFVAVAESGTLSGAARKLGVTHATISRRIADLERGFGGAPLFEKSRLGYILTSSGRAALLHAKAMSAAAEGFAREVTDADAMSGSVRVSATAALIEWKIAAAVSKLIDKFPQLEIEVVAENRNVSLAMREADIAVRLGRPRSGDAVARKIGTISYRLFGTSKYIRSKPRDSYRVFTFSDPVKRETIPRALAAQVPGQEARLALPSFTAQAAAALSGTGLAMLPIFLGSQMSGLAVVDEPETGWDQEVWLLTHRDARRFQRVRIVAEAIAATFED	303	WP_246444271.1		DNA-binding transcriptional regulator, LysR family	0.9942	0.56	2e-117	345
CDS 336	349820	350542	+	GTGACTGCCCAAGTTACCGAGCTTGCCGACGGAATCTTTCGGATGTCTGTGCTCGTGCCCGAGATGGGATCGCCGGAGGGTTTCGTTTTCAACAGCTTCCTCATTGTCGACGAGGAGCCATTGCTCTTCCACGCCGGTCAGCGCGGCATGTTCCCGTTGTTCCGCGAAGCCGTTGCCTCAGTGATGCCCGTGGATCGCTTGCGGTGGATCAGTTTCGGGCACGTCGAAGCAGACGAGTGCGGAGCCATGAACCTATGGCTTCAGGCGGCTCCGCAAGCAGAGGTCGCGCATGGCACCACCGCCTGCATGGTTTCGCTTAACGATCTCGCCGATCGTCCTCCCCGCTGCTTATCGGATGGTGAATTGATAACATCCGGCCTCCGTCGCGTCCGTTATATC…	723	MTAQVTELADGIFRMSVLVPEMGSPEGFVFNSFLIVDEEPLLFHAGQRGMFPLFREAVASVMPVDRLRWISFGHVEADECGAMNLWLQAAPQAEVAHGTTACMVSLNDLADRPPRCLSDGELITSGLRRVRYIDTPHVPHAWESGVVFEETSGILFCGDLFTQFGSQATTWDDIVPAAIAAEESFHSSSVGPATAPTLRRLAELKPATLALMHGPTFFGEGADALDRLADYYAGLLKAAA	240	WP_187708746.1		MBL fold metallo-hydrolase	1	1	9e-160	452
CDS 337	354473	352446	-	GTGGCCTTGCACTCTGTCGGGCCGAACTGGACACACCGGCCGAAGATGTTTGCAAAGGTGATGCAACGATTTCTGGACGTCGATCTCGCAACGGCGTCGGGCCGTGCGCTGATCGAAGAGCGCTACCTTTCCCTGCGAAGACAGGTCCCGATTATTTACCTGCTGGGCTTCGTGAACCTGTCCGGGATGGAGCTGTCGACCGCAGGTCGGATCGAAATCGGCCTCAACCTTCCCACCATCATCGCCACCTGCGGGTTTGTTCGCCTTTTCAATTGGTATTGCATGGGCACCCAGCCGAGCCATGAGCAAATGGTCAGGCGCATGCAGCAAACCGTATGGTTTGCGGCAGCCGTTTGCCTGACGGTCTGTGCCCGCTGCCTCTACCTCCTCCATGTCGGC…	2028	MALHSVGPNWTHRPKMFAKVMQRFLDVDLATASGRALIEERYLSLRRQVPIIYLLGFVNLSGMELSTAGRIEIGLNLPTIIATCGFVRLFNWYCMGTQPSHEQMVRRMQQTVWFAAAVCLTVCARCLYLLHVGDDASHMAVMLFGGLTAIGVSYGLTALPVAGRIPLLLIIVPLSLASILSGNSQFAWAAFGLVVVAVLTMKLVTLHSRHLEDVIRSRELISNQQVLAEHAHQEAVHAATTDFLTGLPNRRAFVAALEAEIEKKKHKDWFALALLDLNRFKAVNDMFGHEAGDRLLQEVAARLVRAAGASGLVARLGGDEFGIFFPGVSQAARARAMGSEILREVSRPLVIDGRQFDVSACCGLALSKPEDDRSPSRVMADADLALYQAKDGSPDHLIV…	675	WP_187708749.1		EAL domain-containing protein	1	0.7	0	881
CDS 338	355448	355966	+	TTGTCCGAACCGAAGCCCAAGCTGCCCGCTACCAAGCGCGATCTGGCGAAGAGCGTCACCCTGTCAGGACGTGACCTCGAAGATGCCAGGAGGCTTATTGCGCTGCTCTCCGAGGAGGAGGAAAACCAGGGCACGGCCAGCGAGCTCGCTCGCCTGGCCCTTGCCCGGCGCCCCACGCGGCAGGAGCAGCTCGAGTTAAGAGCCAGAGAAATCCTGGCTCTCCGGCAAAAGCGTGCTGAGTTGCTCGGGCCTTCAATGTTCGGTGAACCAGCATGGGAGATGCTTCTTCAGCTCTACGCAATGGCTGGAGCATCGCGTCAATCAATGAGCCGGCTGGCTCAGTTGTCAGGGACGTCCAAAGCAACTGCTCTCAGGTGGATAGACTATCTGCTCGACCGG…	519	MSEPKPKLPATKRDLAKSVTLSGRDLEDARRLIALLSEEEENQGTASELARLALARRPTRQEQLELRAREILALRQKRAELLGPSMFGEPAWEMLLQLYAMAGASRQSMSRLAQLSGTSKATALRWIDYLLDRGLISRQPHPTDLRTAFVELTDKGREKLEAYLADTINFTE	172	QNP45798.1	marR	MarR protein	0.9412	0.39	2e-35	129
CDS 339	357722	357015	-	GTGCCGATAAAGAACCTGCGCGAGTTTCACGTCGGTGCGGCGCTCTTGATGCTCGCCTCAATCGCCTTGCCCGCGTCCCCGGCTCATGCGGAGCTGGTGCTAAGTCAGCTGATCGTGAACCTCGGCGTCACATCGAAAGAACGCGATGACATCGAGATTTGGAACAACTCCGACGAGCGGGCCTACGTCGTTGCCGAGCCGAGCGAGATCTTGGCTCCCGGAACAGCCGCCGAGTCACGTAGCGCAGAACCAGACCCGGAAAAACGGGGACTTCTGGTATCGCCGGCCCGTCTGATCCTAGAGCCTGGGCAGCGCAAATTGGTCCGAGTGGCTGCCATCGGTCCTCGCCAGGATCGGGAGAGAGTATATCGCATTACCGTGAAGCCGGTGGTGGGAAGC…	708	MPIKNLREFHVGAALLMLASIALPASPAHAELVLSQLIVNLGVTSKERDDIEIWNNSDERAYVVAEPSEILAPGTAAESRSAEPDPEKRGLLVSPARLILEPGQRKLVRVAAIGPRQDRERVYRITVKPVVGSISSAETGLKLLIGYDVLVLVKPATPHPSLSASRSDNHLTLRNDGNTSLELADGKQCDSSGKNCVDLPSKRLYAGAEWTQQLKSNLPVEYSVISDGQSTRRKF	235	WP_187708753.1	papD	P pilus assembly protein, chaperone PapD	1	1	9e-169	474
CDS 340	360157	357713	-	ATGCTGCTGGCCTCTGCGGCAACCCTCGCGCCCGCCGTTGCGCATGCGGAGAACTCCAACTCCGCTAGCCTCGGTTTCGAGATGACGTCGCCACCCGCCGGCTTCAGCGAACTGGAGCAGCCCCGCGATTTGGTGGTCGATCTCTATTTCGGCGGTCGGAAGATTGGCGAAGCTCAAATTGTCGCCAAGCCTGGAGTCGTGCGGTTTCGTAATCCGGACCAAATCATCGGCCTGGTTCCGCATCTCAAGTCGTCGCCTGCCCTCGTCACCTCCCTGACGGCAGAGCTCAAGGACAATGCGGGCCTTGCCTGCTCGCAGACCAATTCCGGGCACTGCGGCGAGCTCAAGCCGGACCTCGTAGGCATCATCTTCGACCAAGACCGTTTCCGGCTCGATCTT…	2445	MLLASAATLAPAVAHAENSNSASLGFEMTSPPAGFSELEQPRDLVVDLYFGGRKIGEAQIVAKPGVVRFRNPDQIIGLVPHLKSSPALVTSLTAELKDNAGLACSQTNSGHCGELKPDLVGIIFDQDRFRLDLFVHPSALEVTQSDEIYLATPTAPLSLTSSIGAAIAGSTRGSTSFNIQNRTIIGFQNARIRSDSSIASDLGLVFDDLVAEVDTRRHRYSGGLFWAPGADLTGRRRIMGFGFATQFDTRADADSLEATPLIIFLGQPARVEILVDNRLVTSGSYEAGNNSVDTSNLPDGSYPLVLRIREASGAVREERRFFVKNAQIAPQGQLVYFAYAGLLANTQHNQPISLSKSLYYQVGGARRLSESTAIDAAILGTEKKAMLQVGGWLITSFGR…	814	WP_028969652.1		Outer membrane usher protein FimD/PapC	0.5546	0.96	0	878
CDS 341	364557	365369	+	ATGGCTTACGACCGTTACGAACGCGAACGGCGCTGGCGAGAGGGCCGGCCCGAATTTTCCGATGAGGGCATGAACCGCGAGCGCGACTTCGATCGCGATCGCGACGAACGCGGCTTTTTCGGACGCATGGGCGACGAGTTCCGCTCCTGGTTCGGGGACGAGGATTCGGAGCGTCGCCGGGAATCTTATCGCGACCGCGACGATTATCGGCGCGGCTACGGGTCCGAGCCCGAACGCGGCCGGATGTTCCGCGAAGATCGCGAGTTCGAGGGCGACAGGCACTTCCGTCAGGGGCCATGGGAACGCGGTGAATACCGAGCGACGAGCTTCGCGGGCTCGCGAGATCGTCCTGCCGACGATGATTATCACTATCGGGAAATGCGGCGCCGGCAGGCGGAG…	813	MAYDRYERERRWREGRPEFSDEGMNRERDFDRDRDERGFFGRMGDEFRSWFGDEDSERRRESYRDRDDYRRGYGSEPERGRMFREDREFEGDRHFRQGPWERGEYRATSFAGSRDRPADDDYHYREMRRRQAEDLDRDYDEYRRERASQFENDFGSWREKRLSKRQMLSGIREHMEVVGSDEKHVGTVDRVAGDRIILTRSDPESGGVHHSLSCSDLDRVEGDRIILDCSAEKARERWRDESRSRALFEREDQGRAGPHVLDRSFSGTYR	270	WP_187708761.1		Uncharacterized protein conserved in bacteria (DUF2171)	1	1	1e-124	366
CDS 342	365484	366470	+	ATGGCGCGCGCCTGGCACCTGATGAGCCGTCCGCAGGGGCTGCCGACGGACGAAAATTTCGCACTGAAGGAGCTCGACTTGCCGCCGCTCGCCGCAGGGCAGGTCCGCGTCCGCAACCAGTGGTTGTCGGTCGACCCGTATATGCGCGGGCGGATGAACGACGTGAAAAGCTATGTCCCGCCGTTCCAGATCGATCAGCCGATGGAAGGCGGAGCGGTCGGCGAGGTCGTCGAATCCACAGCGGAGGGCTTCTATCCGGGCGATCGCGTGCTTCACATGGGCGGCTGGCGCGACGAGGCAGTGCTGGACGCGCGCACGGTCAACAAGCTTCCCGATCTTGGAGCCGAGCCGCAGGCGTTCCTCGGGAATCTCGGAGTGACGGGCGCGACCGCCTATTTC…	987	MARAWHLMSRPQGLPTDENFALKELDLPPLAAGQVRVRNQWLSVDPYMRGRMNDVKSYVPPFQIDQPMEGGAVGEVVESTAEGFYPGDRVLHMGGWRDEAVLDARTVNKLPDLGAEPQAFLGNLGVTGATAYFGLLEVASAKPGDIVFVSAAAGAVGSAVVQIAKAKGMTVIGSAGGADKCDFVQSLGADQVVDYKAQPILKGLAAAAPEGIDVYFDNVGGDHLDAAFALARMRARFAICGMIEGYNKAEPAAFRFIMRVIAMRIRMQGFIVFDFQSRMDEFYREMGQLIATGQLKSQETVVDGIENMPDAFRGLFSGDNLGKMLVRL	328	WP_187709802.1		NADP-dependent oxidoreductase	1	1	0	603
CDS 343	367363	366467	-	ATGGTTCGGCTAGGCGGCGAAGACCCAAGTTCCAACTTCGAAGACCGCACCGGACAGGGCGGAGGTTTCGGGCTCGGCGGGGGCGGTGGCGGCGGCAATTTGCTCGGCTGCCTGCTCCCAATGGTCATGAGCCGCTTCGGGATCGTCGGCGTCCTCATCCTCCTCGTCGGCTATTGCGCCTTGACTCAGCTCGGCGGCGGCGGAGGGCTGATCCCAAGCAGCCCGACAACGAGCGCACCGAGCGGCGGCAAATCGACGCTCGACCCCAACATGCGCGATTTCCTCACGCGGACGCTCGGCTCGACCGAGGAGACCTGGGGCGAGATCTTCGCCAAGAACGGTGCGAAGTACGTCCCGACGCGGATGGTCGCCTACACCGGCGGAACGCAGACGGCGTGC…	897	MVRLGGEDPSSNFEDRTGQGGGFGLGGGGGGGNLLGCLLPMVMSRFGIVGVLILLVGYCALTQLGGGGGLIPSSPTTSAPSGGKSTLDPNMRDFLTRTLGSTEETWGEIFAKNGAKYVPTRMVAYTGGTQTACGAGQAAMGPFYCPNDNTIYIDPEFFNELSQRFGAPGDFAATYVIAHEVGHHVQSLEGTLDRAQSAQQSVGRTEGNAIQVGVELQADCYAGVWAANARDAQGNILEPGDVEEGMRAAEAIGDDMLQKQTQGVVVPESFTHGSSAQRMQALQTGLKTGNPAACKFNR	298	NUT00584.1		Zinc metallopeptidase	0.8624	0.99	1e-146	424
CDS 344	367459	368226	+	ATGATTCTCGAAGGCAAAGTCGCGCTCGTCACCGGTTCAACCTCGGGCATCGGGCTGGCGATCGCCCGAACGCTAGCTGCCGAAGGCGCCAGGATCATGCTCAACGGCTTCGGCGATCCCGCCGAGATCGAGAAGATCAGGAGCGAGCTCGGCGCTCTCCATGACGGCGCCGATTTGTCCGATCCGGCTCAGATTGAGAATATGGTGCGGCGATGCACCGACGAGCTCGGTGCGCCGGACATCCTCGTCAACAATGCCGGCATCCAGCACGTCTCGCCGGTCGAGAGCTTTCCTCCCGAGAAATGGAATGCGATCCTGGCGATCAACCTGTCGGCAGTGTTCCACACGACGCGGCTTTCGATCCCTTCGATGAAGGCGAAGCAGTGGGGCCGGATCATC…	768	MILEGKVALVTGSTSGIGLAIARTLAAEGARIMLNGFGDPAEIEKIRSELGALHDGADLSDPAQIENMVRRCTDELGAPDILVNNAGIQHVSPVESFPPEKWNAILAINLSAVFHTTRLSIPSMKAKQWGRIINTASAHSLVASPNKSAYVAAKHGVAGFTKSVALEAARDGVTANCISPGYVWTTLVENQIPDTMKARNLTREQVMNDVLLAAQPTKRFVTPEEVAALALFLCRDEAKSITGANLSMDGGWTAA	255	QNP45809.1		d-3-hydroxybutyrate dehydrogenase (HBDH)	1	0.98	5e-178	508
CDS 345	368872	370188	+	ATGAAGCTGACCTTCGGACTGGTGATTGCCGCCATGACCCTACCGACCGCCGCCAATGCTGCCGCACTGCGAGACGCGATCCGCGCCGACATGCCGCAGCTGATGACCCTCTACCGCGACCTCCACGCGAACCCAGAGCTGTCGATGCAGGAGGTGCGCACGCCCGCCAAGCTCGCTGCAGAGATGCGCAAGCTCGGCTTCAAGGTGACCGAGAAGGTCGGCAAGACCGGTGTGGTTTCGGTCATGCAGAATGGTCCCGGGCCGGTGCTGCTGCTCCGCGCCGACATGGACGCCCTTCCCGTGGTTGAGCAGACGGGCCTTCCGTTCGCGTCGAAGGTTCGTGCGACCGCACGGTCAGGCGTCGAGACCGGTGTCATGCACGCCTGCGGCCACGATACG…	1317	MKLTFGLVIAAMTLPTAANAAALRDAIRADMPQLMTLYRDLHANPELSMQEVRTPAKLAAEMRKLGFKVTEKVGKTGVVSVMQNGPGPVLLLRADMDALPVVEQTGLPFASKVRATARSGVETGVMHACGHDTHMSSFIGTARRLAAMKDQWSGTLVMVLQPGEETGEGAKAMLDDGLYTRFPKPNYALAFHDAAALPAGTIGVTPGYALANVDSVDILVRGLGGHGAYPQTTKDPIVLASRIVGALQTLVSRENNPLDPAVVTVGSFQAGAKHNIISDEAKLQLTVRSYKPEVRKLLLDGIKRIARGEAIAAGVPEDRMPVVTIREEMYTPATFNTEDFSKKTLDLFQQHFGAERASLTPPVMGGEDFSRFWLADKEVQSLIFWVGGTPKDKWDAAGG…	438	WP_187708763.1		Amidohydrolase	1	1	0	774
CDS 346	371126	370185	-	ATGACGGTGGAAAAGCGCTCGCTTGGACAAAGCGGAATCTCGGTCGCGCCGCTGGCGCTCGGTGGCAATGTCTTCGGCTGGACGGCGGACGAGCCGACCAGCTTCGATATCCTGGACGCGTTCGTCGACGCCGGCGGCAACATGGTCGACAGCGCGGACGTCTATTCGGCCTGGGTTCCCGGCAACAAGGGAGGCGAGAGCGAGACCGTCATCGGCAACTGGCTGAGGCGCGATCCGGCCAAGCGCGACAAGATCGTCCTCGCGACGAAGGTGGGTTTCTTCGAGGGGCTGGCCCCGGAGAAGATCGCCGCGGCCTGCGATGCTTCGCTCCAGCGGCTCGGGATCGACACGATCGATCTCTACTATCACCACAAGGACGATCCGAACGTCCCGCTCGCC…	942	MTVEKRSLGQSGISVAPLALGGNVFGWTADEPTSFDILDAFVDAGGNMVDSADVYSAWVPGNKGGESETVIGNWLRRDPAKRDKIVLATKVGFFEGLAPEKIAAACDASLQRLGIDTIDLYYHHKDDPNVPLADSLGAMDALVKAGKIRSIGMSQYSPERLDEAMRAATADSLTKPSVLQTWYNLVEREELEGALRDTALAHGLGIIPFYGLANGFLTGKYRSKDDLDKSPRGLRNVEYLEGRGMRVLAALDRIAAETGAALASITLAWTIAQPGITAALASATSVDQLKELTAAMSLALTPEQIALLDEASR	313	WP_187708764.1		Aldo/keto reductase	1	1	0	630
CDS 347	371216	373273	+	GTGCAGGCCCTGATCGCCTTCTGGAGCCACGCCCTGTGCGCGGCGGCCTTCCTCGGCCTGCTGATCTGGCGTCTGGGCGCGATCCGGCAGCAGGACCAGCGCCTGCTGCTCGCCGGATTCGCGGTCACCGCCTGCTGGGCCTGGCTTAACGCCATACTCCCCAGCGACCCGCTGACCAGTTACGCGGAGACGGCTCGGAACCTCATCTGGATCGGCCTGATCCACAGCCTGTCCTCGAGCAGCGACGAGCGCCAGCATGGGGTTCGGCTGGTCTACGCAGCCGTAGCGGCGGTGCTCGGCTTCCAGATGGTCGTGACGAGCTTGCGCTACTTCATCCCGACCGACTCGGTCCGTGACACGGCGACCCTGCTCCGAATCACCGCGGCCGCCGGTTCGTTG…	2058	MQALIAFWSHALCAAAFLGLLIWRLGAIRQQDQRLLLAGFAVTACWAWLNAILPSDPLTSYAETARNLIWIGLIHSLSSSSDERQHGVRLVYAAVAAVLGFQMVVTSLRYFIPTDSVRDTATLLRITAAAGSLVLVHNLYGQASPASRSNIRLAMLALSLTWSYDLNLYTISYLDSRLAPDLLEWRGAIVAATAPMFAMAARREEGWRIRLSRAATFQSLSLLAICAYFAVMAILATALRGTSVEWARGGLVGLLAVMTVAAMALLPSAKARSWAKVKISKHLFEHRYDYRTEWLRFTETVGTTGSDAAPLGERVVKAFADILDAPGGILLARDPAGAITAASSWNWSGKNPPSTELDRVLTFWSALESNGRIVEFDALRSGIARPEDCAMLPPQWMLD…	685	WP_187708765.1	prsK	PEP-CTERM system histidine kinase PrsK	1	1	0	1229
CDS 348	373270	374634	+	ATGACCGACCAGAAACTCCCCGTGCTCCTGATCGTCGAAGACGACGAAGGCCTGCAACGCCAGCTCAAATGGGCCTACGAAGGCTATGAGGTCGTGCTCGCAGGCAATCGCGAAGCGGCGATCGAGGCGCTGCGGCTTCACGAGCCTGCTGTCGTCACGCTCGACCTGGGGCTGCCGCCTGATCCGGACGGGACGAGCGAAGGCTTCGAGACCCTTTCGCAGATCCTGAAGCTGAAGCCGGATACGAAGGTGATCGTCGCGTCGGGTCACGGCGCGCGCGAAAGCATGTTGAAGGCGATCGGGCTCGGCGCCTATGATTTCTACCGCAAGCCGGTCGATATCGACGAGCTAGGCCTGATTGTGGCGCGCGCCTTCCACGTTGCCGACATCGAGGCCGAG…	1365	MTDQKLPVLLIVEDDEGLQRQLKWAYEGYEVVLAGNREAAIEALRLHEPAVVTLDLGLPPDPDGTSEGFETLSQILKLKPDTKVIVASGHGARESMLKAIGLGAYDFYRKPVDIDELGLIVARAFHVADIEAENRRLEQAGGGQVLGSIISSAPEMLKVGKTIERVATADVSVMLLGASGTGKELLARAVHEKSGRKGEFIAINCAAIPETLLEAELFGYERGAFTGAVKSNVGKIEMAEGGTLFLDEVGDIPLALQVKLLRFLQERVIERIGGRQPIAVDTRIVCATHQDLDAMTADGRFREDLYYRLAEIVVKIPSLSERPGDAVLLARHFVNRFGKELNTKVQSLSADAVAAVDAYGWPGNVRELENRIKRAVIMADGKSVSADDLDLPGSVNAEE…	454	WP_187708766.1		PEP-CTERM-box response regulator transcription factor	1	1	0	891
CDS 349	374715	376562	+	ATGGATCGCCGCCAATTTCTGTCGACTGCCGGTGCGGCCGCCGGTTTGTCGTTCGTCAGCGCATTCGCGTCGAAGCCGGCGCTCGCTTTTGCAGCCTCCGCGCAGACGGCCGCGGGTCCGAAGGATGCGGCGCTCAACCAGATTTTCGACCGGATCTTTCAGGAGCAGGTGGCAACGAGCCCGAGGCTCGCGACCTACACCGGCCTCGACAAGGGCGCGCTCGCGCCGCTCAAGTCGAAGCTCGACACGAGGCCGGACCAGCAGGCGCGGATCGAGGAAATCGCCCGGACCAACAAGTTCATCGGCTGGCTCGAAGCCGTGCCGGAGGCCGGCCTTTCGGATCTATCCAAGCTCAACCGCGAGGTCGTGATCTGGGACCTGCGCACCAACAATGTCGGC…	1848	MDRRQFLSTAGAAAGLSFVSAFASKPALAFAASAQTAAGPKDAALNQIFDRIFQEQVATSPRLATYTGLDKGALAPLKSKLDTRPDQQARIEEIARTNKFIGWLEAVPEAGLSDLSKLNREVVIWDLRTNNVGPEKFDVSNPQSPYVISQQDGAYFSTPDFLHSAHTIENAADAEAYLSRLSQFATVLDNETVEQQRQAARGYLAPGWSLDLALGQMRALREPAAEQSNMAASVADRAAAKQIAGDWRGRAAKIVADQVYPALDKQIAAVAALRAKSQAGDGVWRVPNGDDLYEAALAEATTTKFTADEIHRIGLQQVAEITAELDKILRSAGYTSGSVGERLTALNKSPDQLYSNTDAGRTELLASLNAGMADMTARLPRAFHNPPKDPLEIRRVPPE…	615	NUS99948.1		Bacterial protein of unknown function (DUF885)	0.81	0.97	0	958
CDS 350	376619	377323	+	GTGAGCCGACTGCACACACATCCTGAACGTCACGCGTCCTCCCGCATCGGCTGGCTTCGGGCGGCGGTGCTGGGTGCGAATGACGGCATCGTTTCCACCGCCAGCCTGATTGTCGGCGTAGCGGCATCGGACGCGAGCCGGTCGAGCGTGCTGATTGCGGGCGTCGCCTCGCTTTTCGCAGGCGCAATGTCCATGGCGGCGGGCGAATATGTGTCGGTCAGCTCCCAGTCCGATACCGAGAAGGCAGACCTGGCCCGAGAGAAGGGCGAGCTCGCGCACCAGCCCGAACTCGAACGCGAAGAGCTCATCCGGATTTATGAAGCGCGAGGAGTCGAGCGGAAGACTGCGGAGGCCGTTGCCGACCAGATGACGGCGCACGATGCGCTCGGCGCGCATGCA…	705	MSRLHTHPERHASSRIGWLRAAVLGANDGIVSTASLIVGVAASDASRSSVLIAGVASLFAGAMSMAAGEYVSVSSQSDTEKADLAREKGELAHQPELEREELIRIYEARGVERKTAEAVADQMTAHDALGAHARDELGLSETMSARPLQAAIASALTFTAGAAAPLLVVTVVPVALLIPAVAFVSLLCLAVLGTLGAKAGGAPLAPSLLRVTFWGALAMAVTAGVGRLFGTAVA	234	WP_187708767.1		VIT family protein	1	1	9e-103	307
CDS 351	379616	377832	-	ATGGCTGCGGCGACACTCTCCTATGAAGACCTCGGGCTCGTCCAGGGCGAAGGCTGGCTGTTCCGCCACCTCGACGTCCATATCCGTCCGCGCGACCGGCTTGCGCTGATCGGCCGCAATGGCGCGGGCAAGACGACGCTCCTGAAGTGCCTGGCGGGCCTGATTGATACCGACGAGGGCAAGCGCACCATCGTGCCGGGCAGCCGCGTCGCCCTGCTCGAGCAGGATCCGGACATGGGCGACCACGCAACCCTTTTCGACTGGGTGCTCGATGGCTCCGATGCTCCGGAAACGCACGAGGCGGCCGCGATCGCCGACCAGATCGGGCTCGACCTGTCGCGGCCGGTTGCGACCGCAAGCGGGGGGGAGCGGCGACGCGCGGCGATCACCCGAGCGCTC…	1785	MAAATLSYEDLGLVQGEGWLFRHLDVHIRPRDRLALIGRNGAGKTTLLKCLAGLIDTDEGKRTIVPGSRVALLEQDPDMGDHATLFDWVLDGSDAPETHEAAAIADQIGLDLSRPVATASGGERRRAAITRALAQEPDVLFLDEPTNHLDLSGIEWLEDWLNRFAGAFIVISHDRTFLTRLTKSCLWLDRGHLRRAEIGFGGFEAWMEKAYEEEARAAEKLDAKLALELRWLERGVTARRRRNQGRLAKLHDMRAQRAAMIGGPGTAKLAVAKDDVRSKAVIDADRVSKNYGDRQIIRDFTLRIQRGDRIGIVGPNGAGKTTLLKLLTGELAPDEGKVERAKTLSGIVIDQQRKLMDPAKRVRDVLAEGGDWIDVRGTKKHIKGYLKEFLFSPELTEAP…	594	WP_187715294.1		ATPase components of ABC transporters with duplicated ATPase domains	0.8894	0.99	0	889
CDS 352	381033	380134	-	ATGAAAAGGCACATTTCGAAGACGGCGTCTGCCGTCGGTTTCCTGGCCGTACTGAGCGCAACCGCTGTGGGCGCCAAAAATTGGGACGGCTGGAACATCCCGGTAAACGTCGAGAGCCTGCCGGGATCGAGCACCGCGATCAACACGCCGAGCATCGATGGTTGCGCAAGCACCTCGCCGGACGGCCTGACCCTACTCTACAACTCCTTCAGCAACGGCAATTTCGACATCTTCATGGCCACTCGGTCGAGCACGTCAGAAGGGTTCGGCGCGCCAGTGCGGCTGCCGGCGCCGATCAATACGTCCGCGAACGACTCATGCCCGACGCTAACACCGGGTCATCGGCTTTATTTCTCCAGCAACCGGGATGATCCGTCGTACGATATCTATGTCAGCAAG…	900	MKRHISKTASAVGFLAVLSATAVGAKNWDGWNIPVNVESLPGSSTAINTPSIDGCASTSPDGLTLLYNSFSNGNFDIFMATRSSTSEGFGAPVRLPAPINTSANDSCPTLTPGHRLYFSSNRDDPSYDIYVSKLGPNGWSQPQNLGPNVNTPGWLDESPSFYEDDEGREVMIFSSRQNGGAGDGNIYQSINGGPKTLLAGGPNSSASDNRPSVTRNGLTIFFDSTRTGGLGANDIYYATRSNTSEPFGPAIHLSELSSVSTDSRPVISKDGSFMILSSGRPGSEGPDIWYASRDKATGN	299	WP_187708770.1		PD40 domain-containing protein	1	1	0	601
CDS 353	381166	382692	+	ATGTTGAAGCTGAGCGACCTGGCGCTTCGGCCGGATCTGCAGCTCGGCCCCATGCTCGTGAGCCCGTCCCGCCGGCTCGTCGAGGGACCAGGCGGCCACACTCATCTCGAGCCTTTGATCATGCAGGTGTTCCTCCTGCTGCTCGATGCGGGTGGGAAGGTCGTAACCCGCAATGAATTGTTCGACCAGTGTTGGGGCGGGGTCATCGTCGGCGACGACAGCCTCAATCGCGCAATCGCGAAGGTGCGGAGAACGTCGGCGCATGTTGCGCCTGGCCTTCTCGAGATCGAGACGATCCCGCGCACGGGCTACCGGCTGACAGGCGAGATACTCGAATTACTGAGCAAGGATGATGCGACGAGCCCGGGTAGGGAAGCGCCGCAAGCGATTTCCCGACGC…	1527	MLKLSDLALRPDLQLGPMLVSPSRRLVEGPGGHTHLEPLIMQVFLLLLDAGGKVVTRNELFDQCWGGVIVGDDSLNRAIAKVRRTSAHVAPGLLEIETIPRTGYRLTGEILELLSKDDATSPGREAPQAISRRRLVGGAAATAAALGAGGIWFFNSREDREFKELMDRGEDAQATSDPDSHPAEYFRRAVALRPADAKAQGSLAYAEAIRTDNGQPDQTRAALQEAESAATAALALDPNEPNAQLARIILQSSSLDLAGTEDRLRRILGAYPDSINAMKQLWNLLQCVGRSREALALVERSLAIKPLASGSHYPRAQLLWITGRTAEADRVIERAMQYWPTHRFVRFARFIIFAFTDRPRAALAMIEKPGTAPQNYSPEAIALWRVSLPALDQRTPASI…	508	WP_119533133.1		Winged helix-turn-helix domain-containing protein	0.5549	0.99	4e-166	490
CDS 354	384743	382689	-	ATGCCCGCGCCTGTCGGTTTGATCGTGCTGGCCGTTCTCGCAGCGAATCCAGATTCCGTGACCACTTCTGATGAACAGGAACGGGACGTCATCGTCACCGGCGAGCGCGTTTCTCGCACTCTTCGCGAGACATCTTCCAGCGTCACGGTCGTCAACGAGGCTGAAATCGAGGCTAGCGGCGCCAATCGCGTCGATGACATCCTGGCGCTGATCCCCAACGTACAACTGGGCAACGGCAGCCAAGCGCCGGCAATCCGTGGGCTCGATACGACAGGGCCATTATACGCGCTCCCGGCCTTTCTTGGCGGCAATCGTCCAAGGATGACGCTGATCGTCGACGGGCGGCCGGTGACCTACAACGAATTTGTCTTCGGCACTTTCCCCGTTTGGGATGTGCAG…	2055	MPAPVGLIVLAVLAANPDSVTTSDEQERDVIVTGERVSRTLRETSSSVTVVNEAEIEASGANRVDDILALIPNVQLGNGSQAPAIRGLDTTGPLYALPAFLGGNRPRMTLIVDGRPVTYNEFVFGTFPVWDVQRLEVFRTPQTTTQGQNSIAGAIFVNTNEPSAHPEFRARGIVGDFRMRQVSAVASGPLAGEAVALRVAGDFRYSRTTSKIIDEIEGGDPSHDVFGLLRAKLALKPSSRTRINLTYVHSQSQMPQAVGLTAPFRERRDEDGGYGVFRINVDSLTAGLRHELSDDLMADVMLTGGDSKAQRLAIPNFGQTRNDGRDWSAEAILRWSPEGPLSIVGGASHTHVRLKQYINLSLLSGSIGRFRDWQDGSGVFVDASLALSSRAKMTAGIRY…	684	QNP45822.1		TonB-dependent Receptor Plug protein	0.9961	0.74	0	1034
CDS 355	384921	385595	+	ATGCGTGTGCTGATCGTCGAAGACGAGCCCAATCTCGGGCGGCAGCTCCGTTCGACTCTCGAAGGCGCCGGTTATGCCGTCGACCTCGCGACGGATGGGGAAGACGGACATTATCTCGGCTCCACCGAGAGCTACGACGCTGTGATCCTCGATCTTGGGCTTCCTGAGGTAGACGGTCTCACGGTGCTCGATCGGTGGCGGAGGGAAGGCCGGCGCATGCCTGTTCTCGTGCTGACTGCCCGCGATAGCTGGTCGGACAAGGTCGCCGGCCTCGACGCGGGCGCGGACGATTATCTCGCCAAGCCATTCCAGACCGAGGAACTGATCGCGCGGCTTCGCGCGCTCATCCGCCGCGCGTCGGGCAATGCCTCGTCGGAGCTGATAGCCGGCGACATCCGC…	675	MRVLIVEDEPNLGRQLRSTLEGAGYAVDLATDGEDGHYLGSTESYDAVILDLGLPEVDGLTVLDRWRREGRRMPVLVLTARDSWSDKVAGLDAGADDYLAKPFQTEELIARLRALIRRASGNASSELIAGDIRLDTRSGKVTKDGEPVKLTAQEYKLLSYLMHHKGKVVSRTELIEHIYDQDFDRDSNTIEVFVTRIRKKLGADVITTIRGLGYTLDDPEDKRA	224	WP_187708776.1	ompR	DNA-binding response regulator, OmpR	1	1	3e-136	392
CDS 356	385592	386992	+	TTGAACGATCAAACCGCCCCGGCAACGGCGGCGGATGGGCAAGCCGTAGCGCCGCCGAGACGCAAGGTCGCGCGCGTCGGCTCGCTGACGCGGCGCATGATCGTCGTCGCGGCGTTCTGGATTACCGCTCTTCTGCTGATGGGCGGCTTTGCGCTGGACCGTGTGCTGTCTGCGTCGATCGTCCAGAACTTCGACGACCAGCTCAAATATGTCCTCAACGCGATGATCGCGGCGTCGGAAATCGGACCGGACGGCGAGGTTCGCTTCAACCGTCCCCCCGCCGACCAGAGGTTCATCGAGCCCTATTCCGGCGTCTATTTCCAGGTCAGTGGCCAGGGGGCCGACACCTTCCCCTCGCGCTCCTTGTGGGATCGGCGGCTGCAAGTCCAGGACCGCCAC…	1401	MNDQTAPATAADGQAVAPPRRKVARVGSLTRRMIVVAAFWITALLLMGGFALDRVLSASIVQNFDDQLKYVLNAMIAASEIGPDGEVRFNRPPADQRFIEPYSGVYFQVSGQGADTFPSRSLWDRRLQVQDRHQDVNVHTYDSDEFDGEPLRISERDVILPGSKVRWRFQVAQSREMIDTQIKQLRSTLFWSFFALGIGLLILAALQTFYGLWPLRRVRQDVAAIRSGAKTRITEDFPNEVRPLTDEINQLLAHSEEQAEEARRHAGNLAHALKTPLTVITNAATANAPDLAETVCREAIVMRRQVDHHLARARAIGRRASAHARATVWESLESVQRAVDRLYEKVTVDIAGDKKAQVRVERQDLDEMLGNLVENAAKYGGGRVFVTVEPQDGMIDILV…	466	WP_241447410.1		Signal transduction histidine kinase	0.9032	0.93	0	749
CDS 357	387025	388038	+	GTGACCGCGACCGTCCACGAACTCAAGCCCGCGACCGCTCCTTCGCTCGAGCCGCTGATGGCACTCGTCGCCGATGACATGCACGGCGTGAACGCCGTCATCCTCGAGCGCATGCAGAGCAAGGTCGCGCTGATACCTGAACTGGCTGGCCACCTGATCGCCGGTGGCGGCAAGAGGATGCGGCCGATGCTGACGCTCGGGTCGGCGGCGCTGCTCGGCTATAGCGGAACGCGGCACCAGAAGCTCGCGGCGGCGGTCGAGTTCATCCACACGGCGACGCTGCTTCACGACGATGTCGTGGACGGCTCCGGCCTGCGCCGCGGCAAGCGCACCGCGAACCTCATCTGGGGCAATCCGGCGACCGTGCTCGTCGGCGACTTCCTGTTCAGCCGCGCCTTC…	1014	MTATVHELKPATAPSLEPLMALVADDMHGVNAVILERMQSKVALIPELAGHLIAGGGKRMRPMLTLGSAALLGYSGTRHQKLAAAVEFIHTATLLHDDVVDGSGLRRGKRTANLIWGNPATVLVGDFLFSRAFELMVEDGSLRVLKILSHASAVIAEGEVEQLTTQRRVETDEDQYLTIISAKTAALFAAACRIAPVVAEAGEEAEVALEKYGKYLGIAFQLVDDALDYGSKQDIMGKGVGDDFRDGKVTLPVILAHARGSDEDRAFWRDAMLGERISDEDLTHAIALLRGTDALSETIERARHYGRRALDALAQFPAGKAKSALSEAVEFAISRAY	337	WP_246444276.1		Polyprenyl synthetase family protein	1	1	0	618
CDS 358	388764	389045	+	ATGACGATTGCACGCATTTCCGAGCTCGACCGTCGCACGACTCAGTCGGGCAGGGCCAACAACGGCCTCTGGCTTCTCGAGTTCGAGCGCGAGCAGGCGCTCCGTCCCGACCCGCTGACCGGCTGGAACGGATCTGGCGACACGAACACGCAGGTGCGCATCACGTTCAAGACCAAGGATGAGGCAATCGCATTCTGCGAAAAGCGCGGGCTTCAGTATCATCTGATCCCGGCGGCTCCGCTGAAGATGAAGCTCCAGGCCTACGCCGACAACTTCCGTTAG	282	MTIARISELDRRTTQSGRANNGLWLLEFEREQALRPDPLTGWNGSGDTNTQVRITFKTKDEAIAFCEKRGLQYHLIPAAPLKMKLQAYADNFR	93	WP_187708778.1		ETC complex I subunit	1	1	8e-63	195
CDS 359	389656	390939	+	ATGGACATGAAAACCCGCCTGCTCGCAGCCGCAGCCGCGCTGCTCGTCGCTACCCCAGCATTGGCCCAGCCGATCCCGGCCCCAGTCCAAAAGCGGATCGACCGGATCCTCAAGCGAACGCCGCTGATCGATGGCCACAACGACGTGCCGGAGCAGATCCGCGAGAATTGGAAGATGAGCGTCGAGGGTCTCGCGAGCGGCTCAGACAAGCGTCAGCCGAACCCGATGATGACCGACATGGCCCGCCTTCACGAAGGCCGGGTCGGCGGCCAGTTCTGGTCGGTCTACATCGACGCGAGCGTTCATGGAGATGAGGCGATCCGCCAGACCCTGGAGCAGATCGACATCGTGACGAGGCTTGTCAAAGCCTATCCGAACGATCTCGAGCTCGCGTCGACC…	1284	MDMKTRLLAAAAALLVATPALAQPIPAPVQKRIDRILKRTPLIDGHNDVPEQIRENWKMSVEGLASGSDKRQPNPMMTDMARLHEGRVGGQFWSVYIDASVHGDEAIRQTLEQIDIVTRLVKAYPNDLELASTAADFERIHRKGKIASVMGVEGGHQMGGSMAALRQFYRLGARYMTLTHFATNDWADSATDDPKYGGLSPFGVEVVKEMNRIGMLVDLAHVSPDTMKDAIEASKAPVIFSHSNARALEDHPRNVPDDVLALLPANGGVVMVNFYTGYLSEPFRQWNAMRAGEEAKLKSLFTGQPDKRTAAMDAWDKANPPPKAEIGIIADHIEHIAKVAGDDHVGLGGDLDGIPYDQSPPGMNSVSGYPLLFAELIRRGWSDKDLAKLAGGNILRVLR…	427	WP_187709804.1		Membrane dipeptidase (Peptidase family M19)	1	0.95	0	768
CDS 360	390976	392892	+	TTGCGTTCCATCCGTGTCGCCCTCGCCGCCGCCGCTTTGTTGTCGACAGCTGCAGTCGCCGAAGTTCCCAAACCCGCGGCGCTGACTGCCGACGGCCTACCTGCCGTCCCGGACGAGCTTGCGGCGCGCACTCGCCCTTACATGGAGTTCCGCACGGCCGGCTTTGGAGGCTGGAACGCGGCCGATCGGTCAATGCTGATCGCGACCCGCTTCGGGAATACCAGCCAGCTCCACACGGTCGCGGCGCCGATGGGGATGCGCCGCCAGATCAGCTTCGAGGTCGAGCCCGTCGGCGGAAGCTGGTCTCCCAAAGGTGACGTGCTGGTCGTGACCAAGGACAAGGGTGGCGACGAATTCTACCAGCTCTACACCTTGGCGTCGGGAACACTGACGCTTTTG…	1917	MRSIRVALAAAALLSTAAVAEVPKPAALTADGLPAVPDELAARTRPYMEFRTAGFGGWNAADRSMLIATRFGNTSQLHTVAAPMGMRRQISFEVEPVGGSWSPKGDVLVVTKDKGGDEFYQLYTLASGTLTLLTDGKSRNEFGTWDKEGRLVGYNSTRRNGTDSDLYIVDPRDPKSNRLVAQVKGGGWNFDSFAPGGAQAAVMEYISITKSNPYLLDVASGKLAPIGDHRKAISYGDLEFAPDGTLWATSDENSDVLRLGRLDPKTGKFTPVSPKSLWDVEEFEFSKDGRTIAYTVNEAGSSRLFLLDVASGRAQQAASLPLGQISNLEFAPWGALGFSMVSAKSPSDAYSLDPHTFSVTRWTQSETGGLDPNINVEPELIEAKSFDGETVSGFLYRPD…	638	WP_187708780.1		Prolyl oligopeptidase family serine peptidase	1	1	0	1268
CDS 361	392889	393554	+	ATGACCGAGGCGAACCCACCTCTTCGCGCCGCCATCATCCCGGTCACGCCGCTGCAGCAGAATTGCACACTGTTGTGGTGCACAAAGACGATGCGCGGCACGCTCACGGATCCGGGCGGAGACCTGCCTAAGCTAAAAGCGGCGGCGCAGCAGGCCGGGGTGACGATTGAGAAGATCCTGCTGACCCACGGCCACATCGACCATTGCGGGTCGGCCGGAATCCTCGCCGAGGAGCTGGGCGTCCCGATCGAAGGGCCGCACGAGGCCGACCGCTTCTGGATCTCGCGTCTCGACGACGACGGGAAGCGCTGGGGCATCACCGGCAAGCCGTTCGAGCCCAATCGCTGGCTCGAGGATGGCGACACCGCGACGGTCGGCGAGCTGACCTTCGACGTCCGT…	666	MTEANPPLRAAIIPVTPLQQNCTLLWCTKTMRGTLTDPGGDLPKLKAAAQQAGVTIEKILLTHGHIDHCGSAGILAEELGVPIEGPHEADRFWISRLDDDGKRWGITGKPFEPNRWLEDGDTATVGELTFDVRHCPGHTPGHVVFHHAESKLAIVGDVLFKGSIGRWDFPMGNHQQLIESITQKLWPMGGETAFIPGHGPMSTFGHERATNPFCGDAALAA	221	WP_187715300.1		MBL fold metallo-hydrolase	0.9078	0.98	1e-143	409
CDS 362	394374	394553	+	ATGGCCGTTCCGAAGAGAAAAACCTCGCCCTCGAAGCGCAACATGCGCCGCAGCCACCACGCGCTGAAGGCCACGACGTTTCAGGAATGCCCGAACTGCGGTGAGCTGAAGCTCCCCCACAATCTGTGCCAGGCATGCGGCCACTATAATGGCCGCGAGATCGTTTCGACTGAAGCCTAA	180	MAVPKRKTSPSKRNMRRSHHALKATTFQECPNCGELKLPHNLCQACGHYNGREIVSTEA	59	NUR45563.1		Ribosomal protein bL32	0.9831	1	3e-35	123
CDS 363	394583	395629	+	ATGAACGCAGGCCCGCGGATCGCGATTGATGCAATGGGAGGCGACACCGGCCCGGCGGCGATCATCGCCGGCGTCGTCCGCGCATGCCGCAAGGATTCCGCCCTTCAATTCACCCTCTTCGGCGACGAGAAGATCGTCCGCGCGGAGCTAAAGAAGCATGGCCAGCTCGATCGCGGTGTGATTGTTTGTCACACGCCCGAATCCATCGCCGCTTCAGAGAAACCCAGCCAGGCGATCCGCCGCGCCAAGACGACGTCGATGGGCGTGGCAATCAATGCCGTGAAAGACGGGCAGGCCGACGCCGCGGTCTCCGGAGGAAACACCGGCGCGCTGATGGCTATGTCGAAGCTTGCGCTGCGCACCATGCCCGGCATCGACCGGCCGGCGCTCGCCGCTTTG…	1047	MNAGPRIAIDAMGGDTGPAAIIAGVVRACRKDSALQFTLFGDEKIVRAELKKHGQLDRGVIVCHTPESIAASEKPSQAIRRAKTTSMGVAINAVKDGQADAAVSGGNTGALMAMSKLALRTMPGIDRPALAALLPTLGEQDCVMLDLGANTECDAQNLVQFAVMGSAYARTVLGVSKPRVKLLNIGTEELKGTDELKEAAALLRDADYLAFRFDGFTEGDQLSRGNVDVVVTDGFSGNIALKTAEGTARFVTDLLRRAFKSSLRSKAGFALSKPALNLLKHHLDPNNHNGAVFLGLNGLVVKSHGGANPKGVANAINVAASMVRNDIIRKIGDDLDNFRAHAFNEAAQ	348	WP_187708783.1	plsX	Phosphate acyltransferase PlsX	1	1	0	674
CDS 364	396639	395641	-	ATGCGGATCGCCATTGATGCCATGGGCGGTGACCATGCGCCGGAGTGCAACGTGGAAGGAGCTTTGGCTGCCGCCGCCGAATGGAAAGATACGCAGATCGTTCTGGTCGGGGACGAGCAGCGGTTGCTGCCGCTCCTGAAGCAAGGCGGAGGGACGGTTCCCTCCAATCTGACGGTCCATCATGCGGGTGAAGTGATCGAAGCCGAGGATGAACCGGTCAAGGCCGTCCGGCGCAAAAAGGATGCTTCCATGGTCGTGGCGGGACGGATGCTGAAGGAGAAGCAGGCGGAAGCCATGATTTCGGCAGGCAACACGGGAGCGCTGATGACGACCGGATTGCTGGTTGTCGGACGGATGGAAGGGATTGAGCGTCCGGCTCTGGCCCCTATGATCCCGACG…	999	MRIAIDAMGGDHAPECNVEGALAAAAEWKDTQIVLVGDEQRLLPLLKQGGGTVPSNLTVHHAGEVIEAEDEPVKAVRRKKDASMVVAGRMLKEKQAEAMISAGNTGALMTTGLLVVGRMEGIERPALAPMIPTLDEAGVLALDLGANMDAKPEHLAQYALMGSLYREKVMGVKNPRVGLLNVGTEPGKGNELTKLAFPLLQELPINFIGNVEARDIMLGSCDVLVCDGFAGNILLKAVEGTAGAMFKLLKEQFTQNMRSKLGAALLMPQLRNLKGKLDYKEHGGAPLLGLSGLVVKSHGSADGNAIKNAVRQARVALQNQLVESISKEISGK	332	WP_105443654.1	plsX	Phosphate acyltransferase PlsX	1	1	0	666
CDS 365	397237	396623	-	GTGCCTCACATCGAACGGTTGCCCAAGAAGCAGCGGCATCAGCAGCTTTTGAAGATTATCGAACAAAATCCGTTTGTGACCGACCGCGAACTGACGCGGGAGCTGAAGGTCAGCATTCAGACGATCCGGCTTGACCGGATGGAGCTAGGCATCCCGGAACTGCGGGAACGAATGAAGCAGATGGCAGAGCACTCCTATGATCAAGTTCGCTCCTTGCAGCTTGATGAGGTTGTCGGGGATGTCGTGGATCTGCAGCTGGATAAGAGCGGCATTTCCATTTTTGAAATACGGGAAGAGCATGTGTTCACCCGAAACCATATCGCCCGCGGACATTATGTGTTCGCCCAGGCCAACTCGCTGGCAGTTGCTCTCATTAACGACGAGATTGCCTTGACCGCA…	615	MPHIERLPKKQRHQQLLKIIEQNPFVTDRELTRELKVSIQTIRLDRMELGIPELRERMKQMAEHSYDQVRSLQLDEVVGDVVDLQLDKSGISIFEIREEHVFTRNHIARGHYVFAQANSLAVALINDEIALTASADIRFLRQVHLGEKCIAKAYVRSMAGQKGKAKVEVFTYVGEEMVFQGNFLIYRSTGEDNSEGGVQYADRH	204	RED41500.1	paaI	Acyl-coenzyme A thioesterase PaaI	0.9951	1	3e-146	416
CDS 366	398192	397683	-	ATGCACTTTCAATTCAGGAAAATGGCAGCCAGCAGCGAGCCGCTGCAGCTCCGTCAGCAAGTGGATGTAAGTCCGCTGCTTAAGGGACTGGGTGACATTAAGGCCGACGGGCCGCTCACAGCGGAACTTACAGCCTCGTATGTCGGTCCCGATACAGTGGTTGTTCAAGGCGAGTTATCCGTACAGCTGGACATGTCCTGTTCACGCTGTCTGACACCGGTGCATGAGCATTTGGATATTCCATTCCACGAGCAGTTCAAGCTTAAGAAGCAGCCTGAGGAAGCCGAGGACGAAGAAGATGAGACCATTTATGTGGACAACGAGACTGTGGAGCTCGTCCCTTATGTGGAGGAATCCTTTATCCTAAATCTTCCGATGACCGTCGTGTGCAAGGAATCC…	510	MHFQFRKMAASSEPLQLRQQVDVSPLLKGLGDIKADGPLTAELTASYVGPDTVVVQGELSVQLDMSCSRCLTPVHEHLDIPFHEQFKLKKQPEEAEDEEDETIYVDNETVELVPYVEESFILNLPMTVVCKESCKGLCPTCGRDLNEGACGCNNEVVDPRLAALKDFFK	169	WP_251674512.1	yceD	Uncharacterized metal-binding protein YceD, DUF177 family	0.9941	1	3e-111	324
CDS 367	398369	399601	+	ATGTCCGCAGTCGGCCTGATTGTCGAATATAATCCTTTACATAACGGCCACGTCCACCATTATACCAGAGCCAAGGAAGTGACGGGTGCCGAGCATGCCGTCGCGGTGCTGAGCGGGCCGTTCCTGCAGCGGGGTGAGCCGGGGATCGTCAGCAAATACGCCCGCGCCGAAATGGCGCTGGCCATGGGTGCCGACCTGGTCATCGAGCTGCCGGCCGCATATGCCCTTCAGCCCGCCGAATGGTTCGCCTACGGGGCCGTCGCGCTGCTGAACGCCACCGGTGTCGTCGACAGCGTCTGCTTCGGAACCGAAAGCGGGACGCTGGAAGTGCTGCAGCCGCTGGCCCGCATGCTGGCGCATGAAAGCGAAGAGCTTCAAGGCCATATCGCGCACTACTTG…	1233	MSAVGLIVEYNPLHNGHVHHYTRAKEVTGAEHAVAVLSGPFLQRGEPGIVSKYARAEMALAMGADLVIELPAAYALQPAEWFAYGAVALLNATGVVDSVCFGTESGTLEVLQPLARMLAHESEELQGHIAHYLGQGMSYPSAYAAAAEALAGSGGWKEDILQLLHKPNHTLGLHYLIALERLGSRMRPYTIPRIHAGYHDEVPGHTYIASATAVRRMLLGPAPDEAAPYVPATTLAILKREFAAGRGPITWESFRQPLLHLLLTTPPEQLAALHEVTEGLEHRLGKLLPALTGADVAGLLAALKTKRYTHTKLQRMLVHILLRHSKEQLAPARLAEGPGYLRILGFNKTGQALLKQMKRTASLPVVMKPSAFSHDQLDLDLRAAAAYANAYAAPSPDDW…	410	WP_251674510.1		HIGH Nucleotidyl Transferase	0.9976	1	0	751
CDS 368	400649	399591	-	ATGAAAGATGGCAACAATATGAGACGGCCGCGCAGAAGAGAGGGCTTGCGCCTTCTGCTGTACATTTTCGTGGTGGCGGTCATGGTGTATGTGTGCGTATATATGCCGACACCATACATTATTTATCAGCCGGGCAGCGCCAACGAGGTGAAGCCGATGCTGTCGATTGCCAAAGGGGATACGGAGGAGCGCGGAACCTTCATGATGACGACGGTGGCGGCAAGTTACGCCAATATCGCCATGCTCGTCATGTCGGTGTTCAACCCGAACGATGAGGTAGCCAAGAAGCAGGCGAGACTCGGGGATATGAGCGAGGATGAATATGCGGCGGAGCAGGTTTACATGATGAGCGACTCCCAGTCCTCCGCGATGGAGGCGGCTTACCGGGAAGCCAAGGTG…	1059	MKDGNNMRRPRRREGLRLLLYIFVVAVMVYVCVYMPTPYIIYQPGSANEVKPMLSIAKGDTEERGTFMMTTVAASYANIAMLVMSVFNPNDEVAKKQARLGDMSEDEYAAEQVYMMSDSQSSAMEAAYREAKVPFSIVPEYLFVFSTPDDSVNNKYFKPGDRIEEVNGKPVPDNTALADILKPMNVGDEVTVKLLRSGKTLEQKLKLIPIKDQKTGSTRAGLGVTIATMQAVKTKDPGHQVQFKDTRIGGPSAGLMFSMEIVNQLTPGDLTKGYRVAGTGTIDKNGTVGAIGGVQHKIVAADRENADIFFVPKDNYNEAKAKADQIKTKMKLVQVSTLEQAMDYMNQLQAKS	352	RED41504.1		Predicted secreted protein containing a PDZ domain	0.9943	1	0	658
CDS 369	402457	401963	-	ATGAGCGAAACGAATAGCAAGCAGCGCATTGCCGTATATCCGGGCAGCTTCGATCCGGTGACCATGGGGCATCTCGACATCATCCAGCGGGCCGCAAAGCAGTTTGACGTGCTGATCGTTGCTGTGCTCAACAACCGGAGCAAAAACCCGCTGTTTACGGTAGAAGAGCGGATGGATTTGATCCGGCAGGTAACCGGGCATATCCAGAATATCGAAGTGGACAGCTTCCGCGACCTGACGGCCAACTATGTGCGGCAGAAGAATGCCCAGGCTATCATGCGCGGCATTCGCTCCGTCACCGATTTTGAATACGAGATGCAGATGGCGTCGACCAATCATAAGCTGAACCCGGAGGCGGAGACCGTCTTTATGATGACGAATCCGAAGTACTCCTATCTC…	495	MSETNSKQRIAVYPGSFDPVTMGHLDIIQRAAKQFDVLIVAVLNNRSKNPLFTVEERMDLIRQVTGHIQNIEVDSFRDLTANYVRQKNAQAIMRGIRSVTDFEYEMQMASTNHKLNPEAETVFMMTNPKYSYLSSSIVKEIAAYHGDVTDLVPPEVEKALRSKF	164	WP_116231281.1		Phosphopantetheine adenylyltransferase (PPAT)	1	1	2e-118	342
CDS 370	403001	402441	-	ATGGGTACCCGCCCGACGACCGACAAGGTCAAGGAAGCGATTTTCAGCATGATCGGGCCTTATTTTGACGGAGGGACCGTTCTCGATTTATTTGCGGGAACCGGGGGACTGGCGATCGAGGCGCTCAGCCGGGGCATGGAACGGGCGGTGCTCGTCGACATGGACCCGAAGAGCATTGAGACGATTCGGACGAACCTCAAGGCGACCAAGATGGAGGGACAAGCGGAAGTGTACCGGAACGATGCGGTCCGGGCGCTGAAGGCGTTGGAAAAGCGGGGGCTGGTCCTGGATGCTGTTTTTCTGGATCCGCCGTACCGGATGAAGAACGGGGACGAGCTCATGCTCCTTATGCAGGACAAGCTTATGCTGCGGCAAGGCGCGGTCATTGTTCTGGAGCAT…	561	MGTRPTTDKVKEAIFSMIGPYFDGGTVLDLFAGTGGLAIEALSRGMERAVLVDMDPKSIETIRTNLKATKMEGQAEVYRNDAVRALKALEKRGLVLDAVFLDPPYRMKNGDELMLLMQDKLMLRQGAVIVLEHESGYEYPAEFGSFTCIRHAVYGETAVSIYRYEEHTADSSDDDPRAGGQDERNE	186	GIO61214.1		Methyltransferase	0.9892	1	1e-131	376
CDS 371	406740	405928	-	GTGCAAAGCCGGAGCGCAACCCACGCCAAAGGCATAGATGTGTCGCATTGGCAGGGCATCATCGATTGGAAGAAGGTCCGCGGCGCGGGATATTCGTTTGCCTTTCTTAAAGCGACGGAAGGATCACGGATCGTCGACGACCGCTTCCGGGCCAACGCGCAGGATGCCAAAAACGCGGGGCTTCTCGTCGGGGCATACCATTTTACCCGTGCGGCCTCACCGGATGATGTCAAGAACGAAGTTGATCATTTTCTTCAGGTGATCGAAAGTGCCGGAGGGCTGTCCGCGTTCAAGCTGCCGTTTGTGCTGGATATCGAAACGAAGGAAGGCCAGACCAAGGCGCGGATCAGCCAGATCGTGAATACGTGGGGAACCCAATTCAAGCAGCGGACTGGCCGA…	813	MQSRSATHAKGIDVSHWQGIIDWKKVRGAGYSFAFLKATEGSRIVDDRFRANAQDAKNAGLLVGAYHFTRAASPDDVKNEVDHFLQVIESAGGLSAFKLPFVLDIETKEGQTKARISQIVNTWGTQFKQRTGRTLMIYTFPSFIDSYLDSSLGSYPLWYAYYSSGTPANKAGWKAWEFIQYTNKGKVPGISGDVDLNEYKGSEAELMAAYSNQTPNTSETAPQWKESGRQWLIDQVGISSDWKAEDPVDIGTLGSILLKYTQNVLGKKQS	270	WP_251674501.1		Glycosyl hydrolases family 25	0.9963	1	0	553
CDS 372	407174	406926	-	ATGGCCAAGAAGGGGCAAGTTTTTAGCTCATACAGCCTGGATACTAAACGGAAGGCCGTACATATGCGTCTTCAGGGGATGACCAAAAAAGAAGTGGCGGCCGCATTAGGCATCGCCGACATCGGCCGGTTAAAGGTATGGATGAGGAAATACCGCGAGCACGGGGAATCCGGGCTCATGGATCAACGAGGCCGCTCAAGGGAAACGCTGACGATCGATCGGTCCTTGGCGGAACCGATTCAGCATTAA	249	MAKKGQVFSSYSLDTKRKAVHMRLQGMTKKEVAAALGIADIGRLKVWMRKYREHGESGLMDQRGRSRETLTIDRSLAEPIQH	82	WP_116231286.1		Helix-turn-helix protein	0.9878	1	1e-51	166
CDS 373	407882	407229	-	ATGAAGCTGAGCCAAAATGATACATTACTCTTTATTGGGGATTCCATTACGGATTGCGGCCGCGTCCGGCCGGTCGGGGAAGGCGGCTTCGGCCAGCTGGGCAGCGGTTACGTCGCACAAGTCGACGCGCTGCTGAGCGCGGTATACCCGCAGCTTAACATCCGGGTGCTGAATACGGGAATCGGCGGAAATACCGTTCGCCATTTGAAGGAGCGCTGGGAGAGCGACGTGCTCGACCTGAAGCCGGACTGGCTTTCGATCATGATTGGAACCAACGATGTGTGGCGCCAATTCGACCGTCCGCAGAATCCGGATCAGCATGTGTATTTGGACGAATATGAAGCGACCCTGCGGGAACTGGTACAAACGACACGGCCGAAGCTGAAGGGGCTCGTCCTG…	654	MKLSQNDTLLFIGDSITDCGRVRPVGEGGFGQLGSGYVAQVDALLSAVYPQLNIRVLNTGIGGNTVRHLKERWESDVLDLKPDWLSIMIGTNDVWRQFDRPQNPDQHVYLDEYEATLRELVQTTRPKLKGLVLMTPYYLDPNVNDPMRATMDVYGAVVKKVAEEFDAIFVDTQAAFDALSEHVYLSSLATNWDRVHPGSRGHMTLAREFLKAVGFSW	217	WP_116231287.1		SGNH/GDSL hydrolase family protein	1	1	8e-160	450
CDS 374	410461	408791	-	ATGGAACGCGCGTGGTGGAAAGAAGCCGTCGTGTATCAGATCTATCCCCGCAGCTTTAAAGACAGTGACGGCGACGGGGTCGGCGATATTCAAGGGATCGTGTCGAAGCTGGACTACTTGCAGGAGCTGGGGGTAGACGTCATCTGGCTCTCTCCGGTTTACAAGTCGCCGAATGACGATAACGGTTACGATATCAGCGATTACTTCGAGATCATGGACGAGTTCGGCACGATGCAGGATTGGACGCAGCTGCTGGACGGCTTGCACGAACGCGGAATGAAGCTGCTTATGGACCTGGTCGTAAACCATACCTCGGATGAGCATGCCTGGTTTGCGGAGTCCCGCTCATCCCGGGACAACCCTTACCGCGACTATTATATCTGGCGCCCAGGTAAAAGC…	1671	MERAWWKEAVVYQIYPRSFKDSDGDGVGDIQGIVSKLDYLQELGVDVIWLSPVYKSPNDDNGYDISDYFEIMDEFGTMQDWTQLLDGLHERGMKLLMDLVVNHTSDEHAWFAESRSSRDNPYRDYYIWRPGKSGNIPPNNWRSFFSGSAWKYDDTTGEYYLHLFSKKQPDLNWDNPKLRQSVYEMMTFWLDKGVDGFRMDVINLISKVPGLPDDGEDGLGDGSPYFMNGPHVHDYLREMNEQVLSKYDVMTVGETPGVSVEEALKYTGADRKELQMVFQFEHMDVDAGDGDKWTVVPWTLQKLRGVLHKWQTGLAEDGWNSLYLNNHDQPRMVSRFGNDGEYRVPSAKMLATLLHTLKGTPYIYQGEELGMTNIQFNSIEDYRDIEILNMYEERVTQGN…	556	WP_251674496.1		Alpha-glucosidase	0.9928	1	0	1075
CDS 375	411239	413224	+	ATGACGACCAAAGAAACGAGAAACATCGGCATTTTTGCCCATATCGACGCAGGTAAAACGACCACGACCGAGCATATGCTCTTTGAGAGCGGCACGATCCGCACATTGGGCAGCGTGGATCAAGGAACAGCGCTGACCGATTCGCTCGAAGTCGAGCGGGAGCGGGGCATCTCCGTGCGTGCCGCCGCGACCACGCTCCATTGGAAAGGCATACATATCAACGTCATCGACACGCCGGGCCACGTCGATTTTCTATCCGAGGTGGAGCGGTCGATGCGCGTTATGGATGGGGCCATCCTCATCGTATCCGCGGCCGAGGGCGTTCAATCCCAGACGGAAACGGTGTGGCATGCGCTCCGATCCTTAAACATCCCGACGTTAATTTACGTGAACAAAATG…	1986	MTTKETRNIGIFAHIDAGKTTTTEHMLFESGTIRTLGSVDQGTALTDSLEVERERGISVRAAATTLHWKGIHINVIDTPGHVDFLSEVERSMRVMDGAILIVSAAEGVQSQTETVWHALRSLNIPTLIYVNKMDRTGVSAASVLDEIKRLLSPHAVPLQIPVGEAEDFAGMHSILDPAKDGELERPEYVQLVEACADVDEELLLRVIEGEPIAPEELRSMLARLTRQGRLFPVLFGSSQRGIGIRELLDHAAAYLPGPTGDNEGELSGVVFKIERDKTMGRAAYVRLYNGTLKNRDAVRNLTQDVQEKVTQIRKMDGRKFADLGELHAGDIAAVYGLSQSKIGDILGSSERIPPSPSIAVPLLTVQVQAEEEARYQDLVEALQELTDEDPLLDLQWLPS…	661	WP_200633234.1		TetM/TetW/TetO/TetS family tetracycline resistance ribosomal protection protein	0.9939	1	0	1338
CDS 376	413270	413938	+	ATGTTTATTAAAATCGCCCTGTTTTTCATACTGGCCCGGCTGCTCGGAAACCCCTTCCTGGCCATCCTAGTCCTGCTGATCATCGTCTACTTGCTGGACAGAAAATTTGTGGGCATTTTTCCGAGTGTGACCAAGCCCTTTAAACGGATGAACCGGATATCCAAGCTGAGAGCCCACGTGACGATGAGCCCCAGCGATGTCTCCTCCAAGCACGAGCTCGCCCGCCTGCTGATCGAACGGAAAAAGTATCCTGAGGCGCTCCGCCTGCTGGAATCCATCGAAACCCAGTCCGAGGATTCCGCCGAATATTGGGATGACCTCGGTACCGTCAAGCTCAAGCTGGGTCGCATTCAGGAGGGTGAGCAGCACATCCTGCGCGCGCTTGAGCTGAACCCCCGC…	669	MFIKIALFFILARLLGNPFLAILVLLIIVYLLDRKFVGIFPSVTKPFKRMNRISKLRAHVTMSPSDVSSKHELARLLIERKKYPEALRLLESIETQSEDSAEYWDDLGTVKLKLGRIQEGEQHILRALELNPRVKYGRPYLRLADIYKSTDQSKAVSYVQEFQQIQSSSCEGYYLLGMMYKSLGRTHDAKAAFQESIDLYRALPKYKKRQERKWAVLSMLRK	222	WP_251674490.1		Tetratricopeptide repeatprotein	1	1	4e-149	424
CDS 377	414637	414002	-	TTGGTGTATTCATACACTGCGATAGGGGATTCATTGACCGTCGGTTTTGGAGCCTTGCCGGGAAACGGTTTTGTTCCAGTGTATCGGGGGATGGCGGAACAGCATGTAAGAGAGTTTGTAGCTTATGAAAATTTTGGTGTAAACGGGTTGACGACGTCAGGCTTGTATGAGCACATCTCCAGAAATGGGGCGATGCGGCAGGCGATCAAGCAGGCGGAGATCATTACGATTTCTATTGGGGGCAACGATCTGATCCGGGCGGCCAAGAGCGCACCGTTCGGCTCGAAGGCTTCCCAGCATTTCAACCAAGCGCTGAGCCAGTGCAAAACGAATGTGTCTGGAGTTCTTCGCACGATCAACCAATTAAAAGGCGGGGGCCAGCGCCCTTACATTATTCGC…	636	MVYSYTAIGDSLTVGFGALPGNGFVPVYRGMAEQHVREFVAYENFGVNGLTTSGLYEHISRNGAMRQAIKQAEIITISIGGNDLIRAAKSAPFGSKASQHFNQALSQCKTNVSGVLRTINQLKGGGQRPYIIRAVGLYNPYPQVEEAGYWVQQYNRFLNGYAGGNLGVANIYGSFQGRERELLSLDHLHPNGRGYRVIAEQLNALGYRPLA	211	MBB3125802.1		Lysophospholipase L1	0.9714	0.99	9e-146	414
CDS 378	415217	414789	-	ATGCTGTTAAATATCAAAAATTACATACGCAAGCCGGAGACGATGGAGCTCATCTCCTATGCGGTTTTTCCCGATGACCGGTCGATTGAGCAGGCGATCCAGCAGTACGAGGCCAACGACGCCTGGCAGCTGTACGGTTTTGAAGACGGGGAACTTCTTGTCGGGTTGATCGGTTTTGAAAAGATGGATGATACCTTGCTGATCCGCCATATTTCGGTCATCCCCGAAAACCGCGGGCTCGGGTACGGAAGGGGCATGATCCTGGAAGTGCTGGCGCAGGAAAAGCCCGCCAGGGTCGTAGCGGAGACGGATGAGGAGGCGGTCGACTTTTACCGCAGCATCGGATTTGAGGTGCACAGCCTGGGCGAACTGTTTCCGGGAGTGGAGCGTTTCCGCTGC…	429	MLLNIKNYIRKPETMELISYAVFPDDRSIEQAIQQYEANDAWQLYGFEDGELLVGLIGFEKMDDTLLIRHISVIPENRGLGYGRGMILEVLAQEKPARVVAETDEEAVDFYRSIGFEVHSLGELFPGVERFRCVYEAEEEEE	142	WP_212969102.1		GNAT family N-acetyltransferase	0.993	1	2e-97	286
CDS 379	416009	415523	-	ATGACCACCCATGATAACCATCAGCTGCTGGAACGCGAACTGGCGGAAGATGATCCGTGGCGCCTGGATCCGGGCCCGTTTGAACAGCAGCGCCATGCGCAGATGCTGCTGCTGAGCCTGGCGCAGGGCCGCGCGGCGCAGGTGCTGGAAGTGGGCTGCGCGGCGGGCCGCTTTACCGAAAAACTGGCGCCGCTGTGCCAGCGCCTGACCGTGAGCGATGTGGTGCCGGTGGATATTCTGCGCACCCGCCGCCTGAAAGAAAACGCGGTGCATATTAGCTGGGTGGCGGCGGATGTGGAACAGTTTAGCAGCGAAGAACTGTTTGATCTGATTGTGGTGGCGGAAGTGCTGTATTATACCAGCGATCGCGATGCGCTGGAACGCGCGCTGGATAACCTG…	486	MTTHDNHQLLERELAEDDPWRLDPGPFEQQRHAQMLLLSLAQGRAAQVLEVGCAAGRFTEKLAPLCQRLTVSDVVPVDILRTRRLKENAVHISWVAADVEQFSSEELFDLIVVAEVLYYTSDRDALERALDNLKRMLAPGGHLIFGSARDEECDRWGHVTGA	162	AFJ42551.1	nodS	NodS	0.7407	1	3e-79	244
CDS 380	416575	416378	-	ATGGCTAGCCGCGATAAAAAAGGCAAAATCATGACCAAGACGGAAAAAATCAAGGAACTGATGTCGATGAAAAACGAGGACGTCGAGTTCTCAGGCGTACTGGCCGATGCGGACGATGTGGAAGCGCTCCGCCGCAGCGAGGAGGCTGACGAGCGTCAGCTCCGCAAAATGGATACCGGCTGGACGGATGAAGATTAA	198	MASRDKKGKIMTKTEKIKELMSMKNEDVEFSGVLADADDVEALRRSEEADERQLRKMDTGWTDED	65	WP_076169781.1	yfhS-like	YfhD-like protein	1	1	9e-37	127
CDS 381	418363	417245	-	GTGGCTGAAAAGCGTGACTATTATGAAGTCCTGGGCGTCGGCAAGGACGCTTCGGATGATGATATCAAAAAAGCTTACCGGAAGCTGGCCAGGCAGTATCACCCGGACGTGAACAAGGCGGATGACGCCGAGGCCAAGTTCAAAGAGGTTAAGGAAGCCTACGATGTGCTCAGCGACGGGCAGAAACGTGCGACCTACGACCAGTACGGCCATATCGATCCGAACCAGGGCATGGGCGGAGGATTCTCCGGTGCGGACTTCGGCGGCATCGGCGATATTTTCGACATGTTCTTCGGGGGCGGAGGACGCCGTGACCCGAACGCGCCGCAGCGGGGGAACGACCTGCAGTATACGATGACGATCGAGTTCAAGGAAGCGGTATTCGGCAAGGAATCGGAT…	1119	MAEKRDYYEVLGVGKDASDDDIKKAYRKLARQYHPDVNKADDAEAKFKEVKEAYDVLSDGQKRATYDQYGHIDPNQGMGGGFSGADFGGIGDIFDMFFGGGGRRDPNAPQRGNDLQYTMTIEFKEAVFGKESDITIPRTENCDTCHGSGAKPGTKPQTCSVCHGSGQQEVVQNTPFGRMVNRRTCSNCNGTGQIIKDKCTTCHGSGKVKKQRKIHVRIPAGVDDGAQLRMTGEGEGGLRGGPSGDLYIVIRVKPHDFFEREGDDIYCEVPLTFAQAALGDEIEIPTLTEKVKLKIPAGTQTGTFFRLKGKGVPRLRGIGQGDQHVKVVVVTPSKLSDEQKDLLRQFASMDGEQTHEQEQSFFDRMKKAFRGE	372	WP_105444488.1	dnaJ	DnaJ	1	1	0	671
CDS 382	420329	418476	-	ATGAGTAAAGTTATCGGTATTGACCTTGGTACGACTAACTCCTGCGTAGCCGTCATGGAAGGCGGCGAGGCTGTCGTTATCCCGAATCCGGAAGGCGCGCGTACAACCCCTTCGGTTGTCGGCTTCAAGAAAGACGGCGAGCGCATCGTCGGCGAAACGGCAAAGCGCCAAGCCATTACGAACCCTGACCGTACGATCATTTCGATCAAACGCCACATGGGTACAAACCATAAGGAAACGATCGACGGCAAAGAGTTTACGCCGCAGGAAATTTCCGCAATGATTCTGCAAAAGCTGAAATCCGACGCCGAGGCTTATTTGGGCCAACCGGTAACCCAAGCGGTTATTACGGTTCCGGCATACTTTAATGACAGCCAGCGCCAAGCGACCAAAGACGCC…	1854	MSKVIGIDLGTTNSCVAVMEGGEAVVIPNPEGARTTPSVVGFKKDGERIVGETAKRQAITNPDRTIISIKRHMGTNHKETIDGKEFTPQEISAMILQKLKSDAEAYLGQPVTQAVITVPAYFNDSQRQATKDAGKIAGLEVLRIVNEPTAAALAYGLEKAEDQTILVYDLGGGTFDVSILELGDGFFEVKATSGDNHLGGDDFDQVIIDYLVSEFKKDQGIDLSKDKAAVQRLKDAAEKAKKELSGVLTTTISLPFITVVDGVPQHLEVNLTRAKFEELSADLVERTLGPTRQALSDAGMSSSDIDKIVLVGGSTRIPAVQEAIKRLTGKEPHKGVNPDEVVALGAAVQAGVLTGDVKDVVLLDVTPLSLGIETAGGVFTKMIERNTTIPTSKSQIFST…	617	WP_145131649.1	dnaK	DnaK	1	0.93	0	1070
CDS 383	420762	420322	-	ATGATCGAACGCGTCCTCTTCCTGGCAACGATCGCTGGCGGCGCCACGCTTGGCGTGTTCTGGCCGCTTCACAAGAGCGATGCCCCGACGATCAGTCCGGCTGCGATCGAAGTCACGCTGGAGCGCAATTCTGACCGTCATTTCTACGCGGATGCCGAGGTGAACGGTCGCAGCGTCCATTTCCTTGTCGACACCGGGTCCAGCGAGATCGCGCTTACGGAAGACGATGCACGGAAAATCGGCATCGAGGTGGACCCCTCGAAATACGAGCTGATCGGTCAAGGCGCGTCCGGGATCGTGCGCGGCCAATATGTCGAGTTGAGCGAAATCCAGCTTGGCGCAATTCGTGAAAGCAACGCCAAGGCCGTTGTCGTTCAGGGCGCCGATGTTTCGCTGCTC…	441	MIERVLFLATIAGGATLGVFWPLHKSDAPTISPAAIEVTLERNSDRHFYADAEVNGRSVHFLVDTGSSEIALTEDDARKIGIEVDPSKYELIGQGASGIVRGQYVELSEIQLGAIRESNAKAVVVQGADVSLLGQPFLENIDEIDE	146	WP_187709110.1		Aspartyl protease	1	0.98	2e-98	290
CDS 384	421302	420772	-	ATGTCTCTTTCGCGCCTGCGTCGCGTTGCCGCCGTACTTGCACTGGCTTCGGCCAGTCCAATGCTCGTGGGCGGCGTCGGACCGCGGCAGAACTTCGATGAGAGACTCCTCGCCGCGCAAAATCGTGAGCGGGATGCAATCGGCGCTGCCCCCCTTAGCTGGGATCCGGTGCTTGCGCGCTCAGCGCGCGACTGGGCTCGCTATCTCGCCCGAACCGGCAAGTTCGAGCATTCGCCGGACAGTCCTTGGTGGTCGGGCCCCGAAGGCGAGAATCTCTGGGCAGGCACGGTCAATTACTATCAACCGGAAGCGATGGTCGGTTTGTGGGCCTCTGAGAAGCGCGCCTACAAGGCCGGTGTCTTCCCCAACAACAGCCGCACCGGCCGCGTCGAGGATGTC…	531	MSLSRLRRVAAVLALASASPMLVGGVGPRQNFDERLLAAQNRERDAIGAAPLSWDPVLARSARDWARYLARTGKFEHSPDSPWWSGPEGENLWAGTVNYYQPEAMVGLWASEKRAYKAGVFPNNSRTGRVEDVGHYTQLIWEKTGAVGCALERGRNEDFLVCRYTQAGNVLGERPI	176	NUT01575.1		SCP-like extracellular	0.8089	0.89	5e-91	273
CDS 385	422039	421398	-	ATGAAACGCGGGATGGTCGTCGCTCTCGCCTTCGCGGGATTGACCACGGCTGCCGCTGCGGCATGGTCGAGCCGGATTATCGAGCGCCCAGCCCCGGTTGCCTCAACGGACGATGAACTTCCGACATGGGGCGGAAAGGATCGCATCTTCCTGACGAAGGCGCAGCTGTTCCAGGCTCATGCTGAAGGCGCCATCGACCGCGACGTCCAGTCGATCCTCAATGTCCCAAAGCGGATGCATTACGGCGACTTCATCTGGAATGACCGCAACGTTCCAAAAGGACCGGTCTGGGTCCGAGTCGACCTCAAGCAACAGCTGATTTCGGTTTTCCGGGCCGGGCACGAGATTGGCACGGCCGTGATCCTCTACGGTGCCGAAGAGAAGGAAACTCCGGACGGC…	642	MKRGMVVALAFAGLTTAAAAAWSSRIIERPAPVASTDDELPTWGGKDRIFLTKAQLFQAHAEGAIDRDVQSILNVPKRMHYGDFIWNDRNVPKGPVWVRVDLKQQLISVFRAGHEIGTAVILYGAEEKETPDGVFPVIAKIKDHKSVTYGDAPMPYTLRLTNDGVSIHGSDVRWGAATHGCIGVPLEFAQKLYGQVSRGDQVVIVSDDEQRAS	213	NJC04481.1		Lipoprotein-anchoring transpeptidase ErfK/SrfK	0.642	0.76	9e-66	212
CDS 386	422718	422044	-	ATGGCGGCCAAACGTATCCCAAGCCAATCTCGAAGGCGTCTGAGCGCGACTAGCCGCGCCCGCCGCGAGAAGCTTGCTGCCGCAAAGAGGCGGAACACGGCGCTTGCTGTCAGCGGGGCGGTGGCCATTGTCCTCGCCGCTCCACTGTCGATTGCCGCGTACATGGGCGTGGAAACGTCCCTTCCCGGGTTCGAGACAGCCAAGAGCTTCCTTGCGATGATGGCCGATCGTTCGCCGGGCGACCGGACCAAGGGCGAGCTGACCAAGACGAAGAAGGCTGCGGCCCCGGCGCCCCAGCAGCGTGCGCTCGGCAAGATCACAAAGCCTGAGCCACCCAAGGAATTCATCGAGGCCATCGCACCGCAGGCCCCGACGCTCCAGGAGCCGGCACAATTTGCC…	675	MAAKRIPSQSRRRLSATSRARREKLAAAKRRNTALAVSGAVAIVLAAPLSIAAYMGVETSLPGFETAKSFLAMMADRSPGDRTKGELTKTKKAAAPAPQQRALGKITKPEPPKEFIEAIAPQAPTLQEPAQFAPTISGLGPLLVPPPPGGGGGILFPPSPPGGGGGGPNPPPPPEEPPPPPPPPPPPPPAVPEPGTWATMLLGFGLTGWVMRRRRRTVAAIVTG	224	QNP46158.1		PEPxxWA-CTERM sorting domain-containing protein	1	1	2e-63	207
CDS 387	423011	423949	+	ATGGTCGGCAAGGGGACGATGGTCGAGCAAACGCTCGATAGAGTGGGGGATCCCGACCTCTTCGCTCCTCCAATGATTGTCGGGGCGGCCTCCCAGGCGGACGATGTCGGGAAGCTGGCGCCGAATGCTCGGCTGATTCTCGAGCCCATTCCGCGCGGGTCGGCGGCCGCAGTCGCGTTGGCGGCACTAGCTACGGACGAAAACGCTATCATGCTCGTCCTTCCGAGTGACCATTACATCACCGATCCTGCGCCGCTGTACGAAGCAGTGCGGCGGGGTCTCCCGGCGGCTGAGGCGGGACATCTCATCACCTTTGGAATTGAACCCGAGCAGCCGGAGACCGGTTACGGTTACATCACCGGCGGCGATCCGATCGGCAACGGCGTGCTCGAAGCGAGC…	939	MVGKGTMVEQTLDRVGDPDLFAPPMIVGAASQADDVGKLAPNARLILEPIPRGSAAAVALAALATDENAIMLVLPSDHYITDPAPLYEAVRRGLPAAEAGHLITFGIEPEQPETGYGYITGGDPIGNGVLEASSFVEKPAKEVAEQLIRSGKAYWNSGMFMFSAAAMRRELQRHAPEIYGAAKAAMERASVEGQGTTPDRDALAGCPVTSIDYAVMEHSDRVAVVPVRLSWSDVGSWAAVFDLAPKDADGNVLGGRAHSLGSRGCLVRSDGPEIVTIGVENLVVIATADHVLVVPLSEAQRVREAAELMKRR	312	MBA2467714.1	noeJ	NoeJ, Mannose-1-phosphate guanylyltransferase	0.4886	0.98	3e-98	303
CDS 388	424197	425372	+	ATGAATTTGAGGACGCTTGCCGCGTCACTAATGCTGTTTGCCGTTCTTACGGGATGCAAGGTTTCAGCCAAAGACAACTCGAGCCACGATACGACGACGTCCGACACAGCAGCGCCGGCCCCAACGCCAGCGCCGCCGCCGCCCACGTCGCCGACCCCCAGCCCGAGCCTGCTCGGCGAAGCGGCGATCGCTTCGAACTTCGACTACAACTCCGAGTTGGTTCCGGCCGGTGGCAATGGCGCAATCCCGCCTTCAGCCAGCCCGGACGTCGTCGGAGCATTCCGCTTTATCTGTAATGCCGGCCAGGTGCTTCGCGACGATCCGATCGTCTATCCAGGCCAGCCCGGCAAGAGTCACCTTCACCAGTTCTACGGAAACACGGGCGCGAACGCGTCCTCT…	1176	MNLRTLAASLMLFAVLTGCKVSAKDNSSHDTTTSDTAAPAPTPAPPPPTSPTPSPSLLGEAAIASNFDYNSELVPAGGNGAIPPSASPDVVGAFRFICNAGQVLRDDPIVYPGQPGKSHLHQFYGNTGANASSTYNSLRTSGQSTCMSPLNRSAYWMPAMLDGAGNVVRPDFVSIYYKRRPKSDPKCSLSSGDPQAQGNCVNLPNGLKFIFGYDMLTGKSPTGFLWFNCQGPGSVPGKYKTLPEAAKNCPAGAQLGAVIEAPDCWDGKNLDSANHRDHVAYASYGDWGYFKCPSTHPYVIPTFTLGAWFTTDSNVGNWRLSSDEMLPSLPRGTTFHADFWMAWDPTVHQMWEDNCLDKKLNCSAGDLGNGWQMKQFAGFTWNANPRLVAVP	391	WP_187709113.1		Protein of unknown function (DUF1996)	1	1	0	700
CDS 389	425378	425983	+	ATGCGGCATCTCGCGCTCGCGTTCGGCCTTGTGTGGGCGGGCGCGGCGCAGGCCGACGTGATCGAGATCGGTCCGAAGGGGTCGGTCAAGACCCTGAGCGATGCTCCGAACGCGACCTGGATGTCGGACGAAACACAGCAGACGACCGGGATTACGGACGATGTCGCCATCTTCCCGGACGGTGCCGTGACCGTCCTCAGCGACCGCATCACGGGGAACTACGCACAGGCGTTGCAGGACATCGCCAAGGCCAACGACATCAGTCCGCACCTGCTCGAGGCGCTGGTCTGGCAGGAGAGCCGTTGGAACCCGACGGCCATGTCTCGGGCAGGCGCAATCGGTTTGGCGCAATTGATGCCCGGAACGGCGCGTGACCTTGGCGTCGACCCGCGCGACCCG…	606	MRHLALAFGLVWAGAAQADVIEIGPKGSVKTLSDAPNATWMSDETQQTTGITDDVAIFPDGAVTVLSDRITGNYAQALQDIAKANDISPHLLEALVWQESRWNPTAMSRAGAIGLAQLMPGTARDLGVDPRDPIQNLAGGARYLRQQLNRFDGDVEKALAAYNAGPGRVMTARGIPSIPETQAYVRAIVARLAANSIQEGK	201	QNP46883.1		Lytic Transglycosylase (LT)	1	1	2e-142	405
CDS 390	425986	426288	+	GTGAAGATTGTCAAAGCGACGGTCGCACTTGCCGCTGCCGCCATGCCGTCAGCGGCATTCGCGCAGGCCAATCCGCAGGGCTCGGGCCCGATCGTGTCGGCGCTCAGCTGGCTGCAGGGCACTTTGCTCGGCAATGTCGCAACTTCGGTCGCCGTGATCGCGGTCGCCATGGTCGGTTTCATGATGCTGACCGGCCGCCTCAACTGGCGCGTCGGAGCTACGGTGATCATCGGCTGCTTCATCCTGTTCGGATCGGCAGCGATCGTGTCGGGCATCCAGTCGACCGCGGCGGTCTCGGGTTAG	303	MKIVKATVALAAAAMPSAAFAQANPQGSGPIVSALSWLQGTLLGNVATSVAVIAVAMVGFMMLTGRLNWRVGATVIIGCFILFGSAAIVSGIQSTAAVSG	100	NUT00133.1	virB2	VirB2	0.93	1	7e-45	150
CDS 391	426294	426566	+	GTGCGCGCGCCGCTCTTTCGCGCCCTGACCCGGCCGCAAATGTTCGCCGGAGTGACGTTCAATTTCTTCGTGATCAATGCCGCGGTCACAACGGAGCTTTTTCTCCTGACCCGCTCGTTCCTGGCCCTTCCGGCGGCGCTGGCGATCCATGCCGTCGGATATTTCCTGTGCCTGCGCGAGCCCCGCGTCTTCGATCTCTGGCTGACCAAGGTCAGCCGCTGCCCCCGGGTGCGCAACTACAAGCGCTGGGGCTGCAACAGCTATTCGCCTTAA	273	MRAPLFRALTRPQMFAGVTFNFFVINAAVTTELFLLTRSFLALPAALAIHAVGYFLCLREPRVFDLWLTKVSRCPRVRNYKRWGCNSYSP	90	NUR37782.1	virB3	VirB3	0.7865	0.98	7e-49	160
CDS 392	426577	428979	+	ATGAAGTGGACCGGCCCTGCGCAGTGGATGAAGCGGGAAGCAAAGGCAGGCGATCGCCTGCCGTTCGACCGCCACATCGACGACGCGACGATCCGGCTTCGCGACGGTGCGGTGATGCGCACGTTGCACATCGGTGGGATGGAGTTCGAGACCCAGGATTCCGAACAGCTCGACCATGCCCAGGCGGTGCGGGAAGTGCTTCTGCGCAGCGTCGTCGACGCACGCTTCGTGCTCTACCATCACGTCGTTCGACGGCGGGTGACAGTCGCCTCAGGCGGCGAGTTCGATTCCCCCTTCTGCGCTGCTGTCGGCAAGCAGTGGGATGCGCGGCTGGCCGAGCGCCGGCTGTTCGTGAACGAGCAGTTCCTGACCATCGTTCGCCGTCCGGCGCGGGGCAAG…	2403	MKWTGPAQWMKREAKAGDRLPFDRHIDDATIRLRDGAVMRTLHIGGMEFETQDSEQLDHAQAVREVLLRSVVDARFVLYHHVVRRRVTVASGGEFDSPFCAAVGKQWDARLAERRLFVNEQFLTIVRRPARGKTGWPERLQRRFSRRTEDDHGAIRDLEAATASLLAGLEPYGARLLSTYRTDTGELSEPLEFLSSIYNGEMRPVAMPPDGSDLGHHLPYKRVSFGLDALEVGGASGRSFAAMLSIKEYPAETRPGLIDNILRLPCELVLTETFAPADRQIARERIDLALRRQKASEEDSGTERREMLSARDALGAGQAGFGDHHFSLLVRASDLAELDTAMANAAAGIADIGAIAVREDVNLEPLFWGQFPGNESYIVRRALISTANAAGFISLHGYP…	800	WP_187709114.1	virB4	VirB4	1	1	0	1553
CDS 393	428976	430163	+	GTGAGCGGTTGCCCGACATTCGACGGCGCCGGCCCGTCCGGCATCGCCGAGGCGCTGCGCGTCGTCGACTGCATGAGCGGCGAGGCGGCATCGTTCGCTTTCGCGCGCCTATTCGGGACGGATGCTCTGCTCGGCCAGGCGCTGACGGCGGCGCTGACCCTGTACATCGGCTTCTACGCTATTGGATTGCTGACCGGCCGGACGTCGCTTTCCTTGTCCAGTCTGACCCCGCGGATGATGACGCTTGGCATTGCGCTGACGTTCGCGACCTCGTGGGTCGCCTATCAGTCCGTGATCTGGAACCTGCTGGTCGGTGCCCCCGACCAGATCGCGAGCCTGCTCATCGGCACGAACGGAAGCGCGACTTCATTGTTCGCCGACCGGCTCGACAAGATCTTC…	1188	MSGCPTFDGAGPSGIAEALRVVDCMSGEAASFAFARLFGTDALLGQALTAALTLYIGFYAIGLLTGRTSLSLSSLTPRMMTLGIALTFATSWVAYQSVIWNLLVGAPDQIASLLIGTNGSATSLFADRLDKIFVVVAQAAAATEAATKGLTDTGSIASGPDLLWLSALLLLLGTVGVLLVARIALAAMLALGPIFIICGLFEGSRGLFEGWLKAAVLFALTPLLAVLIGGATIALLSPMLDSLAAAGGQVPLRLTTTLFLAAAVYCALMAVTLKISATMVAGWRLPFGASRERKTSTTSVEAVPGQSQVPSVGLEPAAATASNSDPRVRAIISAASGGAASYDRAPAPTYPLYSSASQTVDATTAPAPAPRTDPRLGSLSRQYRPRNMQFQRTSS	395	NUT00130.1	virB6	VirB6	0.8177	0.99	2e-141	418
CDS 394	430160	430942	+	ATGACGAAAATCCCGGCCGCCTTCCTGGCCCTGGCGCTTTTCGCCGTTCCTGCTCACGCAGCCGATCCGCGGCTCCAGAGCGTCCATTACCAGGCCGACAAGGTCGTCAAGGTTCAGGGCCGTCTCGGCTACCAATCGATGATCGAGTTCGGCCAAGGCGAGCAGATTGAGAATGTCGCCGTTGGCGATTCCTCAGCCTGGCAGGTGACGCCGAACAAGCGCGCCAACCTGCTGTTCCTGAAGCCGCTGATGGGCAAGGCGAAGACCAACATGACGGTCATCACCGATCAGCGCACCTATCTCTTCGATCTCAGCGTCGCCTCGACGGGCAGCACGCCGATGTACAACCTGCGCTTCACCTATGGCGCATTGCCCCCGCCAAGTGCGGAAGCGCCGCAG…	783	MTKIPAAFLALALFAVPAHAADPRLQSVHYQADKVVKVQGRLGYQSMIEFGQGEQIENVAVGDSSAWQVTPNKRANLLFLKPLMGKAKTNMTVITDQRTYLFDLSVASTGSTPMYNLRFTYGALPPPSAEAPQKKIAYPQLLADASAAAPAVAASAAAPAVAHPKMNYAWKGKGDKELLPARYYDDGHSLYLQWKAGAPMPALFDRDEEGREGLLNYRQQGSFVVVEGVPNTLVMRLGKDTAVLINRNQSKSDSIRLAGR	260	WP_187709116.1	virB9	VirB9	1	1	3e-159	452
CDS 395	430944	432026	+	ATGAAGAATTCTCTCATTCTGCTCGAGAAGCAGGAGCAATCCGATCCACGTATCGAGCTCGAGCCTGAAACGCTTGCGCTCGCCAAGCGGAATTCATTCCCGCTCGTTGCCCAGCGCACCTCGAAGAAGGACGGAATGGGCCTCGCGATGGGCGCCGCCGGAGCGCTGATGATCGGTGCGGTGACGTTCGTCGGGTTGTCCGGCGGTCGCGAGAGCGCTCCCAGCCCCAAGGCTCCCGCCGCGGCCACGCTTCCGCAGACTACTCCGGGAGCGGTCGCGCTGCCGCCGGAGGCTGTAACCCAGCTTGCGCCCGGAGCACCGCTTGCCGCTCCCGTTCCGGGACAAGGCCCGGTCATGACCGGCGAGCCGGCGGTTCCGCCGCAGCTTGTTCCGGGCGAG…	1083	MKNSLILLEKQEQSDPRIELEPETLALAKRNSFPLVAQRTSKKDGMGLAMGAAGALMIGAVTFVGLSGGRESAPSPKAPAAATLPQTTPGAVALPPEAVTQLAPGAPLAAPVPGQGPVMTGEPAVPPQLVPGEPLNTHGGPTLIVDNSGSNAGTPAALAPGGAGGDDAFGIASTDVARATRMRNPAQTVSQGTLIPAVLETAINSDLPGYVRAVVSSDVRSFDGKNILVPRSSRLIGQYKSGVANGQTRAYVMWTRLIRPDGVSVALASPAVDETGQTGLTGKVDSHFMKRFGSALLLSIVGTASTLGSGGSALILSGGQSAASVAASQNGQIPPTIKVRQGQPIRVFTAKDLDFSTVAG	360	WP_187709117.1	virB10	VirB10	1	0.9	2e-163	471
CDS 396	432023	433033	+	ATGACCGTACCAGCGCCTGCGACCGCGCCGGCGGACGTAGCCCACCTCGGCGTCTATCTTTCCGCCTATCTGGCGCCGTTCCAGCAATGGCTGGCCGACGAGAATGTCACGGAGATCCTCGTCAACCAGCCGGGCGAGGTATGGACCGAGAGCGCCGGGAAGGCCGGCATGGCGCGGCACGAGGCTCCGGGCATCGACGATGTCCTTCTCAGCCGGCTCGCGGCCCAGGTCGCGCGTTTCAGCCACCAGGGCATCAGCCGCGAGCGGCCCTTGCTGTCGGCGGTGCTTCCGACCGGCGAACGAATCCAGATCGTCAGTCCGCCAGCGACGCGGCGCCACTTCGCGTTGTCGATCCGCCGCCACCGGCTGCTCGACGTTCCGCTGACCGCTTACGAGCGC…	1011	MTVPAPATAPADVAHLGVYLSAYLAPFQQWLADENVTEILVNQPGEVWTESAGKAGMARHEAPGIDDVLLSRLAAQVARFSHQGISRERPLLSAVLPTGERIQIVSPPATRRHFALSIRRHRLLDVPLTAYERESKGASAKPWHERAEETSDVDFLSQAVRGGATILISGGTSSGKTTFLNALLREIPEHERVILVEDTPEIRLGNRNGVGLIAVKGETGEARVTTDDLLQAALRLRPDRIVLGELRGGEAVSFLRAINTGHPGSFSTIHANSPQGALEQLALMVMQSGLGLSRLDTIAYVRSVVDLIVQLDRQGGQRGIASIERTSDIFKREFGS	336	WP_187709118.1	virB11	VirB11	1	0.95	0	644
CDS 397	433271	434342	+	TTGTTCATGGCGAATGGTATCGCCAGTGCGCCGGCTCCATCGCTGCGGCAGGATTCGCAGCCAGGTGCGCCGGCCTCGGGAAAACTGCCGGAGCGGCGGTCCCATCACTCTCGTCATACTTACGGAGCGATCGACCTCGGCACCAACAATTGCCGCTTGCTGATTGCCCGGCCTGTCGACGGCGGATTCACGGTCGTCGATGCTTTTTCCAGAATCGTTCGCCTTGGCGAGGGTCTCTCCCGGACCGGAGAGCTATCTCAGGATGCGATGGACAGGGCGGTTGGAGCCCTTTCGGTGTGCGGGGAGAAGCTGCGGCGCCGCAACGTCTCCCTCTCGCGCTCGGTCGCAACCGAAGCCTGCCGGCGGGCTGGAAACGGCGAAGAGTTTGTCGACCGCGTT…	648	MFMANGIASAPAPSLRQDSQPGAPASGKLPERRSHHSRHTYGAIDLGTNNCRLLIARPVDGGFTVVDAFSRIVRLGEGLSRTGELSQDAMDRAVGALSVCGEKLRRRNVSLSRSVATEACRRAGNGEEFVDRVRRETGIVLDIIEPQEEARLAVLGCHKLLEPGDGPALIFDIGGGSTELVLIDQEEGIPRIRSWWSAPWGVVSLTESEGTVALEGPDRVQAYGRMRERARRAFAGFASALPSDVEGIRLLGTSGTVTTLASVYLALPAYDRRAVDGLHVPVDAMQKISTMIAEMDHNERAALPCIGRDRADLVVAGCAILEAIVEIWPAEKLGVADRGIREGILRSLMARDGHIL	356	WP_187709119.1		Ppx/GppA family phosphatase	1	0.99	0	634
CDS 398	434338	434985	+	GTGAAGCGCATCCGCACCGCCAAGGGGCGGAAACCGTCGTCGACCCGCTGGCTCGAGCGGCAACTCAACGATCCCTATGTACGGCGCGCCAAGGCAGAGAATTACCGGAGCCGCGCCGCGTTCAAGCTGACCGAGCTCGATGAGCGTTTCGGCCTGCTGAAGGGCGCGAAGGCGGTCGTCGACCTCGGCATCGCTCCCGGAGGCTGGAGCCAGGTCGTCCGCCGCAAGGTGCCGCAGGGCAAGGTGGTCGGCATCGACCTGCTCCCGACCGATCCAATCGAAGGCGTCACCATCCTGCAGATGGACTTCATGGACGAAACGGCACCGGACCGGTTGAAGGAAGCGCTTGGCGGCGAGGCCGACCTCGTCCTGTCCGACATGGCGGCCAACACCGTGGGC…	648	MKRIRTAKGRKPSSTRWLERQLNDPYVRRAKAENYRSRAAFKLTELDERFGLLKGAKAVVDLGIAPGGWSQVVRRKVPQGKVVGIDLLPTDPIEGVTILQMDFMDETAPDRLKEALGGEADLVLSDMAANTVGHQQTDHLRTMALVEAGLLFATEVLRPGGAYVAKVLAGGADNQLVAEMKRHFTAVKHAKPPASRKDSSEWYVIAQGFKGRDGD	215	NUT00125.1		RlmE family RNA methyltransferase	1	1	1e-154	437
CDS 399	434975	436270	+	ATGGCGACTAGGGCGCGCGTGCACCGAATCCGGAATTCCGGATTGCGGCACGCGCTTGTCGAAGCCGCGAACGAGCTTGGGCCGGGCGTCGTAACCGGAGCGGCCGACGACGATCCCAGCGGCATTGCCGCCTATTCGCAGGCTGGCGCGCAGTTCGGCTACGGCCTCCTGTGGACGATGATCCTCACCTACCCGCTGATGTGCGCGGTGCAGCTGGTAAGCGCGCACATTGGCCGGGTGACCGGAGACGGGCTGGCGAAAAACCTGTCCGCGAGCTTCCCTAGGGCTGCCGTCACTTTCCTGGTCGCGGCCCTGCTGATCGCCAATACGATCAATATCGGGGCCGATCTCGCGGCGATGGCTGCTGCGACCGAGCTGGTCATCGGCGGGCGCACGCAC…	1296	MATRARVHRIRNSGLRHALVEAANELGPGVVTGAADDDPSGIAAYSQAGAQFGYGLLWTMILTYPLMCAVQLVSAHIGRVTGDGLAKNLSASFPRAAVTFLVAALLIANTINIGADLAAMAAATELVIGGRTHIFAVLFALTTVLLQLFVPYHQYARILKWLTLSLFAYVGVLLSVHIDWSAALIGMVWPGEIDRTTIVTIVAVFGTTISPYLFFWQSAQEAEEVSDTGDKPLKDVPREAPAQFRRIRLDTFVGMAFSNLIALAIILAAAATLHQQGITQINTAAEAAEALRPIAGQFAFALFALGIIGTGLLAVPVLAGSAAFAVSEARGWKHGLEYKPQQAVRFYAIIVAATMAGVAIDFLHINPIRALFWSAVLNGVVAVPLMAAMMILVGRRKIM…	431	QNP46168.1		Mn2+ and Fe2+ transporters of the NRAMP family	1	1	0	759
CDS 400	438354	436972	-	ATGAGCTCGCCGCTTTCCCGCTTCGTGCGGATGCTGATGCTGGCGCTGGTGCTTGGCCTTGCCTCGGCGAGGCCCGCAGTCGCGGCCGACGAAGGGCCATCGATTCTCCGTGACACGGAGACCGAAGCTCTTTTCGCCGACATCGCCAAGCCGCTGGTCGAGGCCGCAAACCTCGACAACAAGAGCGTGAAGGTCGTCCTTCTCAACGACGACGAGATCAACGCCTTCGTCGCCGGCAGCCAGAACGTCTACGTAAACTCGGGCCTCCTGACCCGGGCCGACAATGTGAACCAGCTTCAGTTCGTCATCGCCCACGAGCTCGGCCACGTCGCCGGCGGACACGCCATCCGAATGGGCGAAGGGATGAAGGAAGCGACCGGGATCACCCTCGCGACCATG…	1383	MSSPLSRFVRMLMLALVLGLASARPAVAADEGPSILRDTETEALFADIAKPLVEAANLDNKSVKVVLLNDDEINAFVAGSQNVYVNSGLLTRADNVNQLQFVIAHELGHVAGGHAIRMGEGMKEATGITLATMVLGAIAIAAGAGDAGLGLMMMGQRAAMGQFLAFTRAQETSADLAGASYLHKAGISGKGGLDFFKKLQNQEYRLAIYATDSYDRTHPLSSERISILTNLFEKDPAWNKPTDPALEARFQRVKAKLVGFINPKQAISKYPETDQTVPAHYARAYAYHLGAYPDKALAEADSLLKTNPHDPYFLELKGQILLESGQPAEAIAPLREATEKSGRAPLIASMLGHALISTENQKNMEEAKGILKTAVAVDNENPFAWYQLGIIYDSEGDTP…	460	WP_187709123.1		M48 family metalloprotease	1	1	0	889
CDS 401	440862	438412	-	ATGTCAACGCGCATGCTAATCGACGCGCGCCACCCGGAGGAGACCCGGGTTGCAGTCGCGACCGGAAATCGCATCGAGGAATTTGATTTCGAATCCGCTGAGCACAAGCAGCTCAAAGGAAACATCTACCTAGCCAAGGTCACGAGAGTCGAACCGTCGCTCCAGGCGGCTTTCATCGATTACGGCGGAAACCGTCACGGTTTCCTGGCCTTCAGCGAAATCCACCCAGACTATTACCAGATCCCGAAGGCCGATCGCGAAGCCCTGCTCCGCGAGGAGGCCGAGCACGCTGCCGAGGAAGAGCGCCTGCGCGCCGCCGAGGACGACGATGAGGGCGATGTCGAGGAGACAGAGGCTGAGGCCATTGAGGCCGAAGCCGACGAGAACGGCACCGGCGAA…	2451	MSTRMLIDARHPEETRVAVATGNRIEEFDFESAEHKQLKGNIYLAKVTRVEPSLQAAFIDYGGNRHGFLAFSEIHPDYYQIPKADREALLREEAEHAAEEERLRAAEDDDEGDVEETEAEAIEAEADENGTGEGNGENGAEEAGTGSNRSPVDESAADELRKKRQNLRRRYKIQDVIQRRQVLLVQVVKEERGNKGAALTTYLSLAGRYCVLMPNTSHGGGISRKISNGADRKRLKSIMSDLNLPKTMGLIVRTAGLSRTKTEIKRDFDYLARLWDEIRERTLKSSAPALIYRDSDLIKRAIRDLYHRDISDVIVEGEDGYKAARGFMKLLMPSHVRRVALHSEATPLFQRYGVEDQLSAMYQPVVQLKSGGYLVINPTEALVSIDINSGRSTREHNIE…	816	WP_187714525.1		RNaseEG: ribonuclease	0.9705	0.64	0	840
CDS 402	441255	442169	+	ATGCCGGGTAAGGGAATAATGGCGCCAAGGTCGAAACGGGCGAGAGCGGCAGTGGGCGTGGCGATCAGCATCGCTGGCGTCGCGCTTGCGGCTGCGGCGTTCGGCGCAAGCCAGCGCTCCGCGCCTGTCCCCGATGACGAGAAGGCCCTCGTCGGCGAGGCACGCTCGAACAGCCTTACGGTCGAGCTGGGATCCGCAGTCGGCGAAGTGAAGCTGACGAAGGCGAGCGCACCCGGCCGGCCGATCGTCGTCCTCGATCCGGGGCACGGAGGCCGCGACCCGGGGGCGTCCGGCGTATCCGGCTCCATCAGCGAAAAGAGTTTGACCCTGGCCCTGGCGCGCGAGCTTCGCGACAAGCTTGCGGAGCGGGGCCGCGTTCGCGTCGCTATGACGCGCGAC…	915	MPGKGIMAPRSKRARAAVGVAISIAGVALAAAAFGASQRSAPVPDDEKALVGEARSNSLTVELGSAVGEVKLTKASAPGRPIVVLDPGHGGRDPGASGVSGSISEKSLTLALARELRDKLAERGRVRVAMTRDDDRYLTLDQRAEIARRLGASAYLSLHIDSAPNPDARGATVYSLSDVASDAETARFAERENKAGEGLSSEQDGSVRGMLSDLALREQMNSSATLAERLVRKSAGRYMLRPNPHRFADFRVLRHAQVPAVLFEAGYISNTDDEALLAQPEKRAQIVAALAQAIEADVASRIVR	304	WP_187709124.1		N-acetylmuramoyl-L-alanine amidase	1	0.86	0	519
CDS 403	442217	444817	+	ATGCGTGCCGACCGTCTCAGTGCTTCCCAGTTCCAGCTTCCGGACCTCGTCGCTTTTAACCAGCGCGTTCGTGAGCGCATCGACCCTTGGTTGGAGAAGAAGTGGGTCCGAAGGGGTGGCATCTTGCTGCTTGCCGGATTCGTTCTTTTTTCCGGGATATGGCTCTATTTTGCGAGCGGGCTTCCGTCGTCTGAAAAGCTGCTCGCCTACCAGCCTTCGCTTCCCACGAACGTCCGGGGTTATGACGGGACGCCGGTCCAGACCTTCGCCCGCGAACGGCGCGTGGAACTTTCCTACGAAGAATTCCCGCCGATGGTGGTTCAGGCGTTCATTTCCGCCGAGGACAAGACCTTCTTTCGTCACGGCGGCATCGACTATCCCGGCCTGATCGGCGCGGTC…	2601	MRADRLSASQFQLPDLVAFNQRVRERIDPWLEKKWVRRGGILLLAGFVLFSGIWLYFASGLPSSEKLLAYQPSLPTNVRGYDGTPVQTFARERRVELSYEEFPPMVVQAFISAEDKTFFRHGGIDYPGLIGAVFDFTTKTATGGGRARGGSTITQQVAKYLLQDSSYSIGRKAREAILAFRLESTLSKEQILELYLNSIFLGRNAYGVQAASRAYFDKDVKDLTLPEAAYLAVLPKAPSNYDPVRATQKALTRRNYVLREMENNGYITADQRAAASATPLGTIRYGSNEKFRQQGGYFMEEVRRTLLKSYGDNANDGPNSVYAGGLWVRTSMNPVMQDAAANALREGLARFDGGRGWRDLELSVDLNGDWAAQLDRAAVGTGFADWKKAVVLSKDSAEA…	866	NUS99671.1		PBP1A family penicillin-binding protein	0.8756	1	0	1513
CDS 404	444860	445987	+	ATGCGCGCCGAAGCGCAGGCTCACGCCGACCAGATCAATGCTGCGCTCGACCTCTTGCGTCGCTTCCTCGATTGGGACCGCGCGCTGAAGAGGCTCGACGAGCTCAATGCGAAGGTCGAGGAATCGTCGCTCTGGGATGACCCCAAGGCAGCGCAGGAAGTCATGCGCGAGCGGCGGCGGCTGGAAGAGGCGATCAACGCCACGCGCTCCATCGAGCGCGAGCTAGCCGACACGTCCGAACTCCTGGAACTTGCCGAGGCGGAAGGCGACCAGGCGCTCGCCGACGATGCCGTCCGCAGCCTCGGTGAGCTCGCCGACCGTGCGGAGCGCGACAAGGTCGCAGCGCTTCTCGCGGGCGAGGCCGATGCCAACAGCAGTTATGTCGAGGTCAATGCCGGC…	1128	MRAEAQAHADQINAALDLLRRFLDWDRALKRLDELNAKVEESSLWDDPKAAQEVMRERRRLEEAINATRSIERELADTSELLELAEAEGDQALADDAVRSLGELADRAERDKVAALLAGEADANSSYVEVNAGAGGTESQDWAEMLLRMYTRWGERHGYKVEMIDHHSGEQAGIKSATILIKGENAYGNLKVESGVHRLVRISPYDSNARRHTSFSSVWVYPEVDEDIDIQVEDKDLRIDTYRASGAGGQHVNTTDSAVRITHIPTGIVVACQNERSQHKNRASAMKQLKARLYEAELQKREAEASAQNATKTDIGWGHQIRSYVLQPYQLVKDLRTGVTSTAPSDVLDGDLDRFMAAALSQRVTGERVEVEDVE	375	WP_187709125.1	prfB	PrfB: Peptide chain release factor 2	0.9973	1	0	684
CDS 405	445977	446678	+	ATGTCGAATAGGGCGCTCATCGCCCTGCTTCTGATTTCAGCAATGGGCGCCTGCCGCCAGGCGCCCGAACAGCCACGTTTCCCGAAAGCCGACCGTCCTGTCGCGCCGATCGTTGGGGACTCCTTCTCCACCGAAGACGCGCGCGATCGGGTGGGCGAAGCCGAACAGGTCATCCAGCTTGCGGGGGTCGTACCGGGCATGTCGGTGGCCGATATCGGCGCCGGCGAAGGCTATTACACGGTCAGACTGGCGCCGGTCGTCGGTCGGCGAGGCCGTGTTCTCGCCGAGGACATCGTACCGGAAATCGAGGATCGCCTCGTCCAGCGCGTCCATCGAGAGAGTCTCGACAATGTCGCGGTCAAATTAGGGGAGCCGGACGATCCGAAACTGCCGCCGCAT…	702	MSNRALIALLLISAMGACRQAPEQPRFPKADRPVAPIVGDSFSTEDARDRVGEAEQVIQLAGVVPGMSVADIGAGEGYYTVRLAPVVGRRGRVLAEDIVPEIEDRLVQRVHRESLDNVAVKLGEPDDPKLPPHSFDRIFMVHMYHEVESPYAFLWHMRDALKPDGEVIVVDANREPKRHGIPPNLLRCEFAAVGLKLIRLEPIAEGENYFASFRMAGPRPEPGQIRACKEGLK	233	NUS99669.1		S-adenosylmethionine-dependent methyltransferases	0.8035	0.98	2e-128	372
CDS 406	447199	447993	+	ATGCGCCAATACCTCGACCTTATGCAGCGGATCCTCGACGAAGGTGTCGAGCAGCAGGACCGCACCGGAACCGGAACGCTTTCCCATTTCGGGGCCCAGATGCGCTTCGATCTTCGCGACGGCTTCCCGCTGCTGACTACCAAGAAACTCCATCTCCGATCGATCATCGTGGAGCTGCTCTGGTTCCTGCGCGGCGATACCAACATTCGCTGGCTGCAGGAGCGCAAGGTCAGCATCTGGAACGAATGGGCGGACGAGGAAGGCAATCTCGGCCCCGTCTACGGCAAGCAGTGGCGGCATTGGCAGACGGCCGACGGCCGCGAAATCGACCAGATCAAGAACCTGGTCGAGCTCATCAAGCGCGATCCGTCGTCTCGGCGCCAGATCGTCACCGCCTGG…	795	MRQYLDLMQRILDEGVEQQDRTGTGTLSHFGAQMRFDLRDGFPLLTTKKLHLRSIIVELLWFLRGDTNIRWLQERKVSIWNEWADEEGNLGPVYGKQWRHWQTADGREIDQIKNLVELIKRDPSSRRQIVTAWNPGEIDRMALAPCHCLFQTQVAGGRLNLQLYQRSADFFLGVPFNIASYALLTHMLARETGNEPGVFVWTGGDVHLYSNHLEQAHLQLTREPRRLPQLILKDRGQSIFDYEPEDFAFEAYEPHPHISAPVAV	264	NUS99666.1		Thymidylate synthase	0.9394	1	0	521
CDS 407	448391	448531	+	ATGAAATCTAAACTGGTGACCGCGGCGCTGATCGGGACCTGCCTGGCGCTCGCCGCATGCAACACGGTTCGCGGTGCCGCGAAGGACGTGGAGTCCGCAGCGAACTGCACGGAGAATACGATCAAGTCCGGCCGCTGCTGA	141	MKSKLVTAALIGTCLALAACNTVRGAAKDVESAANCTENTIKSGRC	46	WP_187709128.1		Entericidin EcnA/B family protein	1	1	2e-22	90.1
CDS 408	452883	448609	-	ATGAACGAACTGACGCCTTTCGCAAATCCGATCGCCAAGCCGGAGACGTTCGACGAGATCAAGATCGGCATTGCGAGCCCGGACAAGATTCGCAGCTGGTCTTTCGGCGAAATCAAGAAGCCGGAGACCATCAACTACCGCACGTTCAAGCCGGAGCGTGACGGCCTGTTCTGCGCGCGCATCTTCGGTCCGATCAAGGACTACGAGTGCCTGTGCGGCAAGTACAAGCGCATGAAGTACAAGGGAATCGTCTGCGAGAAGTGCGGCGTGGAAGTGACCGTTTCGAAGGTCCGCCGCGAGCGCATGGGTCATATCGAGCTCGCCGCTCCGGTCGCCCACATCTGGTTCCTGAAGTCGCTTCCGAGCCGCATCGGCCTGCTGCTCGACATGCAGCTGAAG…	4275	MNELTPFANPIAKPETFDEIKIGIASPDKIRSWSFGEIKKPETINYRTFKPERDGLFCARIFGPIKDYECLCGKYKRMKYKGIVCEKCGVEVTVSKVRRERMGHIELAAPVAHIWFLKSLPSRIGLLLDMQLKQLERILYFESYVVLEPGLTPLEKNQLLTEDELLNAQDEYGEDAFSAGIGAEAVKIMLMDLDLEGERKELLDELAVTKSELKPKKIIKRLKVVESFIDSGNRPEWMILEVIPVIPPELRPLVPLDGGRFATSDLNDLYRRVINRNNRLKRLIELRAPDIIVRNEKRMLQEAVDALFDNGRRGRTITGANKRPLKSLSDMLKGKQGRFRQNLLGKRVDYSGRSVIVTGPELKLHQCGLPKKMALELFKPFIYSRLDAKGLSMTLKQAK…	1424	WP_187709129.1		Largest subunit (beta') of bacterial DNA-dependent RNA polymerase (RNAP)	1	1	0	2878
CDS 409	457138	452969	-	ATGGCGACCAAAGCGATCGACGCACCTCGTAAGACGACGAGCGGGCTCAAGACCAACTCGCGGCGCATCCGCAAGATTTTCGGCAACGTCCACGAAATCTCGGAAATGCCCAACCTCATCGAGGTTCAGCGCGAGAGCTACGAGCAGTTCCTCCGGTCAGACCCGGCCATCGGCTATGTCTCAGGCCTTGAAAAGACGCTTCGTTCGGTTTTCCCGATCGAGGATTTCGCCGGCACCGCGCACCTCGACTTCGACCGCTACGAGCTGGAACCGCCGAAGTACGACACCGACGAGTGCCGCCAGCGCGGTCTCACCTATGCCGCGCCGATGCGGGTCACACTTCGCCTGACTACGTTCGAGATTGATCCGGAGACCGAGACCAAGTCGGTCATCGATATC…	4170	MATKAIDAPRKTTSGLKTNSRRIRKIFGNVHEISEMPNLIEVQRESYEQFLRSDPAIGYVSGLEKTLRSVFPIEDFAGTAHLDFDRYELEPPKYDTDECRQRGLTYAAPMRVTLRLTTFEIDPETETKSVIDIKEQDVYMGDMPLMTQNGTFIVNGTERVIVSQMHRSPGVLFDHDRGKTHASGKFLFAARVIPYRGSWLDFEFDAKDIVNVRIDRKRKLPVTTLLLALQLGPEEILNLFYNTVSYVRGKNGWQIPYVADAWRGQKPLHDLANAETGEIVFKANEKITPRRANQVAKDGMKALVVPTEEIFGRYSAHDLINEKTGEIYIEAGDEVTAENLEKLDKAGVKTLELLDIDYVNTGPWIRNTLKADKNEDADSALSDIYRVMRPGEPPTRETA…	1389	WP_187709130.1	rpoB	RpoB, DNA-directed RNA polymerase, beta subunit	1	1	0	2737
CDS 410	458239	457421	-	GTGGCGAACGAACGCCACCCCTTCGACATCGCCACGGACCTTGAGCAAGAGGGCGACGACAGCTGGATTGCACGTACGAGCGACGCCTACTGGAACATGGTCGGACCCTTCGGCGGCCTTGTCGCAGCGCTCCTGTTCAAGTCGGCATTCTCCCATCCAGATCGGGAGGGCGAGCCGCTCGCGCTGACGGTCAACTTCTGCGCCGCCATCGCGAAGGGCGAGATGCAGATCACTGCCAGGCCGGCGCGGACCAATCGCTCGACCCAGCACTGGACCATGACCATGTTCCAGGCAGGCGAGTGCGTCGCGACGGCGACGGCGATGTTTGGGAAGCGGCCCGAGACTTTTGCCGGTCGGCCCGTCGAACCGCCCATTGTGCCTTCACTCGAAAGTCTTCCC…	819	MANERHPFDIATDLEQEGDDSWIARTSDAYWNMVGPFGGLVAALLFKSAFSHPDREGEPLALTVNFCAAIAKGEMQITARPARTNRSTQHWTMTMFQAGECVATATAMFGKRPETFAGRPVEPPIVPSLESLPRMPWPGSGWIERFDLRFAEGEPFWANQREEPSSARSTLWIASDPPRPMDFVGLAALTDIFFGRIIHVRQRMVPFGTVTLTSYFHATENDLAELGSNPILGTADARIFDRGFHDQSAELWSGDGRLLATSHQLVYYRDPA	272	WP_187709131.1		Thioesterase-like protein	1	1	0	559
CDS 411	458992	460428	+	ATGATGCGGTTTTCCACTGCGCGGAGCGTCCGCGCGGCAATGCTGTCGGCCACCCTTTTGACGGGCGCGTGCGCGTCCGTTCCGGACCTCGGTGCAAAGCCGGAGATCAGCGCACCAACGACCTTCGCGTCGAGTGCCTCGCTCGGCGGTTCGCAGGCAGCGTGGCCGGCAGACGGCTGGTGGCTCCGATACCGCGACCCGCAACTGGCGCGCCTCATAGACGAGGCCTTGATCAGTTCGCCCGACCTCGAGGCGGCCGCAGCGCGTATGCGCGCTGCCGACGGCTTCGCGCAGAGGGCAGGGGCCGCGCTCAAGCCGTCCATCGACGCCTTCTCGCAGCCTGAGCTCGCTAAGCAGAGCCAGAACCAGAGTGTGCCGGCGGCGATGATACCCAACGGC…	1437	MMRFSTARSVRAAMLSATLLTGACASVPDLGAKPEISAPTTFASSASLGGSQAAWPADGWWLRYRDPQLARLIDEALISSPDLEAAAARMRAADGFAQRAGAALKPSIDAFSQPELAKQSQNQSVPAAMIPNGWNDSGSMGLSLSLDLDLWGKNRAALRAANADADAARYEMEATKLALTTGIASTYAELASLYAQRDTLEAALAIRTETARLVAQRTAIGLDTRAELKQAEARIPQTQADLESTDEAIALTRNALAALVGNGPDRALTIERPAVAALQAQGVPADASIELIARRPDVAAARARVEGANDRIKEAKAAFYPNVNLSALIGLSSFGLGNLFNSGSGIGSVSPAVSLPLFHGGALQGQYRGRRGQYDEAVALYDRQVIEALHETADAVTSQ…	478	AGH50548.1	nodT	NodT, efflux transporter, outer membrane factor (OMF) lipoprotein, NodT	0.603	0.96	9e-123	377
CDS 412	460451	461626	+	ATGGCTGAACGTGATCCCATTGAATTGCAGCAGGCGGAGAATCTCGAAGAGGTTTCCGTGCCTGATGCGGAAAGAGCTGCCGACGATGTCCGCAAGAAGCGCCGGAAGAAGGTTCTACTCGCCCTTGTAGCCGCGAAGCTCGCAATCGCCGGTGGCGCATGGATGTTCTTCGACGACGCGCATGTCGAAACCGACAACGCCTATGTCAGTGCGGACTCCGCGCAGGTGACCCCGCTCGTTTCGGCGGCCGTTACCGAAGTCGCAGTCGTCAACACGCAGATGGTGCACAAGGGCGACGTCCTGCTTCGTCTCGACGACAGCGATGCGCGCCTCGCGCTTGCCAAGGCCGAGGCCGAGTTCTTTAAGGCCCGGCGCCAGTATTCGCAGATGGCCGCCAAC…	1176	MAERDPIELQQAENLEEVSVPDAERAADDVRKKRRKKVLLALVAAKLAIAGGAWMFFDDAHVETDNAYVSADSAQVTPLVSAAVTEVAVVNTQMVHKGDVLLRLDDSDARLALAKAEAEFFKARRQYSQMAANGGSLAAQINARDADVGQARAQLASAEANFGKARIDLARRSELAESGAVSGEELTNARNAYSSAEANLALARAGVAQAAAMRGAARESWAANEALIAGSTIDTSPEVAAAKAKLQQARLDLERTVIRAPIDGVVTNRQVQVGQRIAAGTPVMTLVPIGKVYVDANFKEGQLAKVRPGQEVELVSDLYGGDVVYHGRVAGFSGGTGSAFALIPAQNATGNWIKVVQRLPVRITLDPAELAKHPLRVGLSMEAKIDVSGGK	391	WP_187709133.1	hlyD	HlyD,secretion protein	1	1	0	541
CDS 413	461626	463158	+	ATGCAGACGGAGACGTCGGCGCCGGCGATGAGCAAGGGGACATTGCTCCTCGCCTGCCTCGTGCTGGCCTTCACCAACTTCATGGTGGTTCTGGACACGACGATCGCCAACGTGTCGGTCGCGCACATCGCGGGCGGCCTCGGCATTTCATCGAGCGAGGGTACGTGGGTCATCACGTCCTACGCGGTCGCTGAGGCGATCTGCGTTCCCTTGACGGGCTGGCTCGCCCGCCGGTTCGGAACGGTCCGCGTGTTCGCGCTAGGCATGGCCGGGTTCGGCGTATTTTCCCTCCTTTGTGGAATGGCCTGGAGTCTCGGCTCGCTGGTCGCTTTCCGGATCGGGCAGGGGCTCTGCGGCGGGCCTTTGATGCCGATCAGCCAGACTCTGCTGCTGAGCATC…	1533	MQTETSAPAMSKGTLLLACLVLAFTNFMVVLDTTIANVSVAHIAGGLGISSSEGTWVITSYAVAEAICVPLTGWLARRFGTVRVFALGMAGFGVFSLLCGMAWSLGSLVAFRIGQGLCGGPLMPISQTLLLSIFPKEKHAQATGIWAMTTIVAPILGPILGGTISDNWGWHWIFFINIPIAIICATGAVVLLRKAETKVEKAPIDTIGLMLLVLWVGALQLMLDLGREHDWFGNNFIVSLAVIAAIGFSFFVAWEWFEKDPAVNLKVFRYRGFTVSVIALVFAYGTFFASLVVIPQWLQGALGYTATWAGYATAFNGVAAVMMAPVVAKLSEKVDPRLLVSFGVLWLGATSLIRVFWWTSDSDFWTLALPQLIQGAGMPFFFVPLTSLALGAVEESEVA…	510	WP_241448342.1		DHA2 family efflux MFS transporter permease subunit	0.9073	0.99	0	777
CDS 414	464480	464016	-	TTGGTATTATTCACGACGATTGCGGCCTTTGCCGCGGCCGCCCAGTCAGGAGGTGCTCGCCAACAGGCGGTCGTGATCATGCCCGAAAATGCGCGACAGCGTCAGTTACAGGAGCAGATCGGCTGGGCCGACGCTGTCGTCAGCAATGGCGTCGTCTATGTTTCCGGAGTGCCTGCCTATCTCGCTCCCGGCGAGAAGGACATGGAGAACGCTTTCGTCAGGGCTTTCGACGCGATCGGCAAGACTTTGCAGCGCGCAGGCGTAAGCTGGGATGACGTCGTCGAACTGCGTACCTATCACACCGATCCGACCGCACAGATCGACGCCTTCGCCAAGGTGAAAAGCCGGTACATGAAATCGCCGCCGCCAGCCTGGAGTGCTATCGGAACCTCTGGCTTG…	465	MVLFTTIAAFAAAAQSGGARQQAVVIMPENARQRQLQEQIGWADAVVSNGVVYVSGVPAYLAPGEKDMENAFVRAFDAIGKTLQRAGVSWDDVVELRTYHTDPTAQIDAFAKVKSRYMKSPPPAWSAIGTSGLLQPGALVEIAVVAHVPKQKSR	154	WP_119533784.1		Rid family hydrolase	0.8984	0.83	1e-69	217
CDS 415	464737	465240	+	ATGCATATCCCTACGCTTCGCACTGAGCGGCTCGTCCTCCGTGCACCTTCGGTGACCGATTTCGAAACCTACCGAGACTTCTATGCCGATCGGTCGGCTTCATTGTTCTACGGCGGGCCACTGACAGCAGCGCAGGCGTGGCGGAAACTCGCGTACGACGTAGGTCACTGGACACTGCGCGGCTTTGGCATGTGGTCGGTAGTCGAGCAGGCGAGCAGCACGATGGTAGGCGGGTGCGGGATCGTTTGGCCAGAGGGTTGGCCGAGGCACGAACTGACTTGGTGGATAGTGCCAGGCGCACGTCGCAACGGTTACGCGGAAGAGGCGTCAAGAGCTGCGATCCGGTGGGCTCAGGAAGTGCTTGGTTGGAGCGCTGTCGAAACGCACATGGATGATCAG…	504	MHIPTLRTERLVLRAPSVTDFETYRDFYADRSASLFYGGPLTAAQAWRKLAYDVGHWTLRGFGMWSVVEQASSTMVGGCGIVWPEGWPRHELTWWIVPGARRNGYAEEASRAAIRWAQEVLGWSAVETHMDDQNEPAKRLAQKLGGTIISRDMFPDGLERNIYEMAP	167	QNP46185.1		Acetyltransferase	1	1	1e-119	345
CDS 416	465876	465292	-	GTGACCGCGCAGCTAATCCCGCCAAGGAGCGGCGTCGCATTTCGCCTGGATGAAGGCCAGACATTGACCGTCACGGACATCGAAGGCGTGCAAGTTGCCGATTTGCTCGCCTACAACTCTGTCGATGTGCGAGAGGTCATATCGAGCGGTCGGACGGTCGATTATGCGGAGACGATCAGGCTCACAGTCGGCAGCATCCTGTACTCCAATCGATCCCGCCCAATGCTGTCCATCATCGAGGATACGGTTGGCATCCACGATTTTCTTCTAACTCCTTGCAGCGAAGCGACCTTTCGCCACTTTTACCCGGATCAGCCCGTTCATCGCGGGTGCTTCGGAAATCTGGCGGATGCGCTGGCGCCCTACGGCATCGAGCCGGACATGATCCCAATCGCGTTC…	585	MTAQLIPPRSGVAFRLDEGQTLTVTDIEGVQVADLLAYNSVDVREVISSGRTVDYAETIRLTVGSILYSNRSRPMLSIIEDTVGIHDFLLTPCSEATFRHFYPDQPVHRGCFGNLADALAPYGIEPDMIPIAFNVFMNVPVGIDGRIRVEPPVSRAGDFIRFRAEMPLVIGLTACSAYSSNGGSFKPIGFSIAD	194	WP_166200959.1		Urea carboxylase-associated family protein	0.8187	0.99	6e-115	335
CDS 417	466562	465873	-	ATGTACCATTGGTCTTACGAAAATCAGCACGCCATTGAACACGACTTTTCGGAATTCGTCCGGTCACGCGATTTTCCGTGCGTCGGCGCGAAGTCCGCTCTTGGCCGCGGCACATTAAAAGTCATCGCTTGTCGATCGATCACCAGCTCATGGGACGACCTGCGGTTGCACGAAATCGCACGCAAATGGGCCCAGGAATACAAGCGCGATCGCGGATTGTTTCGCAGTTTGGCATTCGTCTTCGAGGGGCCCTTGGACCTTGCAGAGGAAGAGTTCGAAGACGCTCTGTGGGAACGACTCCAATCGATGAGCGACAAGGATGAGTGGCGGGGGATCGCTCCGGACCAGCGAGTCAGCACCGATCCCGAAGATCCCCATTTCTCTTTGAGCTTTGGTGGG…	690	MYHWSYENQHAIEHDFSEFVRSRDFPCVGAKSALGRGTLKVIACRSITSSWDDLRLHEIARKWAQEYKRDRGLFRSLAFVFEGPLDLAEEEFEDALWERLQSMSDKDEWRGIAPDQRVSTDPEDPHFSLSFGGEAFFAVGLHPGASRPARRFQYPTIVLNLHDQFEQLRITGRYEGLRKAILERDDVLAGSINPMLARHGELSAARQYSGRQVASDWVCPFSRSNDEGQ	229	WP_187709139.1	ycgG	YqcI/YcgG protein	1	1	1e-153	436
CDS 418	468385	467005	-	ATGCACGCACTCGTCATCGAAGATGATCCATTAATCGCGATGTCCATCGAGGACATATTGGCGGAATGCGGGTTCACCTCGTTCGACGTCGTAGGTTCGACAGAGCAGGCACTCGTGGCGGCGCGCATGAGATGCCCAGACCTGATTACCGCGGATGTGCAGCTGAACCCCGGAAGCGGGATCGATGCGGTGGACCGAATATGTGATGGCCCTCCCATACCCGTGATCTTTATCACCGGTAGCCCAGCCGATGTGGTAAAGCGCATGCCTCACCATCCGCTAATCGTGAAGCCATTCACCAAGGAAGTGGTGTCCAGAGCCGTTCGATCGGCACTGGCGACAGCGGAAAAGGCAAAGGTAATGACGGAAACCATCCCCGTGGCCGACACAGTAACGGCT…	1380	MHALVIEDDPLIAMSIEDILAECGFTSFDVVGSTEQALVAARMRCPDLITADVQLNPGSGIDAVDRICDGPPIPVIFITGSPADVVKRMPHHPLIVKPFTKEVVSRAVRSALATAEKAKVMTETIPVADTVTALGKALIVSSRAPLLLLAEDLTVIGASGSFCSAFGIDPATVNGTKLAALGDGEWDVPQLNSLLRATFDHAASIDAYEMDLKRKGHEPACLVLNAHKLEYGDAEQPRIVLAVTDITSARLAEKLKDELVRRNQILLQELQHRVANSLQIIASVLMQSARRVQSEETRTHLQDAHQRVMSIATLQKQLAMKSADKVELNKYLSDLCASIGASMIDDANRISLSSKVDDTVTNANVSVSLGLIVTELVINALKHAFPGRNQKGQIQVDYS…	459	WP_187709140.1		Response regulator	1	1	0	933
CDS 419	469307	468421	-	ATGAGCTCACTGAGACAAATCGCATTTTACGGCAAAGGGGGCATCGGTAAGTCGACGACGTGCCAGAACACGCTGGCGGCGCTGGCTGAGCTCGGCCATCGGATGCTGATTGCGGGCTGCGATCCGAAAGCGGATTCGACCCGCCTGATGCTGCACGCCAAGGCGCAGGATAGCATCCTGAGCCTGGCGGCCGAAGCGGGCAGCGTGGAAGACCTCGAGCTCGAGGACGTGATGAAGATCGGCCCGAAAGATATTCGCTGCGTGGATAGCGGCGGCCCGCTGCCGATTGCGAGCGGCAAAGGCCGCGTGGGCAAAACCAGCATTAACCTCCTGGAAGGCGATGGCGCGGGCGAAGATCGCGCGAACGTGAGCTATGATGTGCTGGGCGATGTGTATTGC…	783	MSSLRQIAFYGKGGIGKSTTCQNTLAALAELGHRMLIAGCDPKADSTRLMLHAKAQDSILSLAAEAGSVEDLELEDVMKIGPKDIRCVDSGGPLPIASGKGRVGKTSINLLEGDGAGEDRANVSYDVLGDVYCYGFAMPIRIHDLQEIYIVMSGEMMASYGANVISKGILKYANSGGVRLGKLVCTERQNDVELGPLEFIAKKLGTQLIHFVLQNSAVQQCWTTPHDRDPLCAGQQAGRRISRGRPQRRRSAGGQRPRADQHGRARRPADGARHHEERRREPGRPDRRRPRHGL	294	WP_128266554.1	nifH	NifH	0.7602	0.75	6e-107	323
CDS 420	472382	470348	-	TTGAAATTAAAAGAGATAACGATACTGACCGGCGTCATCGGCATTGTAATGATGATGATTCTTCCGATCCCGTCCTGGCTGCTCGACGTGCTGCTGGTCATCAATATTTCGCTCGCGCTCATTATTTTGCTCGTCGCGATGAATACGCAGGAAGCGCTGCAGTTTTCCATTTTCCCTTCGCTTCTGCTCATTACGACGCTGTTCCGGCTGGCGCTGAACATTTCGACGACCAAGCTTATCCTGTCCGAGGGTTTTGCCGGAGACGTCGTCAAAACGTTCGGCAGCTGGATCGCCAGAGGGGAAATCGCCGTCGGCTTTATCGTCTTTCTGATTCTGGTCGTCGTGCAGTTTATCGTCATCACGAAGGGATCGGAACGCGTGGCGGAAGTCGCCGCCCGG…	2034	MKLKEITILTGVIGIVMMMILPIPSWLLDVLLVINISLALIILLVAMNTQEALQFSIFPSLLLITTLFRLALNISTTKLILSEGFAGDVVKTFGSWIARGEIAVGFIVFLILVVVQFIVITKGSERVAEVAARFTLDAMPGKQMSIDADLNAGMINEQQARERRRKVEREADFYGAMDGASKFVKGDAIASIIILLINLVGGFIIGIAMRGLSFQDAMSTYSVLTIGDGLVSQIPALLISTASGLIVTRSSSEGNLANDLTKQLLSYPKLLYIVAATIALLGLFTPIHLITTLPLAGLLAFAAYRMQRNMDKKQIEVEQLEEEQQIEEVRSPESVINLLQVDPIEFEFGYGLIPLADTQQGGDLLDRIIMIRRQCALELGLVVPVIRIRDNIQLKPNEY…	677	MBW2599468.1	y4yR	Y4yR	0.4631	0.93	6e-92	287
CDS 421	473453	472403	-	ATGAGCGGCGAAAAAACCGAAAAAGCGACCGATAAAAAACTGCGCGATACCCGCAAAAAAGGCCAGGTGGCGCGCAGCCAGGATCTGAGCGATGCGGTGGTGCTGCTGGCGGCGATTCTGCTGCTGATGTTTGGCAGCAGCTTTAAAGAACGCCTGGTGGGCCTGTTTAAAGATGGCGCGCTGAGCCGCCTGACCCAGGATCATAGCATTAACAACGTGATGAGCCTGGCGGTGGAATATGGCATTGATATTCTGAGCGCGGTGATGCCGCTGCTGCCGGTGGCGGCGCTGGCGGGCATTGGCGGCAGCGTGCTGCAGGTGGGCTTTATGCTGACCGGCGAAAGCCTGAAACCGAACGGCGCGAAACTGAACCCGATTAAAGGCTTTAAAAACATTTTT…	1050	MSGEKTEKATDKKLRDTRKKGQVARSQDLSDAVVLLAAILLLMFGSSFKERLVGLFKDGALSRLTQDHSINNVMSLAVEYGIDILSAVMPLLPVAALAGIGGSVLQVGFMLTGESLKPNGAKLNPIKGFKNIFSVRSAIEFAKSILKLVIICVAWKTLRGAIALIAGALYQSEVNIEKIFHFVLASLTLVVAALLLVMGAALDFKLQKYMFEKSIRMSKQDIKDEYKKMEGDPLLKGKIRELARELAMQRMQHEVPKADVVITNPTHYAVALYYEGSNMPLPRVIAKGQDFVALRIKEIAKENGVITMENKPLARALFQRAEIGDSIPADLFQAVAEVLAYVYKLKGKVR	350	WP_200524988.1	sctU	SctU	0.4691	0.97	2e-71	235
CDS 422	474303	473514	-	ATGAACATGCTGCTGGAAAGTCTGCCGGTTATTATGCTTATTTTTTGTCGAATTACAGCCTTTTTTGTTGTCGTTCCGGTGCTTTCTTCCAAAGGAGTCCCGAATATTTTTAAAATAGGCATCGCTTTTTTCGTATCTGCGCTTGTGTACCTAACTTATGGCGTGCATCAGAGCGTTCCGGCAGATGTGACGTACGTCCTCTTGATCATCAGGGAAGTGCTGATCGGGCTGCTGCTCGGATTCGTTGCCTATGTGCTGTTTATGGTGATCCAGACGGCCGGTTCCTTCATCGACATCCAGATCGGCTTCGGGATCGCGAACGTGCTGGATCCGATGACGGGCACCTCAGCGCCCATGCTGGGCAACTTCAAGTACATGTTCGCCCTGCTGCTGTTTTTG…	789	MNMLLESLPVIMLIFCRITAFFVVVPVLSSKGVPNIFKIGIAFFVSALVYLTYGVHQSVPADVTYVLLIIREVLIGLLLGFVAYVLFMVIQTAGSFIDIQIGFGIANVLDPMTGTSAPMLGNFKYMFALLLFLTMNGHHYLLDGIIRSYDWVPLSNELFMRMADGSLSEFLIKTFGQSFVLAFQMSAPLVTALFLTDIGLGFLARTAPQFNVFAVGMPLKIIVGLMILFLLVPSFSYIFGDLFGIMFESMQTLLGIIGHKPA	262	WP_019304025.1	sctT	SctT	0.4498	0.8	2e-44	162
CDS 423	474586	474316	-	ATGAATTCGGAATTTATTATCGGTCTCGCCGGCCAGGCGGTATATACCGTGCTGAAGGTCAGTGCGCCCATGCTGCTGCTGGGACTCATCGTCGGTCTGGTGATCAGCATTTTCCAGGCGACAACCCAAATTCAGGAGCAGACGCTGGCATTTGTGCCAAAGATCGTGGCCGTACTGCTGGCGATTCTTTTCTTTGGGCCATGGATTCTGACGACGCTGGTGGATTTCACTTTTAACATTTTGGACAACTTGTACAAATATATCGGATAG	270	MNSEFIIGLAGQAVYTVLKVSAPMLLLGLIVGLVISIFQATTQIQEQTLAFVPKIVAVLLAILFFGPWILTTLVDFTFNILDNLYKYIG	89	OEU52293.1	sctS	SctS	0.5393	0.960526	5.4e-31	106
CDS 424	475266	474618	-	ATGGTGCAGTTTAGCGATATTACCGGCCTGCTGCTGGTGGTGATTGCGATTAGCCTGCTGCCGGCGCTGCTGATGGTGGTGACCAGCTTTACCAAAATTGTGGTGGTGCTGGGCTTTGTGCGCAACGCGCTGGGCGTGCAGCAGGTGCCGCCGAACATGGTGCTGGTGGGCATTGCGCTGCTGGTGACCCTGTTTGTGATGACCCCGACCTTTAGCAGCATTAACGATGTGGCGCTGCAGCCGTATCTGAAAGGCGAACTGACCCAGACCCAGGCGCTGGATAAAGCGGCGGAACCGTTTAAAAAATTTCTGTTTAAACATACCCGCGAAAAAGATAAACTGTTTTTTATGCGCAGCGCGAAAGTGATTTGGCCGAAAGAAGAAGCGAACACCCTGAAA…	648	MVQFSDITGLLLVVIAISLLPALLMVVTSFTKIVVVLGFVRNALGVQQVPPNMVLVGIALLVTLFVMTPTFSSINDVALQPYLKGELTQTQALDKAAEPFKKFLFKHTREKDKLFFMRSAKVIWPKEEANTLKDIDLTVLAPAFALSELTTAFQIGFLLYIPFIIVDLVVSNTLLALGLMQVTPVMVSLPFKLLLFVAMDGWSTLIHGSLVMSFNT	216	WP_122793877.1	sctR	SctR	0.6959	0.99	3e-95	286
CDS 425	475901	475367	-	ATGAGTAATCCAGATACGCCGCTTCCTGGCTCCGGTAATTACGCCCTCAGCCTGGTTTATGTCATCATCGTCCTGGCGGTGATTATTGCACTCATTATTCTTCTGATCCGTTTTCTCGGCCGGAAAAATAAAACTTGGTTCAGCAGCCGTTCGATCCGGACGCTGGGGGCTGTCGGGCTGGGGCCGAACAAATCGCTCCAGGTCATTGAAATCGGCAGCAGCGTATATTTGGTCGGCGTAGGCGAAGACATTCGCCTCGTCGATAAAATTACCGACCCTGACGAGGTCGCCGTCATCCTGGCATCGTTTGAACAGGATCCGGCATACTCGCAGAACGGGTTATCGCCATTGGTGGCCAAGCTTGCTGCAAAGCTGCGCAAAACGGGTCCGGTATCCGAG…	534	MSNPDTPLPGSGNYALSLVYVIIVLAVIIALIILLIRFLGRKNKTWFSSRSIRTLGAVGLGPNKSLQVIEIGSSVYLVGVGEDIRLVDKITDPDEVAVILASFEQDPAYSQNGLSPLVAKLAAKLRKTGPVSEEFSLEETPEFHEVFDEKLRRMSNRKEKMEELLREDNTTDRLREP	177	WP_076168131.1	fliO	FliO	0.9944	1	5e-103	303
CDS 426	476692	475909	-	ATGACCAAAGAAGATCTGGTGGCGGCGATGAGCCAGCTGAAAGATCATGAACATGAAGGCCCGGGCGGCATTGGCAACTGGACCACCAGCCAGAAAACCCTGGCGGCGCTGACCGTGCTGCTGGATCCGGTGCTGATTGCGGGCTGCGATCCGAAAGCGGATAGCACCCGCCTGAAACTGCATGCGAAAGCGCAGGATAGCATTCTGAGCCTGGCGACCGAAGCGATTCTGCTGGAAGATCTGGAACAGAAACGCGCGCCGCGCGCGGGCCCGAAAGATATTCGCTGCGTGGATAGCGGCGGCCCGCTGCCGATTGCGAGCGGCAAAGGCCGCGTGGGCAAAACCAGCATTAACCGCCTGGAAGGCGATGGCGCGGGCGAAGATCGCGCGAACGTGAGC…	783	MANRILIVDDAAFMRMMIRDILTKNGFEVVGEAQDGSQAIEKFKELRPDLITMDITMPEMDGIAALKEIKKIDPAAKVIMCSAMGQQAMVIDAIQAGAKDFIVKPFQTDRVIEAINKTLGV	121	VTR58424.1		Nitrate/nitrite response regulator protein	0.9504	1	7e-76	229
CDS 427	477993	476721	-	ATGACCAGCAAAGATTATCTGAGCCAGGAAGAAATTGATGCGCTGCTGAAACAGACCGAAGCGGCGGATTTTAGCCGCAACGCGGGCAGCACCGTGGATGATTATCTGACCCCGCTGGAACAGGATGCGCTGGGCGAAATTGGCAACATTACCTTTGGCAGCGCGGCGACCGCGCTGAGCACCCTGCTGGGCAAAAAAGTGGATATTACCACCCCGAAAGTGAGCATTATTACCCGCAGCCAGTTTGAAGAAGAATTTCCGAAACCGCATGTGGCGGTGCATGTGACCTATGTGGATGGCTTTGAAGGCATTAACAGCCTGGTGATTAAAACCCGCGATGCGCAGGTGATTGCGGATCTGATGCTGGGCGGCGAAGGCGATCCGCAGGATGCGGAACTG…	1272	MTSKDYLSQEEIDALLKQTEAADFSRNAGSTVDDYLTPLEQDALGEIGNITFGSAATALSTLLGKKVDITTPKVSIITRSQFEEEFPKPHVAVHVTYVDGFEGINSLVIKTRDAQVIADLMLGGEGDPQDAELNEIHISAVQEAMNQMMGSSATSMSTIFNRFVNISPPGIDILDMANGDGVNSLPSEQTLIKISFRLKIGELIDSTIMQLLPVQFAKDMVSMLIHGSDEAEQSMQQAAPAVEAPERPASQPEASYPPPAASQPAPQQQDYGMPSGAPGYGAPAAGMPASMPGQAYDPNMQNPYAAMPQHYGAMPNRNVNVQPVQFANLQGGSFGQVDQNNLNLLMDIPLKVTVELGRTQKQIKDILEMSQGSIIELDKLAGEPVDILINNKLIAKGEV…	424	VTR58427.1	fliN	FliN	0.8439	0.84	3e-133	149
CDS 428	478846	477985	-	ATGATTGTGCTGAGCCTGAGCCGCCGCGAAATTGAAGCGCTGATTAGCACCGTGCAGAGCGGCCTGGCGCTGCCGAAAGAACCGACCCAGAGCCTGATTCTGGAACTGGCGCTGGAACCGCTGATTGCGCGCCTGGAAAGCCAGCTGCGCACCTTTGTGCAGATTCTGCGCGTGGGCGTGGCGATTACCCCGGCGCCGTATGATGAATTTATTCGCAGCATTGGCCCGGTGAGCGGCAAAGTGCGCCTGTTTCTGTTTAGCCCGCTGGATGGCCGCGTGCCGAGCGCGTTTCGCGCGCTGGATGAACTGCTGGGCCAGCTGGGCAACCTGCCGAGCAAAATTAACAGCAAACTGCCGATTACCACCATTATGGAAATTGGCTTTCTGAGCGCGTTTGAA…	861	MIVLSLSRREIEALISTVQSGLALPKEPTQSLILELALEPLIARLESQLRTFVQILRVGVAITPAPYDEFIRSIGPVSGKVRLFLFSPLDGRVPSAFRALDELLGQLGNLPSKINSKLPITTIMEIGFLSAFESLLRNARTGDALLPRVSPFGRGQISLSAGDTWTAANLCGDHLVLRPPFSKLSAHLENAHMTSVPEEQQAESLKNRISQAKLSMIAELGESYISVSEFLGLNVGDVISLAKPVHSGLKIKVGDRLKFIGSPGTVKDRVAVQIDEIVSEGAEELDE	287	WP_163926431.1	sctQ	type III secretion system cytoplasmic ring protein SctQ	0.612	0.87	8e-77	249
CDS 429	479485	479018	-	ATGAAAAAGATGCTGCCCTGGCTAATAACGATACTGCTGGCGATTACACTGATCGTGCTTGCCGCATTTTTGCTGATGGATAAATATTTCGGGAGCAGTTCAAACGAAACGAAATCGGCCGCCCAAACGATCGAGGCTCCAAAATTATCGGCAGACGAGCTTGTGGAAATCACTTCGGAGATTACGGATATCAAGACCAATCTCGCGGATCAGGATTATATCGTATTGATGAATTTTGCGTTCCAATTGAACGACAAAAAATCGAAGGAAGAATTCGATAAGATCAAAGAATTCGAAATCAAGCCCATCATTATTAAGACGCTCGCCGATACGAGACCCGAGGAACTTAAGGGCTCCAAAGGAAAAGACCAATTAAGCGCAAAATTGATCAATCTGATC…	468	MKKMLPWLITILLAITLIVLAAFLLMDKYFGSSSNETKSAAQTIEAPKLSADELVEITSEITDIKTNLADQDYIVLMNFAFQLNDKKSKEEFDKIKEFEIKPIIIKTLADTRPEELKGSKGKDQLSAKLINLINKTLTRGKLTQISITNFVLTPL	155	WP_231145900.1	sctN	SctN	0.8634	0.98	5e-107	325
CDS 430	479706	479482	-	ATGATTTTAGTTACCCGGTTAAACGGCTCACCATTATGGCTGAATGCCCTGCTTATCGAAACAGTGGAAGAAACGCCGGACACGTATATTACCCTGGTTACGGGCAAACGAATGATTGTTTTGGAAAAAGCGGCGGAAGTCATTTCCCTGGTGAAGCAATACAATCAGGAAATCGGCGTTCACAACGCAACTATTAAAGTGCAACAAACGGAGGAATCCCCATGA	225	MILVTRLNGSPLWLNALLIETVEETPDTYITLVTGKRMIVLEKAAEVISLVKQYNQEIGVHNATIKVQQTEESP	74	WP_076168142.1	flbD	FlbD	1	1	8e-45	148
CDS 431	480578	479763	-	ATGTTGAGATCGATGTATTCAGGCGTTTCAGGAATGCGCGGATTCCAAACCAAGCTCGACGTAATCGGCAACAATATCGCCAACGTCAACACGACGGGCTTCAAGGCAGGCCGGGTGATGTTCAAGGATGTCATGAGCCAAACCGTATCTGGCGTGACAGCGCCGGTTGAGGGTGAAAACGGCGGTGTCAATGCCAAGCAAATTGGGCTTGGCGTGTCGATCGGATCGATTGATACGTTGCACACCGGGGGAAGCGCGCAGACGACGAACAACCCGACGGACCTGCGAATTGACGGCGACGGCTTTTTTCTTGTAAGCATGACCGAAGATCAGGATCCACCGTTCCTTACCAGAGCAGGTGATTTTCACGTCGATGCACTGAAGAATCTGGTTACGTCG…	816	MLRSMYSGVSGMRGFQTKLDVIGNNIANVNTTGFKAGRVMFKDVMSQTVSGVTAPVEGENGGVNAKQIGLGVSIGSIDTLHTGGSAQTTNNPTDLRIDGDGFFLVSMTEDQDPPFLTRAGDFHVDALKNLVTSDGMFVCDSGGAPINLGDAVSFSISQDGTIIQKLADGGTDTTLKIGVGKVTNPEGLEKIGGNLYRITPNAIADGDFEAGEANDAATGTGAIVAGQLEMSNVDLTGEFTEMIVAQRGFQANSRIITTSDEVLQEVVNLKR	271	WP_212983213.1	flgF	FlgF	1	1	0	541
CDS 432	481051	480662	-	ATGAACGAACGGATGACGATCGGACAGCTCTATCCCGGAAGGATATATCCGGCCGCACCCGTCAAGACTTCGAAACCGGCCGCAACGCCGGACGCCTCGTCCCAGACGTCATTTGATGAACTGCTCCAGGGAAGCCTGCTCAAGTTCAGCAATCATGCGGCCAAGCGGCTGGAGCAAAGAGGGATCGAGATCAAAGGGGAACAGCTGGACAAGCTGAACCAAGCCGTTGAAAAGGCTGCCGCCAAAGGCAGCAAGGAATCGCTGATCCTGATGAAGGATATGGCGCTCATCGTCAACGTTCCTAACCGGACGGTCGTGACGGCGATGGACGGCAAATCCATGAAAGACAACGTGTTTACCCAAATCGACAGCGCGGTCGTGCTGTCGTAA	390	MNERMTIGQLYPGRIYPAAPVKTSKPAATPDASSQTSFDELLQGSLLKFSNHAAKRLEQRGIEIKGEQLDKLNQAVEKAAAKGSKESLILMKDMALIVNVPNRTVVTAMDGKSMKDNVFTQIDSAVVLS	129	WP_116231250.1		Protein of unknown function (DUF3766)	1	1	7e-89	269
CDS 433	481674	481048	-	ATGTCAGATATCGTATCGACAAGCAACATTTGGCCTAACTATGCGGCTTCCAATGTGCAGAAGGCCAGCGCGAAGACGCAGACGCTCGGCAAGGACCAGTTTCTGAGCATTCTGGTGACCCAGCTTAAAAACCAGGACCCGATGCAGCCGATGGAAGACAAGGAATTTATTGCCCAGATGGCCCAATTCACCTCGGTCGAGCAGCTGATGAACATATCCAGCCAGCTGAACACCATGAGTCAGTCCCTTGGCAACGTATCGGGACTGATCGGCAAACAGATCAGCTGGGTCGATAGCGGAAGCAGCTCCGATCAATCAGGCGAAAGTACGTCTGAGATCAAAACGGGCATCGTGGATTCGATTATCGTCAAGGACGGCGTTCAGTACGCTTCCGTCGGG…	627	MSDIVSTSNIWPNYAASNVQKASAKTQTLGKDQFLSILVTQLKNQDPMQPMEDKEFIAQMAQFTSVEQLMNISSQLNTMSQSLGNVSGLIGKQISWVDSGSSSDQSGESTSEIKTGIVDSIIVKDGVQYASVGSVAIPITKIVEIMNAKQEEGTLPADNETPSTGGASNAGGAAEGSADSGSETGETGAEAASAAAGEGTTGGNGESA	208	WP_076168148.1	flgD	FlgD	0.9691	0.77	2e-86	264
CDS 434	482254	481693	-	ATGACCGCGCGCCTGCCGACCCGCCGCCGCGATCCGCTGAGCCGCGCGGCGCCGCAGAACGCGGCGCCGATGTTTCAGCCGCCGGCGGAAGAACCGCCGACCATTCTGACCCGCGATTTTCCGGAACCGGATGCGCAGGATACCGCGGCGAGCGATCCGCCGCCGGAAGCGGGCGAAGAACCGGAAGCGCCGCCGCCGCCGGAAGATCCGGATACCAGCCTGCATACCGCGGCGGCGGTGGGCCGCCAGAGCCCGGTGCATAAAGCGCAGCAGCGCGCGCAGATGGTGACCGGCCATCTGGCGCGCGAACTGCTGCAGTTTTGCGTGAACAAAGCGATTCGCAAAGGCGCGGGCATTTGGGAAGCGAAAATTGATCTGGATCCGGAACATCTGCCGCAG…	561	MTARLPTRRRDPLSRAAPQNAAPMFQPPAEEPPTILTRDFPEPDAQDTAASDPPPEAGEEPEAPPPPEDPDTSLHTAAAVGRQSPVHKAQQRAQMVTGHLARELLQFCVNKAIRKGAGIWEAKIDLDPEHLPQTRLTLRLSPHQLSLRFTTEHPGSRDLLEQHMSQLRSTLQSLLRQQVQDVELVVW	187	WP_020830096.1	sctP	SctP	0.5549	0.97	5e-26	109
CDS 435	483171	482238	-	GTGGCAAGAACAGGTTTTGAAGAATTAGAGAAAGAATCAACAGGGGGATTTGAACGGTTTTTGTTTTTTGTTATACCAATCATCTTTACGGTGGTGCTTCTTGGCGTGCTTCTGATGCTGCTGAACACCAACGTTCGGAACGAAGTGCTCGGCGTTGCCAACAAAATTCCGGTTGTAAAAAACTGGGTCCCTGACCCGGTCAAGGATCCGGAAGCGGCCAAGCTGGACAAAACGAAAGCACAGGTGGAGAGCGCGACCGCTACGATCAAGGAGCTGAAAAGCCAACTGGAAGCCAAGGAAGCGGACCTTCAGAAGGCTAAGGAAGACAAGCAGCAGCAGGACAGTAAAATTAAATCGCTGCAGACGCAGATTGATCAGCTTCAGGAGAGCAGCGACCAG…	933	MARTGFEELEKESTGGFERFLFFVIPIIFTVVLLGVLLMLLNTNVRNEVLGVANKIPVVKNWVPDPVKDPEAAKLDKTKAQVESATATIKELKSQLEAKEADLQKAKEDKQQQDSKIKSLQTQIDQLQESSDQAADAQAGNTADDYEKQVKNLAKMYAGMSPSKAAPILQNMTTEEVVQLLSAMDADSRMNILAKMDPKMAADITLKMKDSVSSSDLAISALQSRVNKDSAAQTTPSSNGLDKAQISQTFGSMNADSAANLLLAMYKISPDKVLTILGAVADSTRSSILDSMSKTDQKTSAVILNKLLSK	310	WP_145948943.1	motE	Flagellar motility protein MotE	0.9773	0.99	0	561
CDS 436	483706	483175	-	ATGGATGTGGCGTTTGATCTGGTGAACTATGCGTATGCGAGCAAAATTGTGGATCTGAAAAGCAACGAACGCACCCAGGCGGAATGGATGCTGAGCAGCGCGGAAGCGCAGCATCATATGGCGATTGGCAAACTGCAGGCGGAAGAAAAAAGCCTGGGCGAAGCGCAGCAGCAGGCGGGCGCGGAAGCGCAGCTGTATCAGGAACTGACCAGCCTGAACACCCTGAGCAGCGCGGCGCTGGATCATCATCATCTGCATATTGAACGCCTGGCGGCGGAAATTACCATTCGCGGCCAGGTGCTGGATGATGCGCGCATTGCGCAGGAACAGGCGGAAACCGCGGCGAGCATGCAGCAGAAACTGCTGGTGAAACGCAGCCTGGCGCGCCATAAATGGCAG…	531	MDVAFDLVNYAYASKIVDLKSNERTQAEWMLSSAEAQHHMAIGKLQAEEKSLGEAQQQAGAEAQLYQELTSLNTLSSAALDHHHLHIERLAAEITIRGQVLDDARIAQEQAETAASMQQKLLVKRSLARHKWQQIQDKARRAVDILSLLHEQIEADDEVLLRYAMGSRAQRSRNEFR	177	P55718.1	y4yJ	Y4yJ	0.736	1	1e-52	176
CDS 437	485192	483872	-	ATGAAGGTGCTTGACAGCGGACGGTATATGGAGCATTTGCGGAACATTGATCCGGTCCGGATCAACGGGAAAGTCACCCAGGTCATCGGACTGATGGTCGAGTCGGAAGGCCCGGACGCCAGCGTCGGAGACGTCTGCTACATTTATCCGAGCAAAGGAGCCAAGCCGCTGCAGGCGGAGGTTGTCGGTTTCCGCGACAACAAGGTTCTGCTCATGCCGCTCGGTGAGCTGCAGTCGATCGGACCGGGGTGCGATGTGGTCGGCACGGGCAAGCCGCTCAGCGTTCAGGTAGGCTCCGAGCTGCTTGGCAAGGTGCTGGACGGTTTGGGGCAGCCGCTCGACGGTTCACTGATTCCGACCCGGATGCCGCACAGCTCGACGTATAACACGCCGCCCAAC…	1320	MKVLDSGRYMEHLRNIDPVRINGKVTQVIGLMVESEGPDASVGDVCYIYPSKGAKPLQAEVVGFRDNKVLLMPLGELQSIGPGCDVVGTGKPLSVQVGSELLGKVLDGLGQPLDGSLIPTRMPHSSTYNTPPNPLNRPRVLEPISIGVRAIDGLLTIGKGQRVGIFAGSGVGKSTLMGMIARNTAADVNVIALIGERGREVLDFIERDLGPEGLQRSVVIVATSDQPALIRIKGALIATTIAEYFRDRGMNVMLMMDSVTRYAMAQREVGLAIGEPPAMRGYTPSVFASLPKLLERAGTGPQGSITAFYTVLVDGDDMNEPIADAVRGILDGHIVLNRGIANKGHFPAIDVLASISRVMKDIAPREQTDAADNLKRLMAVYKESEDLINIGAYQKGSNE…	439	WP_076168156.1	fliI	FliI clade2	1	1	0	884
CDS 438	486593	485978	-	ATGACCGCGGATATTCTGGCGGCGCCGCCGGCGCCGAAACAGCGCGAACTGGGCCCGCTGATTCCGGCGGAAGAACTGCGCATTTGGCATGATGCGATTCAGGATGCGCTGGCGGCGGCGGAACGCCATCAGCAGCGCGTGCGCACCTGGGCGCGCGCGGCGTATGAACGCGCGCGCGGCTATGCGGAAGGCTATGCGGAAGGCGCGGAAGAAATGGAAGCGCTGATTGCGGCGAAACTGCAGGAAATGGCGCAGCGCAAAGCGGTGCTGGAACGCGAACTGCCGCAGCTGGTGATTGAAATTCTGGTGGATCTGCTGGGCGCGTTTGCGGAAGGCGAACTGCTGGTGCGCCAGGCGGTGCGCGCGATTGAACAGCGCTATAACGGCGAAGTGTGCCTG…	615	MTADILAAPPAPKQRELGPLIPAEELRIWHDAIQDALAAAERHQQRVRTWARAAYERARGYAEGYAEGAEEMEALIAAKLQEMAQRKAVLERELPQLVIEILVDLLGAFAEGELLVRQAVRAIEQRYNGEVCLHVCATQVDMLAREFAGSDGIDGRPKLRIEADPTLSDHGCVLWSEFGNVDLGLAAQLRALRLGLDAQSREGEL	205	WP_014857560.1	nolV	NolV	0.7177	1	6e-70	222
CDS 439	487527	486816	-	ATGGCGAAAGCGAACAGCCAGGCGCTGAGCGGCCGCCAGAAAGCGGCGATTCTGCTGATTACCCTGTATGGCAGCGGCCTGGATGCGGATATTGTGTTTGAACAGGGCCTGGCGCCGCATCATTTTCGCATTACCCTGCTGGGCAACAAAGAAATTGTGGAAGCGCTGGCGGCGGGCCTGAGCATTGAAGGCAAAAACCTGGCGGCGGGCGAACGCGTGGTGGCGCCGCTGCCGGTGCGCATGCATGCGGGCGCGATGAGCATTCTGTGGAGCGTGCAGGATGATCCGAGCAGCGGCAGCATTAGCAAACCGCGCCTGAGCGCGAGCGTGCTGGCGCTGGTGCTGCTGCGCAGCCTGGGCATTGGCGTGATGCTGAGCGCGATTTTTAGCTATAACGGC…	711	MAKANSQALSGRQKAAILLITLYGSGLDADIVFEQGLAPHHFRITLLGNKEIVEALAAGLSIEGKNLAAGERVVAPLPVRMHAGAMSILWSVQDDPSSGSISKPRLSASVLALVLLRSLGIGVMLSAIFSYNGDGGDLSGDAREQPDNRTDDETAFTAAKALQQEVDRAGLSNIKISAAEGVVTVEGTVTSASAISWHKVQQWFDHRTRGALALLNGVIIDDEKAPSAIAVEAVWRG	237	P55725.1	y4yQ	Y4yQ	0.8578	0.91	1e-96	294
CDS 440	488582	487844	-	ATGCCGCGCCGCTGCAGCACCCTGCGCTTTCTGATTGTGGCGACCCTGCTGCTGGCGCTGCAGGCGTGCGATATTGATCTGTATACCAACCTGGGCGAACGCGAAGCGAACGCGATGCTGGCGCTGCTGGATACCAACAACATTCCGGCGGTGCGCGCGGCGAAAGATGGCACCAGCACCATTCAGGTGCCGGAAAAACTGCTGGCGCGCAGCAAAGTGCTGCTGAACAGCCAGGGCCTGCCGCGCGGCTTTAGCATTGGCTTTGGCGAAGTGTTTCAGGGCAGCGGCCTGGTGAGCAGCCCGAGCGAATTTAACGTGAAATATGTGTATGCGCTGAGCGAAGAAGTGGAACAGCTGCTGACCAGCATGAACGGCATTAGCAAAGCGAAAGTGCATGTG…	738	MPRRCSTLRFLIVATLLLALQACDIDLYTNLGEREANAMLALLDTNNIPAVRAAKDGTSTIQVPEKLLARSKVLLNSQGLPRGFSIGFGEVFQGSGLVSSPSEFNVKYVYALSEEVEQLLTSMNGISKAKVHVNLPKESVFASEEDPSSSASVLRFDPGYHPSQLIPQIKMLVATAISGLTYDKVEVVLVPVERSAQPQLGSLLGLSQGMLWGTLLAAVALLAGLLTRKFWHRRRVETTGALSDAP	246	BAB52649.1	nolT	NolT	0.5533	0.78	6e-58	196
CDS 441	489834	489523	-	ATGATTCAAAACTCGATGTTTTCGACACAAAGCATCCAACCGCTCGACATGAAGCAAAGCGCATCAAGCGCAAGCAAGACGCCAGCCCAATCCCTTAGCGATTTCGGATCTTATCTGGAAAATGCGCTGAACCAGGTGGCCGGGCAGGAGAAAGCCGCCGAAGAAATGAGCAATCAGTTCATGCTCGGACAAGTTGATGTGGACCAGGTAATGGTTTCTTCGCAAAAAGCGCTTCTCAGCCTGGAGCTGACGACGCAGATTCGGAACAAAGCGATCGAAGCGTACCAGGAGATCATGCGGACGCAAATTTAA	312	MIQNSMFSTQSIQPLDMKQSASSASKTPAQSLSDFGSYLENALNQVAGQEKAAEEMSNQFMLGQVDVDQVMVSSQKALLSLELTTQIRNKAIEAYQEIMRTQI	103	WP_076168164.1	fliE	FliE	1	1	8e-56	178
CDS 442	490325	489876	-	GTGAACATGAACAGCAGCTTTGGGATCAGCGCTTCGGCGCTGACGGCACAGCGTTTGCGGATGGACGTCATTTCGTCCAACATTGCGAATGCGGAAACGACGAGAGCGTCGGTGGTTGACGGCAAAGCGGTGCCGTACCGCCGCAAAATGGTTGTGCTTTCGCCGAATGAATCGGATTTCTCCAGCATGCTGGAAGCACAAATGAACGGACAAAGTGCGGGGAAAGGCGTGAAGGTGGCTGCAATCCAGGAGGATCAGACGCCGCTGAAGCCGGTATACAATCCGACTCATCCGGATGCAGATGCGCAAGGGTATGTCTACATGCCTAACGTGGATATCGCCAAAGAAATGATCGATATGATTTCGGCCACGAGATCTTACGAAGCGAACGTCACAGCA…	450	MNMNSSFGISASALTAQRLRMDVISSNIANAETTRASVVDGKAVPYRRKMVVLSPNESDFSSMLEAQMNGQSAGKGVKVAAIQEDQTPLKPVYNPTHPDADAQGYVYMPNVDIAKEMIDMISATRSYEANVTALNSSKAMITKALEIGR	149	WP_076168166.1	flgC	FlgC	1	1	4e-104	304
CDS 443	490739	490332	-	ATGGATTTGCTGAACAGCGTCAGCTTTCAACGTTTGGAAGGCGGACTTCAGGCGGCAAACGCGCGCCAGAGAGTCATTGCGAACAACATTGCCAATGTCGACACGCCTTATTTCAAACGGTCCGAAGTGTCATTTGAAAGCCTGCTCCAGCAGGAAATTAATGGATCTGCACCTCAGCTTCGCGGCAGGGTCACCGATCCCCGGCACTTCGTCATTGGTCCTACGAATTCGGTCCCGGATCCAGTTGTAACGGAGGACCAATCGACAGCGATGAACAACAATATGAACAATGTGGATATTGACCGGGAGATGTCCGCACTGGCTGACAACCAGCTTCAGTACAACGCCTACATCCAGCAGATGAACGACCAGATCAAAATGATGCGGACAGCCATTGAA…	408	MDLLNSVSFQRLEGGLQAANARQRVIANNIANVDTPYFKRSEVSFESLLQQEINGSAPQLRGRVTDPRHFVIGPTNSVPDPVVTEDQSTAMNNNMNNVDIDREMSALADNQLQYNAYIQQMNDQIKMMRTAIEGR	135	WP_105443631.1	flgB	FlgB	1	1	2e-93	276
CDS 444	492670	491267	-	ATGGATAACCAAAGTTTGACGCCAAGACAAATCGTGGCCGAACTGGATAAATACATTGTAGGCCAGAAGCAGGCGAAGAAATCCGTCGCCGTCGCACTGCGCAACCGTTACCGCCGCAACCGGCTTCCCGAGGATGTTCGGGATGAGATTGTACCGAAGAACATCCTGATGATCGGTCCGACGGGTGTGGGCAAGACCGAAATCGCCAGACGTTTGGCGAAGCTGGTCAATGCGCCATTTGTGAAGATCGAAGCCACCAAATTTACGGAAGTGGGATACGTCGGCCGCGACGTGGAATCCATGGTCCGCGATTTGATCGAAACGGCCATCCGCATGGTCAAAGCGGAGCGTACGGAAAAAGTAAAAGACCGCGCCGAGGAGCTCGCCAACGAACGAATC…	1404	MDNQSLTPRQIVAELDKYIVGQKQAKKSVAVALRNRYRRNRLPEDVRDEIVPKNILMIGPTGVGKTEIARRLAKLVNAPFVKIEATKFTEVGYVGRDVESMVRDLIETAIRMVKAERTEKVKDRAEELANERIVQILVPPAGKNKAQRNPFEMLFGNGNQNAQDTEEDKEQDSTVTERRRQVKFKLQSGSMEDDMIEIDVEDNSPTMMDMLAGQGNDQMGMNMQEMFGSLLPRRTKKRKLPIREARKVLTQEEATKLIDMDDVIAESILRAEQSGIIFIDEIDKVASQGKGSGPDVSREGVQRDILPIVEGSTVMTKYGPVKTDFILFIAAGAFHIAKPSDLIPELQGRFPIRVELSSLSLDDFVSILTEPKNALTKQYTELLKTEDIEVEFSSEAIRE…	467	WP_251674542.1	hslU	HslU, ATP-dependent protease HslVU, ATPase subunit	0.9936	1	0	909
CDS 445	492715	494064	+	ATGAACTACCACAGATCCATTCCCCAGAGCGGCGGGGCTTCCGAAATGCTGAAGGACAAGCTCACTCCCAAGGCGATAGTCGCGGCGCTCAATGAGCATATCGTGGGGCAGAACGACGCGAAGAAGGCGGTTGCCGTCGCGCTTCGCAATCGTTGGCGCCGCCAGCAACTCTCGCCGGAACTTCGCGACGAAGTGACGCCGAAGAACATATTGATGATCGGCCCGACCGGCTGCGGAAAGACGGAGATCAGCCGCCGTTTGGCAAAACTCGCCGACGCGCCATTCGTGAAGGTCGAGGCGACCAAGTTTACCGAGGTCGGCTACGTCGGCCGCGACGTCGAGCAGATCGCCCGCGACCTCGTCGAAGAAGCGGTTCGGCTGGAGCGCGAACGCCGCCGC…	1350	MNYHRSIPQSGGASEMLKDKLTPKAIVAALNEHIVGQNDAKKAVAVALRNRWRRQQLSPELRDEVTPKNILMIGPTGCGKTEISRRLAKLADAPFVKVEATKFTEVGYVGRDVEQIARDLVEEAVRLERERRREAVRTGAEEVAMERLLDALTGKGSSAATRESFRQRYKDGSLTEAEVEIEVHEAPSTPFEIPGMGGQVGMINLSEMMGKAFGNQPGKRRKLKVPDAFQRLTDEEADKRVDPDDINRVALADAEANGIVFLDEIDKIAVSDVRGGSVSREGVQRDLLPLIEGTTVATKYGPLKTDHILFIASGAFHIAKPADLLPELQGRLPIRVELKALTQEDFVRILSQTRASLTQQYQALLGTEGVTVTFADDGIEALARIAAEVNEAVENIGAR…	449	WP_187715782.1	hslVU	ATP-dependent protease HslVU (ClpYQ)	0.9654	0.96	0	846
CDS 446	494759	494061	-	ATGGCCCGAAGACGCAAACGCAGAAAAAGCAATTGGGTCCGTCGCTTGGTCCTGGCCTTCGCGGCGATCCCGGTCGCTTACCTGATTGCCGCCTTGATCGGCTCATTGGTCCCGGTGAATCGGGATTGGAGCGAGCCTGACCAGGGCGTCACCATCTATCTGGCCAACAACGGAATCCATTCCGACATCGTCATGCCGGTTAAGGCGCAGGGCCTGGACTGGGCGCCGTTCGTTCCGAGATCCGACTTCGCCTCTCCCGACCCGAATGCCGGCTGGGTCGCCTTCGGTTCGGGTGAGGAGCACGTCTACCTCGACACGCCCCGCTGGCGCGACATCCGGCCCGGAACCGTCTGGTCGGCGCTAACGGGCGGAAAGCGGGTGATGCACGTCGAGTGGGTC…	699	MARRRKRRKSNWVRRLVLAFAAIPVAYLIAALIGSLVPVNRDWSEPDQGVTIYLANNGIHSDIVMPVKAQGLDWAPFVPRSDFASPDPNAGWVAFGSGEEHVYLDTPRWRDIRPGTVWSALTGGKRVMHVEWVSNPEFYADRTIRLRPEEYRRLWAAIRSDFRLNADGKPERIGHAGYGRSDAFYWATGRFHALKTCNTWASGRFRLAGVRTSLWPPFVQGFVWRYRKISED	232	WP_187708175.1		Protein of unknown function (DUF2459)	0.9954	0.93	4e-156	442
CDS 447	494968	495306	+	ATGACAGACATTCTCCTGCAGACACTCGCCGCCGCGAGCGCCAATCCGAACAGCGCATCAGGAATCTTCTTCGCCCTCGCGCCGTGGCTCCTGATCTTCGTGATCTTCTATGTGCTGATGATTCGCCCGCAGCAGCAGAGGGTGAAGCAACACCAGGCTGCGATCGCGGCAATCAAGAAGGGTGATGAAGTCGTCACCGGCGGCGGAATCCGCGGCCGGGTGACGAAGGTCACTGATGACGAGGCGGAGGTCGAGATTGCGCAGGGCGTGAAGGTTCGCGTGGTCAAGGGCACGCTGAGCCAGGTGCTCACCAAGTCTGCCAAGCCAGCGAACGACTGA	339	MTDILLQTLAAASANPNSASGIFFALAPWLLIFVIFYVLMIRPQQQRVKQHQAAIAAIKKGDEVVTGGGIRGRVTKVTDDEAEVEIAQGVKVRVVKGTLSQVLTKSAKPAND	112	WP_187708174.1	yajC	Preprotein translocase subunit YajC	1	1	3e-74	226
CDS 448	495306	496895	+	ATGCTCGATTTCCCTCGCTGGAAGGTCTGGTCGATCTCGCTGGTCATCCTGGTCGGCATCCTGTTCGCCATTCCGAGCATGCTGCCGTCCGACCTGAAGGCGCGCTATCCGAAGTTCCTTCCCAGTGCGACGATCAACCTCGGCCTCGACCTTGCCGGCGGAAGCCAGCTTCTGCTCGAAGCGGACCAGAGCGACGCTGCCAAGCAGCGGCTCCAGGGCATGGAGGACCAGGTCACGACCGAGCTTCGGCGTACGCCGCGGGTCGAGATCGGCGATATTTCGACGGCCGGTGGGCGCGTTTCCTTCCTCGTCCGCGACCCGACCCAAGTTGACACCGCGGTCGAGCGCCTCCGTGCGATCACCCAGCCGGTAGCGCTGACGGGCGGCCGCGATTGGGAT…	1590	MLDFPRWKVWSISLVILVGILFAIPSMLPSDLKARYPKFLPSATINLGLDLAGGSQLLLEADQSDAAKQRLQGMEDQVTTELRRTPRVEIGDISTAGGRVSFLVRDPTQVDTAVERLRAITQPVALTGGRDWDVQVIDSTRIVMTPTQAGTQRAMKDAMTVARDVVRRRIDPQGTKEITVINQGTDRILVEVPGVEDPEALKRLIGQTARLEFKLVDMTADPAQVQQGHAPAGSQVLQMAEGGGFIAVKRRVMVSGDQLVDAKQSFDQNGQAVVSIKFNTAGARRFGRVTQENVNKPFAIILDDKVLSAPNINEPILGGQAQISGNFTVESANQLAVSLASGKLPVKLNVIEERTIGPELGKDSIEKGIIASIVATLAVIVFMLITYGRFGVYTTYGLV…	529	WP_187708173.1	secD	SecD, protein-export membrane protein SecD	1	1	0	1056
CDS 449	496905	497855	+	ATGAAGCTCCTGAAGCTCATCCCCGACAATACGAACCTCGACTTCATGCGCTGGCGCAACATCGCGCTGGTCCTGTCGATCATCGTCACGGTCGCCAGCCTGACTCTGGTCGCTGTCCGCGGCCTCAACCTCGGCGTGGACTTCCTCGGCGGTCAGATGATCCGCGTGACCTTCTCGCAGAAGGTCGACGTAGAAACACTCAGGAACGACGTGGATTCGCTGAACCTCGGCGAAGCGAGCATTCAGGAAACTGGCGGCCCGCGGAGCTTCCAGATCCGCCTGCCGAAGCCTGGAGGCGGCGAAGCGGCCGCCAACCGCGCCGCTTCGCAGGTCCGGAGCATGCTCGGCCAGAAGTACCCGGGATCGCGCGTCGATTCGGTCGAGACTGTTTCCGGCAAG…	951	MKLLKLIPDNTNLDFMRWRNIALVLSIIVTVASLTLVAVRGLNLGVDFLGGQMIRVTFSQKVDVETLRNDVDSLNLGEASIQETGGPRSFQIRLPKPGGGEAAANRAASQVRSMLGQKYPGSRVDSVETVSGKVSEELAWDGSLAIGLAMLGIAIYIWFRFEWQFGVGALVTLFHDVSMTLGFFSLTQLQVDLNVVAAILTIVGYSLNDTVVIYDRIRENLRKFRKMQIVPLLNLSLNETLSRTMVTSLSILLALGMLLLLGPEVIFGLTIAIFIGIFVGTYSSVYISSPVLVWLGVKPDTFVRAEDEKAPGPAAV	316	NUT00440.1	secF	SecF, protein-export membrane protein SecF	0.943	1	0	571
CDS 450	497934	498728	+	ATGCCGCCGAAGCTGACCCGTACCGCCGCCCTGTTGCTTGCTTGCGCGATCGTGATCCCGGCCGCCGGTTGCGCCCGCAACAAGACCGGATCCGACACCGCCTACATCGCCCGCGACGTGAACAGCCTCTACGCGCTCGCGAAGCAGAAGCTGGACAAGGGCCAGTACGAGGACGCCGCGAAGCTGTTCGACGAGGTCGAGCGCCAGCACCCCTATTCGGTCTGGGCCCGCCGCGCGCAGATGATGAGCGCCTTCAGCTACTACATGGCGCAGAAGTATCCGGAGGCGATCAGCTCGGCCCAGCGCTTCCTGACGATCCACCCTGGCAACAAGGACGCACCCTACGCGCACTACCTCATCGCGATGAGCCATTATCAGCAGATCGAGGACGTGACCCGC…	795	MPPKLTRTAALLLACAIVIPAAGCARNKTGSDTAYIARDVNSLYALAKQKLDKGQYEDAAKLFDEVERQHPYSVWARRAQMMSAFSYYMAQKYPEAISSAQRFLTIHPGNKDAPYAHYLIAMSHYQQIEDVTRDQASTANAQQAFGELMRRYPDSRYASDARLKLDLINDHLAGKEMEIGRFYQRSGKWLAATLRFRKVVEQYQTTNHTPEALERLVECYLALGIPQEAQKAAAVLGRNYPGSDWYHRAYKLVSRHVPQTAPQG	264	WP_187708172.1	bamD	BamD lipoprotein	1	1	0	549
CDS 451	498751	500403	+	GTGCTGAGGCAGCTCGCGATTCGAAATGTCGTGCTCGTCGAACAGCTCGAGCTCGAGTTCGACGCCGGTCTTGGAGTCCTGACCGGCGAGACTGGCGCGGGTAAATCGATCCTGCTCGACGCATTGGGCCTGGCCCTTGGCGCGCGGTCGGACGCCGGGCTGGTTCGAAGCGGTACGGACGCTGCGGCAGTGTCGGCCGAGATAGAGCTTCCGGCCCATCATCCGGTTCATGCCCTCCTGTCCGAGCAGGGCATTGAAGCGGACGCAGGTGAATCGCTCATCCTGCGGCGCTCGCTCAAGGCAGATGGGGGAAGCCGCGCCTTCGTCGGAGCTGCCACCGTCCCTGCCGGAGTGCTTCGCGAGATCGGCGCTCTGGCGGTCGAGATTCATGGCCAGCAT…	1653	MLRQLAIRNVVLVEQLELEFDAGLGVLTGETGAGKSILLDALGLALGARSDAGLVRSGTDAAAVSAEIELPAHHPVHALLSEQGIEADAGESLILRRSLKADGGSRAFVGAATVPAGVLREIGALAVEIHGQHDERGLLNPRGHRALLDTFAASDVTKVADAWSEVTRIEAELAQARAEMAAAARDRDYLAHSLSEIDALAPEAGEETRLAEERAAMQAGLKAGESLSGIDELLGGSDGALAQLRLAARKIERGAADHPLLAEALAALDRSLIEASEAEDKIERAADALTFDPARLEAAETRLFEIRGLARKHRVEPDALAELAERMRAQLSEIEAGGERIAHLDAELSKVRLHYSELAAELSRQRHEAARKLDEAVAAELHPLKLDSARFQTAIAQAE…	550	WP_187708171.1	recN	RecN, DNA repair protein RecN	1	1	0	1046
CDS 452	500400	501113	+	ATGAGCAAGCAGACATCAGTTGCACTCGAGTTCGAAGGCGAGGCGCTGGAAGGAGTATTCGTCGGACGCCGCGATGGGCAGGCTCGCCCGACGGTGATGCTGATCCCGACGGTGATGGGCGTTTCCGACCTCGAGATCGGGTTTGCGAAGCAACTCGTCGAGCTTGGCTACAACGGCTTCGTCGCCGATATCTTCGGCAAGAAATTCCGCGGTTCGCCGCGCGACGTGATGTTCGGCGAGATGAATCGCCTAGGCAATGACCGCGTCGCATTACGCCGCCGGCTGCTGGCGATCGTCGAGCAGGTCCGCGGACTCAAGGAGGTGGAAGGCGGCAAGCTGGTCGTCGCGGGCTATTGCTTCGGCGGGAAATGCGCTCTCGACGTCGCCCGGACCGGCGTC…	714	MSKQTSVALEFEGEALEGVFVGRRDGQARPTVMLIPTVMGVSDLEIGFAKQLVELGYNGFVADIFGKKFRGSPRDVMFGEMNRLGNDRVALRRRLLAIVEQVRGLKEVEGGKLVVAGYCFGGKCALDVARTGVDIAAAVAFHGLLDPPNWPTEKTSTKIVAFHGWDDPMAPPDHVVALGKELTEAGADWQIHAFGNVRHGFTNPNAHQIGLDAVRYDELAAERSWTSFINLLEEVFG	237	WP_187708170.1		Dienelactone hydrolase	1	1	1e-172	484
CDS 453	501116	503152	+	ATGGCTGACACGATCAGCGAGGCGGAGGCCGCCAACCGGCTGATGCGCCTGGCCAAGCTCATCGCGCACCACGACAAGCTTTATCACGATCAGGACGCGCCGGAGATCAGCGACGCGGATTATGATGCGCTGGTCCGTGAGAACCGCGAGCTGGAGGAGCGCTTCCCGCAACTCGTGCGCGCGGACTCTCCGTCGAAGCGGCTTGGCGCCGCGCCGACGACCGTGCTCGCCAAGGTTACCCACGCGCGGCCGATGCTCAGCCTGGAAAATGCCTTCTCCGAGGACGAGGTCGCGGATTTCTCGGCGAGGATTCGCCGGTTCTTGAACCTGTCGCCGGACGCGGTCGTGGCGATGACCGCCGAGCCCAAGATCGACGGCCTTTCCTGCTCGGTCCGCTAC…	2037	MADTISEAEAANRLMRLAKLIAHHDKLYHDQDAPEISDADYDALVRENRELEERFPQLVRADSPSKRLGAAPTTVLAKVTHARPMLSLENAFSEDEVADFSARIRRFLNLSPDAVVAMTAEPKIDGLSCSVRYERGELVLAATRGDGAVGEDVTPNVRTISDIPKRLSGAPDVLEVRGEVYMSKEDFEALNERQEASGGKIFANPRNAAAGSLRQKDASITAARPLRFLAHGWGEISEPLADSQFEAMKRIELLGIPVSELLVRCDDLTAMLAHYRAIEKARADLPFDIDGVVYKVDRLDLQERLGFVARAPRWALAHKFPAEKAETTLEAIDIQVGRTGKLTPVGRLTPVGVGGVIVANVTLHNRDEIQRLGLRIGDRVRIQRAGDVIPQVVENLTRD…	678	WP_187708169.1	ligA	NAD-dependent DNA ligase LigA	1	1	0	1363
CDS 454	506518	509610	+	ATGCTGAAATCCGGTTTATTGAACACGACTGCGCTTGTGTCGGCTTTCGTTGTCTCGTCCCTTGCGCTGGCGCAGCCCGCCAACGCGCAGACACCCGACCCGGTCAATCCGGATCGTGACCCGTGCCGGGCTCCGGCCGATCTGCGCGATCCCAACGCAGCCTGCGCGCCGACGGACTCGGCGGCCGTCGAATCGATCGCTCAAGGGCAAGCGGCAAGACCGGCTTCTGAGGAAGGCGGCGTCGTCGTCGTCGGTTCGCGCATCCGCCGGGATCGCTTCAATGCGATCGACCCGATAACGGTCATCAATCGCGACGCAGCGGTTGACGCCGGATTCAATTCGACCGCCGAGGTTCTGCAGAACGTGGGCGTCACTGGAGGCACGGGGCAGATCAACGAC…	3093	MLKSGLLNTTALVSAFVVSSLALAQPANAQTPDPVNPDRDPCRAPADLRDPNAACAPTDSAAVESIAQGQAARPASEEGGVVVVGSRIRRDRFNAIDPITVINRDAAVDAGFNSTAEVLQNVGVTGGTGQINDTFGGLVVRGGPGVNTLSLRGLGPSRTLILLNGRRIAPAGTRGQVQAADLNVLPNAVLDRIEVLNTGASSVYGSDAVAGVVNIVTLSRFNGLAAEASIQAPEIGNGATQRYAITAGASGERFSILGSLELFDRNRITQGDQPWARCPQQLRLSPLGVNDTDKCFPLEEGGATVNTIGTGYYFLDDPADLASGFETVPAGYYLYCNRWRPNPANTTGTLPGFECVGGLIYSPVGPTGYGANLNVRDTSTPAFLQADIVSPTRNYTGFL…	1030	QNP45209.1		TonB dependent/Ligand-Gated channel	1	0.9	0	1868
CDS 455	510207	509626	-	ATGGGCACTGCGCTCCCAGTCGTAGGTACGCCTCGCCTACTCCTTCGACCGGTTGCTGAAGAGGACGCAGCTCCAACTGCCAGGCTGGTCAGCCCCGACGTCGCCAGCCAGTTGTCGACCTGGCGCAGTCCTATGACGGAGGAGGAGGCGCTCGATCGAATCCGAACATCGGAAAACCTTCTCTCACAGCGAAAGGCCGTGAATTTTGCGATCGTCCGGAAGGCGGACGGCACTTTGCTCGGGTGGGTCGGTCTCTGGCTCGTTTCCGATCGGCTTGCGAGGATCGGTTACTGGATCGGAACGTCATATCGAAGACACGGCCTGACGACCGAGGCTCTGTCCAATGTCATTCCCGCTGCTCGAGAATTTCTCGGCTTTTCCACAATCGAGGCCCTGGTT…	582	MGTALPVVGTPRLLLRPVAEEDAAPTARLVSPDVASQLSTWRSPMTEEEALDRIRTSENLLSQRKAVNFAIVRKADGTLLGWVGLWLVSDRLARIGYWIGTSYRRHGLTTEALSNVIPAAREFLGFSTIEALVLPDNQASRTLLGKLGFVEAGLADEFIASQGQSRSCVRHLLDFDEAGKTKRAAAQGHRPPD	193	WP_187708163.1		GNAT family N-acetyltransferase	1	1	3e-136	389
CDS 456	517523	515892	-	ATGAATCTCATTGTTGCTGCACTTCTCGCGACGCAGATTGCGCCGGCCGCGACGCCCGTCTCGGAACCGCCGAGGGCAGAGGCTCAGAAGCCGGCCGCGACGCCCTCGAAACCCACCGAACCTGCGAAGCCGCTCTTCCAGCCCACCGAAGTAAGATCGACCGGTTCGGTCTCGGTCGGCGGACGAAAGATCGCCTACCACGCCGTGGCGGGGACATTGGTCGTTCATCCGAAGGACTGGTCGGACACCGACGCGATCGAAGCGGCCTCGCAGAAGTCCGACAAAAAGGATGACGACGAGCCCAAGGCCGAGGCCTCGATGTTCTACGCCGCCTATTTCCGCGACGGCGTTCCCACGTCCGGCCGCCCGGTCACGTTCCTGTTCAACGGCGGCCCGGGC…	1632	MNLIVAALLATQIAPAATPVSEPPRAEAQKPAATPSKPTEPAKPLFQPTEVRSTGSVSVGGRKIAYHAVAGTLVVHPKDWSDTDAIEAASQKSDKKDDDEPKAEASMFYAAYFRDGVPTSGRPVTFLFNGGPGSSTVWLHMGAFGPVRVLALDEQHTSAPYNVVNNDQSLLDASDLVFIDAPGTGFSRIAGKDKEKAFYGVDQDIDAFAQFITQFLSKYRRWDSPKYVFGESYGTMRGAGLALALQKRDVDLNGVILLSDILNWDLVPDDPQLNPGIDLSYVVALPTYAATAWYHNRVANRPADLQSFLAQVETFATTDYALALMKGNELSDAERQRIAQQLSAYTGLSVAYLLKTNLRIEYGAFQKELLADQSATTGTLDTRFVGATLDPLSKVATWD…	543	WP_222949815.1		Peptidase S10	0.9979	0.86	0	970
CDS 457	518278	517520	-	GTGATCCACGCCTATTTCGATTCTGAGCCGACCGACGACGAACTCGCCGAGCTGAAGCAGCTGGGCACGGGAGAACCCGAGATCGAGCATCTCGAAGATTCAACCGACTGGGTGACGAAGAGCCAGCAAGGACTTCAGCCGATCCGCGCCGGCCGCTTCTTCGTCCATACTCCGATGCATTACGCCGACCGGCCCGCCGACACGGTCAATTTCGAGATCGATGCGGGTCTCGCGTTCGGCACTGGCCAGCATGCGACCACAGCGGGCTGCCTCGATGCGCTCGACCGGCTTGCCGTATCAGGCGAGCGATTCTCCAACATCGCCGACATTGGAACGGGAACAGGTCTGCTCGCCTTCGCGGCGCTCGCGCTTTGGCCGGATGCGAAATGCATCGCGACC…	759	MIHAYFDSEPTDDELAELKQLGTGEPEIEHLEDSTDWVTKSQQGLQPIRAGRFFVHTPMHYADRPADTVNFEIDAGLAFGTGQHATTAGCLDALDRLAVSGERFSNIADIGTGTGLLAFAALALWPDAKCIATDIDPIAIDVSRDNAAINAVRTGHGAGELLLAVADGMDSPMLAARAPFDLLIANILAGPLIELAPAFTAALAPGGTIILAGLLDTQADAVAWAFEKQGLELQDRGTGEWPVVVLKGPTRK	252	WP_246444120.1	prmA	Ribosomal protein L11 methyltransferase (PrmA)	1	1	5e-180	504
CDS 458	519264	518410	-	ATGTTCGCTAGCATCGCCGCCGCTGCACTTGCCGCGGCGAATCCGGCCACCGTCGCAGAGCATCAGGCTGCCTGTGCCGGCAAGGACGGCTGGAGTGATCCTGCGCCGCCGGTACGGGTCTTCGGCAATGTCTACGATGTCGGAACCTGCGGGATCGTGTCGCTGCTCATCACCGGACCTCGCGGGCATATCCTGCTCGATGCCGCGACGGCGGAAGCCGCGCCGTCGATCGCCGCGAATGTCGAGCGTCTCGGATTCAAGCTCTCCGACGTGAAGCTGATCGGCGCGAGCCATGAGCATTTCGACCATGTCGGCGGAGTTGCCGAGCTGCAGCGGCTGACCGGCGCGACCGTAATGTCGATGCCGGCGGCATATTTGACGTTCGAGACCGGAATCGTG…	855	MFASIAAAALAAANPATVAEHQAACAGKDGWSDPAPPVRVFGNVYDVGTCGIVSLLITGPRGHILLDAATAEAAPSIAANVERLGFKLSDVKLIGASHEHFDHVGGVAELQRLTGATVMSMPAAYLTFETGIVNREDPQWGMHKPFPGAKVGIMLSDGFVARQGPLSLTAYATPGHAPGSTTWSWRSCDGKRCVNIVYADSVSAVSAEEYRFSDHKKYVAAFRDSLFKIARLRCDLLITPHPGASNFYDRLAGKAPLIDRSACKAYADRGRKALDERLAKEQAK	284	WP_187708158.1		Subclass B3 metallo-beta-lactamase	1	1	0	583
CDS 459	519958	519254	-	ATGAACATCCTGATCACCGGAGCCAGCCGGGGCATCGGCGCCGCCGCCTACGAGCTGCTAAAGTCACGCGACCACAATGTCGTCGGCCATTCCACCAAGGGCAGCCAGGAACTGATCGCCGGCGACCTGATGGATCCAGCCGCGCCGCGGAACATCTGGGACACGGCGCTCGACGAGCTAGGCGGGCAGATCGACGTCCTCGTCAATAATGCCGGCATCTACGAAGCAGTGCCCGACAATGCGACTGACGACGAATGGCGCGCCGCCTGGAATCGCACACTAACGGTCAATCTCCAGGCTGCGGCCGACCTCTCGAAGCTAGCCGTTTCGCACTTCCTCGACCTCGGCATCCCCGGCCGGATCGTCAACGTTGCCAGCCGCGCGGGCTGGCGCGGGGAC…	705	MNILITGASRGIGAAAYELLKSRDHNVVGHSTKGSQELIAGDLMDPAAPRNIWDTALDELGGQIDVLVNNAGIYEAVPDNATDDEWRAAWNRTLTVNLQAAADLSKLAVSHFLDLGIPGRIVNVASRAGWRGDSPQHWHYAASKSALIGMTKTIARGYAAEGILAFAVAPGFTVSEMTEEYLQGRGGAAIIADIPLGRVASTDEVAEVIRWLATEAPASSTGSTIDVNGASYVR	234	WP_187708157.1		SDR family oxidoreductase	1	1	1e-166	469
